# Supplementary material for: Genetic diversity of soybean dwarf virus in two regions of mainland Australia
Source: Arch Virol. 2024 Oct 8;169(11):216. doi: 10.1007/s00705-024-06142-z (PMC11461792; doi:10.1007/s00705-024-06142-z)
Supplement: Supplementary file 1 — Supplementary file1 (FASTA 222 KB) [file 705_2024_6142_MOESM1_ESM.fasta]

>L71
ACAAGAACCTCCTCCCGGCATCTTCGTATCGTGTTTGAGGAATCTCTAGTGTTATTGTTAGTTATGTTTAACTTCGATAGTTTAGTGTCGGCCACCGCTAGGGTGGTTAAAGATTTTATTTCTTTTTGCTATAATAGGGCACGGCATGTTTATTATGCCCTAAAAAGATGGCTCTGGGAACTCCAGGGTGTATTTGCTGCACATGACGCCTTTGTCGACATGTGCTATGACGCCATGTATGGCGTTGAGGAGTTCGAGTGGGAACTGCAAAAGCAGTATTCCACTGCAGAGATTGACGTGCAATTAGCTGAGCACGAATACAAGCGCCTACTTGCCGATGGCGCTCCACTAGGGTCATGGCCACAACCATGTGCGCCCCAAGGCTCATTCAGGTCGTCTGACGACTTCGATGTAGCTGCTAGGGCTGCTGAGGCAAACCCTATTGTGGACCCACAACCCTCCTTGATTAAAGGGTGTGGCGATAAATCACCTTCCAATCCCACTAGGATTGAGAAGTTCATCAACCTCGTCCAAAAGAAGGAGGTACTTTCCGCTACTGAGGCTCTAATCAAACATACATATGAAGAGCAAATCGGTGAATCACCATTCGGAAAGTGGTTCAACACTCTGCCCAATAGAATGAATTACATAAAGAGGGCAGCAGCAAAACAAGCCAAGGCGGCTAAACGATCTAAATCTGTCCGCCAAATGGTTACCGAGGTAAACGTCATTCCCGACTTTATCTCTTGCTGTGATGTTGTCCAGGTGGACACTGGTGAAAAGCTCCCTACTAAGAAAGATAAAGAAGGGAATGAATTGCCACCTGAGCCTAAGCTTAAAATGTTTAGAAGGGTGAAGCCTGAGCATGTTGGTGATGCCAGGAAATACATCTGTCAACATATTCGCAACAATAATATGAGGTTGATAGACGGCTCTGATGTTTCTCATGCAACCATCAACCGATATGCGCTCAAGTTTTGCGAAGACTTGGAGCTTGATATGACCAGCACTGAAATGCTCATCAAATATGCTATGGTCATGGTCCCACTCCCTCGAAAATCTGATATTGAGGCTGCTAAAATCGTCCAATCTCCTGCTGCCAGGCAAATAAGGCATGAGTTGGGCGTGCTTAACGCCGAGGTTTTTTAGAGGGGCTCTGCTCCGACTCTGGTTTTGAATCCCCGTTTTCTATTTTGGGGTTGCCAGAGATCGTGGTGCGAAGTGGGGCTATCCCTAGGAAGAGTCGTAGTACTATTAATTATTTGAGTCAGTTTAGTTTAGGTCTAGATTACCAATGCCCTAATCCCAGTTTGCACAACGCATTGGTGGCGGTTGAGCGTAGAGTGTTCACCGTTGGGAAAGGAAATGAGGTAGTGCTACCTTACAAGAACATACCAGGAATTTTCTCTAATCTTGATTATTTCCGCAAATCTATTGTGGATAAGGTTGGTTGCCCCAGGACGTTCTCCCCTGAAGAACTTGCAGCGACGTATCACTCTGGTAAGAGAACGTTGTATAATGCTGCTGTTCAAAGTCTTAAACGTAAGGCTGTTGAGAGGAGTGACGCGAATGTGACAGCTTTCCTTAAGATGGAGAAGCATCTTATGTGTAAGAAGATAGCACCCAGGTTGATATGTCCCCGCAACAAAAGATATAATGTTGAATTGGGACGTCGATTGAAATTCAATGAGAAGAAATTCATGCATGCAATCGACTCAACTTTTGATTCCCCAACTGTATTAAGTGGATATGACAGTTTTAAAGTTGGGAAGATAATAGCCAATAAATGGTCGAAATTCAAACGACCAGTTGCAATAGGTGTTGATGCAAGCAGATTTGATCAACATGTGGGGGTAGAAGCACTCCAATGGGAGCACTCAATTTATAACGGTGCATTCAATGATCCCATTCTGAAGGAGTTGCTACACTGGCAAACAGAGAATAAAATAATGCTGTTTGTTGAAGACAAAATCCTCAAGTTCAAGGTCAAAGGACACAGAATGTCCGGTGACATTAACACCTCTTCTGGCAACAAATTAATCATGTGTGGTATGATGCACTACTACTTCAAGTCACTTGGAGTCAAAGCCGAACTCTGCAATAACGGCGATGATTGTGTTATCATATGCGAGAAGAAAGATGAAAATAAGTTCTCACACATGCATAGCTGGTTTAAAGACTATGGGTTTGACATGCAGATTGAGACTCCTGTCTACAAGATTGGACAGATAGAGTTTTGTCAAAGTAAACCAGTTAAAATTAATGGCTATTATAGAATGGTGCGTAAACAAGAAAGCATATCCAAAGACGCCCATTCCCTCATTTCCATGGCATCAGCTGAAGATGTCAAAACATTTATGAGTGCCACCGCTCAATGCGGGATGATCTTGAATAGTGGTGTACCTGTTCTTGATGCTTTTCACAAATGCCTATACAAAGCATCGGGGTACAAGAAAGTATCGCAGGAAGCGATCGAGAGGATAGTCTCCTTCGGAACGCAGGACAAACTCGGGCTCAGGAAAGAGCGAGTTGAAGAACCAATAACGATGGATAATAGGTTGAGTTATTGGGAGTCCTTTGGGGTTGACCCGCAGACACAGGTCCTTGTCGAACGATATTTTGACAATCTGCAGGTCCATATCGAACCCCGCGGCGTAAAGAGATTGACGCCTTTACTCGATAAAACTTTGCTTTCAATTGCGAGTGTAGCACGAACATCTGTGTCGCTACCAATACTTTCAAAATAGAAGCACTCATAATCACCATAGTAGTTATAGTACTAGTAGTAGTTAGCTGTTTAGATTACGCTAGTTCGTACAAGTAAGTTGCAACGGATTACCGATTTTTATCTGGGTTTGCTATCGGCTTTATAGCTAGCATACCAATATCAATATTGGCAATTTACTTTGTTTACCTAAAAATTTCAAAGAATCTGAGAGGGATCATCAACGAATATGGTCGCGGTTAGCAATGTCACAATACAACGACGACGCAATCGTAGAGCCGCACGAAGCGCTCCACGAGTTCAGCTCATGGCTATTCCAACGACCACCGGCGCAACACAGCGCAGAAGAAGACAACGACGACGAAGGAGAAATAATAGAGGAGGAGGCAATATTTCCGGAGGATCAGGCAAGGCTCACACATTCCAGTTTTCGAAGGACGGCATCAATGGCAGTTCCAAGGGAACTATCACTTTCGGGCCGTCTTTATCAGAGTGCAAGCCACTCTCTGATGGAATACTCAAGGCCTACCATGAATATAAGATCACGAGTATCTTATTACAGTTCATCTCCGAGGCCTCTTCCACCTCGTCAGGCTCCATCGCTTATGAGCTTGACCCACACTGCAAGTACTCCGAAATTCAATCGCTACTCAATAAATTCTCAATTACAAAGAGCGGTTCGAAACGATTCCCCACCAAGGTTATCAATGGCCTCGAATGGCATGATACCAGTGAAGACCAGTTCAAGGTCCACTACAAGGGGAACGGAGACGCCAAGATCGCAGGCTCCTTCAAGATCACGATCGTTGTCTTAACTCAGAATCCCAAATAGGTAGACGGAGAACCGGGGCCGAAACCAGGTCCGGACCCCACACCCCCACCAGCACCACCACCTGAACCGACGCCAGCCAAACATGAAAGATTCATTGTTTACACCGGTACACTGTCAACACTCATCAGTGCTCGACAGAACTCAGACAGTATATCACTCTACTCGATTCGAGACCAGAGGGTCAGATATATTGAAGATGAGAATGCAAACTGGGCGTACATCAAAGCGCAATGGTATTCACAGAATTCTGTGGAAGCAGTACCAATGTTTATCTACCCAGTTCCGCAAGGTACTTGGTCAGTTGAAATCTCATGTGAAGGTTACCAGGCAACATCGAGCACCACGGATCCCCACCGGGGGAAGTCCGATGGAATGATTGCTTATGACGATGATCAAACCAAGGTGTGGAATGTTGGTGTGCAAAATAATGTAACCATAACCAACAATAAAGCCGATGCTGATTGGAAATACGGCCATCCTAATTTAACAATTAATGGTGAACGTTTTGACCAGCAGCAAGTAGTCGAGAAAGATGGAACGGTCTCGTTTCATTTAGTAACTACTGGGCCCAATGCGAGTTTCTTTTTAGCCGGCCCTGCCGTTAAGAAGATTGCCAAGTATAATTTCTGTATATCATATGGAGCTTGGACTGATCGCGATATGGAGTTTGGTTTGGTATCTGTTGTTCTCGATGAACACTTAGAGGGTGTTAGAGGTTCTCAGTACGTTAGGAAAACGCTAAGACCAGGTCACATTAGCGTCAATCGCTCCCACCGATTGCAAGAAATGCCTCCCATGCGAGAGGATTTCAGTGAGGAAGATAATAGTAGTAGTGATAGTAATACATATAAAACGGACAACTCTCCCTTGACCGTTCACCTTGTAAAAGCAGGTGACGAGGAGAATTATACAACAGATCGATCGGACGATGTTGAACCCATACTCCATGATGCTGATGTCATGAAGTTCTCCGGGTTTGTTGGAGCTAAAGACAGGTTTATGTTACAGGGTGCTGATCCAATCGGCCCTGGTGACAGGTCTGTCCGTCGCTTCAAACCGTCCGCCACATTGAAGTCTGCGTTCCATTCGGGACCGACTCCTGATGAGTTGTACAACGCTGGCACTGAACAAGCGGATCACGACTTCGAACACTTTGTCTCTCGAGGCAAGGAGAAGCTACAGGATGAAGATCCAATGGCCAAACTCGAAAGAGAGGCTGAGGATTTGAAACCTGATAGTGATAACGAAGATAACGATTATGATCGAACCGCTCCTATGTTCAACCCAGCAGATGGTGACCCCTGGTCTGGCATTAGTATCAAGCCTAGATTAAAAGATCAGGATATGAGGTCCACCTTAAGCACTGGCACCTTGAAAGGTGGTTCACTGAAACCGAAGAAAGAACCAGCCCCAAGGTTCGAGCCAGCGCCAAAGTCCGTTTTAGATAGGATTAGACGTAGGCAAGTTTAATCTTGCACCAATATAGAAGTAGATAGCGCTTTCCATTGTTATTTATAGGAGCCAAATTTGGTGAGTCCCGATCGATGGATCCTGGGAAACAGGTTCGGTGAACAAAAAGCCGGTAATCTCGGGGAGATGTCAGCTCCCGTCGTATCACTTTCGGTTGCATATCCAAAGAATAACCCTACATTTAACAACTAAAAATTAGATAGTTTCCGCCTCTCTTGCAAACCACATGCAAGATGCGAGCTTGTGGAGAGTACCTTCCCTTGAATAAGGAAGGTTGAAAGTTCTGGTTCCAATCCATTGATCAAATTGGCACTGCTTCTGGTGACTACACTGCCGCTGAATCAACAGCGTAAACAAATTCCTATTGGTCACTCCGTGAAAAGAGAGTGGCTAATACGCCCCTTTGATGGCGTTAAATGAAAGCGTAGG
>5433
ACAAGAACCTCCTCCCGGCATCTTCGTATCGTGTTTGAGGAATCTCTAGTGTTATTGTTAGTTATGTTTAACTTCGATAGCTTAGTTACAGCCACCGCTAGGGTGGTTAAAGATTTTATTTCTTTTTGCTATAATAGGGCACGGCATGTTTATTATGCCCTAAAAAGATGGCTCTGGGAACTCCAGGGTGTATTTGCTGCACATGACGCCTTTGTCGACATGTGCTATGACGCCATGTATGGCGTTGAGGAGTTCGAGTGGGAACTGCAAAAGCAGTATTCCACTGCAGAGATTGACGTGCAATTAGCTGAGCACGAATACAAGCGCCTACTTGCCGATGGCGCTCCACTAGGGTCATGGCCACAACCATGTGCGCCCCAAGGCTCATTCAGGTCGTCTGACGACTTCGATGTAGCTGCTAGGGCTGCTGAGGCAAACCCTATTGTGGACCCACAACCCTCCTTGATTAAAGGGTGTGGCGATAAATCACCTTCCAATCCTACTAGGATTGAGAAGTTCATCAACCTCGTCCAAAAGAAGGAGGTACTTTCCGCTACTGAGGCTCTAATCAAACATACATATGAAGAGCAAATCGGTGAATCACCATTCGGAAAGTGGTTCAACACTCTGCCCAATAGAATGAATTACATAAAGAGGGCAGCAGCAAAACAAGCCAAGGCGGCTAAACGATCTAAATCTGTCCGCCAAATGGTTACCGAGGTAAACGTCATTCCCGACTTTATCTCTTGCTGTGATGTTGTCCAGGTGGACACTGGTGAAAAGCTTCCTTCTAAGAAAGATAAAGAAGGAAATGAATTGCCACCTGAGCCTAAGCTTAAAATGTTTAGAAGGGTGAAGCCTGAGCATGTTGGTGATGCCAGGAAATACATCTGTCAACATATTCGCAACAATAATATGAGGTTGATAGACGGCTCTGATGTTTCCCATGCAACCATCAACCGGTATGCGCTCAAGTTTTGCGAAGACTTGGAGCTTGACATGACCAGCACTGAAATGCTTATCAAATATGCTATGGTCATGGTCCCACTCCCTCGAAAATCTGATATTGAGGCTGCTAAAATCGTCCAATCTCCTGCTGCCAGGCAAATAAGGCATGAGTTGGGCGTGCTTAACGCCGAGGTTTTTTAGAGGGGCTCTGCTCCGACTCTGGTTTTGAATCCCCGTTTTCTATTTTGGGGTTGCCAGAGATCGTGGTGCGAAGTGGGGCTATCCCTAGGAAGAGTCGTAGTACTATTAATTATTTGAGTCAGTTTAGTTTAGGTCTAGATTACCAATGCCCTAATCCCAGTTTGCACAACGCATTGGTGGCGGTTGAACGTAGAGTGTTCACCGTCGGGAAAGGAAATGAGGTAGTGCTACCTTACAAGAACATACCAGGAATCTTCTCTAATCTTGATTATTTCCGCAAATCTATTGTGGACAAGGTTGGTTGCCCCAGGACGTTCTCCCCTGAAGAACTTGCAGCGACGTACCACTCTGGTAAGAGAACGTTGTATAATGCTGCTGTTCAAAGCCTTAAACGTAAGGCTGTTGAGAGGAGTGACGCGAATGTGACAGCTTTCCTTAAGATGGAGAAGCATCTTATGCGTAAGAAGATAGCACCCAGGTTGATATGTCCCCGCAACAAAAGATATAATGTTGAATTGGGACGTCGGTTGAAATTCAATGAGAAGAAATTCATGCATGCAATCGACTCAACTTTTGATTCCCCAACTGTATTAAGTGGATATGACAGTTTTAAAGTTGGGAAGATAATAGCCAATAAATGGTCGAAATTCAAACGACCAGTTGCAATAGGTGTTGATGCAAGCAGATTTGATCAACATGTGGGGGTAGAAGCACTCCAATGGGAGCACTCAATCTATAACGGTGCATTCAATGATCCCATTCTGAAGGAGTTGCTACACTGGCAAACAGAGAACAAAATAATGCTGTTTGTTGAAGACAAAATCCTCAAGTTCAAGGTCAAAGGACACAGAATGTCCGGTGACATTAACACCTCTTCTGGCAACAAATTAATCATGTGTGGTATGATGCACTACTACTTCAAGTCACTTGGAGTCAAAGCCGAACTCTGCAATAACGGCGATGATTGTGTTATCATATGCGAGAAGAAAGATGAAAATAAGTTCTCACACATGCATAGCTGGTTTAAAGACTATGGGTTTGACATGCAGATTGAGACTCCTGTCTACAAGATTGGACAGATAGAGTTTTGTCAAAGTAAACCAGTTAAAATTAATGGCTATTATAGAATGGTGCGTAAACAAGAAAGCATATCCAAAGACGCCCATTCCCTCATTTCCATGGCATCAGCTGAAGATGTCAAAACATTTATGAGTGCCACCGCTCAATGCGGGATGATCTTGAATAGTGGTGTGCCTGTTCTTGATGCTTTTCACAAATGCCTATACAAAGCATCAGGGTACAAGAAAGTATCGCAGGAAGCGATCGAGAGGATAGTCTCCTTCGGAACGCAGGACAAGCTCGGGCTCAGGAAAGAGCGAGTTGAAGAACCAATAACGATGGATAATAGGTTGAGTTATTGGGAGTCCTTTGGGGTTGACCCGCAGACACAGGTCCTTGTCGAACGATATTTTGACAATCTGCAGGTCCATATCGAACCCCGCGGCGTAAAGAGATTGACGCCTTTACTCGATAAAACTTTGCTTTCAATTGCGAGTGTAGCACGAACATCTGTGTCGCTACCAATACTTTCAAAATAGAAGCACTCATAATCACCATAGTAGTTATAGTACTAGTAGTAGTTAGCTGTTTAGATTACGCTAGTTCGTACAAGTAAGTTGCAACGGATTACCGATTTTTATCTGGGTTTGCTATCGGCTTTATAGCTAGCATACCAATATCAATATTGGCAATTTACTTTGTTTACCTAAAAATTTCAAAGAATCTGAGAGGAATCATCAACGAATATGGTCGCGGTTAGCAATGTCACAATACAACGACGACGCAATCGTAGAGCCGCACGAAGCGCTCCACGAGTTCAGCTCATGGCTATTCCAACGACCACCGGCGCAACACAGCGCAGAAGAAGACAACGACGACGAAGGAGAAATAATAGAGGAGGAGGCAATATTTCCGGAGGATCAGGCAAGGCTCACACATTCCAGTTTTCGAAGGACGGCATCAATGGCAGTTCCAAGGGAACTATCACTTTCGGGCCGTCTTTATCAGAGTGCAAGCCACTCTCTGATGGAATACTCAAGGCCTACCATGAATATAAGATCACGAGTATCTTATTACAGTTCATCTCCGAGGCCTCTTCCACCTCGTCAGGCTCCATCGCTTATGAGCTTGACCCACACTGCAAGTACTCCGAAATTCAATCGCTACTCAATAAATTCTCAATTACAAAGAGCGGTTCGAAACGATTCCCCACCAAGGTTATCAATGGCCTCGAATGGCATGATACCAGTGAAGACCAATTCAAGGTCCACTACAAGGGGAACGGAGACGCCAAGATCGCAGGCTCCTTCAAGATCACGATCGTTGTCTTAACTCAGAATCCTAAATAGGTAGACGGAGAACCGGGGCCGAAACCAGGTCCGGACCCCACACCCCCACCAGCACCACCACCTGAACCGACGCCAGCCAAACATGAGAGATTCATTGTGTACACCGGTACACTATCGACACTCATTAGTGCCCGACAAAACTCAGATAGCATATCACTCTACTCAATTAGAGACCAGAGGGTTAGATATATTGAGGATGAAAATGCGAACTGGACGAACATTCAAGCACAATGGTATTCACAAAATTCTGTGGAGGCAATACCAATGTTTATCTACCCAGTTCCGCAAGGCACATGGTCGATTGAAATCTCTTGTGAAGGCTACCAGGCGACGTCAAGCACCACGGACCCCCACCGGGGGAAGTCTGATGGAATGATTGCTTACGACGATGATCAAAATAAGGTGTGGAATATTGGTGTACAAAATAATGTAACCATTTCCAATAACAAAGCCGACGCTGATTGGAAATACGGCCACCCTGATTTAACAATCAACGGTGAACGTTTTGACCAGAAGCAGGTAGTCGAGAAAGATGGAACAGTTTCGTTTCATTTAGTAACTACCGGGCCCAACGCGAGTTTCTTTTTAGCCGGCCCTGCCGTTAAGAAGACTGCCAAGTACAACTACTGTATATCTTATGGGGCTTGGACAGACCGCGACATGGAATTTGGAATGGTTTCTGTTGTTCTCGATGAACATTTAGAGGGTGTTAGAGGTTCTCAGTACGTTAGGAAAACGCTAAGACCAGGTCACATTAGCGTCAATCGTTCCCACCGATTGCAAGAAATGCCTCCTATGCGAGAGGATTTCAGTGAGGAAGATAATAGTAGTAGTGATAGTAATACATATAAAACGGACAACTCTCCCTTGACTGTTCACCTTGTAAAAGCAGGTGACGAGGAGAATTACTCAACAGATCGATCGGACGATGTTGAACCCACACTCCATGATGCTGATGTCATGAAGTTCTCCGGGTTTGTTGGAGCTAAAGATAGGTTTGCGTTGCAGGGAGCTGATCCAATCGGCCCTGGTGACAGATCTATCCGTCGCTTCAGACCGTCTGCAACATTGAAGTCTGCGTTCCATTCGGGACCGACTCCTGATGAGTTGTACAACGCTGGCGCTGAACAAGCGGATCACGACTTCGAACACTTTGTCTCTCGAGGTAAAGAGAAGCTACAGGATGAAGATCCAATGGCCAAACTCGAAAGAGAGGCTGAGGATTTGAAACCTGATAGTGACAACGAAGATAACGATTATGATCGAACCGCTCCTATGTTCAACCCAGCAGATGGTGACCCCTGGTCTGGCATTAGCATTAAGCCTAGATTAAAAGATCAGGATATGAGGTCTACCTTAAGTACTGGCACCTTGAAAGGTGGTTCACTGAAACCGAAGAAAGAACCAGCCCCAAGGTACGAGCCAGTGCCAAAGTCCGTTTTAGATAGGCTTAGACGTAGGCAAGTTTAATCTTGCACCAATATAGAAGTAGTTAGCGCTTTCCATTGTTATTTATAGGAGCCAAATTTGGTGAGTCCCGATCGATGGATCCTGGTAAACAGGTTCGGTGAACAAAAAGCCGGTAATCTCGGGGAGATGTCAGCTCCCGTCGTATCACTTTCGGTTGCATATCCAAAGAATAACCCTATACTTAACAACTAAAAATTAGATAGTTTCCGCCTCTCTTGCAAACCACATGCAAGATGCGAGCTTGTGGAGAGTACCTTCCCTTGAATAAGGAAGGTTGAAAGTTTCTGGTTCCCAAACCATTGATCAAAATTGGCTCTGCTTCTGGTGATTACACTGCCGCTGAATTAACAGCGTAAACAAATTCCTATTGGTCACTCCGTGAAAAGAGAGTGGCTAATACGCCCCTTTGATGGCGTTAAATGAAAGCGTAGG
>5434
ACAAGAACCTCCTCCCGGCATCTTCGTATCGTGTTTGAGGAATCTCTAGTGTTATTGTTAGTTATGTTTAACTTCGATAGCTTAGTTACAGCCACCGCTAGGGTGGTTAAAGATTTTATTTCTTTTTGCTATAATAGGGCACGGCATGTTTATTATGCCCTAAAAAGATGGCTCTGGGAACTCCAGGGTGTATTTGCTGCACATGACGCCTTTGTCGACATGTGCTATGACGCCATGTATGGCGTTGAGGAGTTCGAGTGGGAACTGCAAAAGCAGTATTCCACTGCAGAGATTGACGTGCAATTAGCTGAGCACGAATACAAGCGCCTACTTGCCGATGGCGCTCCACTAGGGTCATGGCCACAACCATGTGCGCCCCAAGGCTCATTTAGGTCGTCTGACGACTTCGATGTAGCTGCTAGGGCTGCTGAGGCAAACCCTATTGTGGACCCACAACCCTCCTTGATTAAAGGGTGTGGCGATAAATCACCTTCCAATCCTACTAGGATTGAGAAGTTCATCAACCTCGTCCAAAAGAAGGAGGTACTTTCCGCTACCGAGGCTCTAATTAAACATACATATGAAGAGCAAATCGGTGAATCACCATTCGGAAAGTGGTTCAACACTCTGCCCAATAGAATGAATTACATAAAGAGGGCAGCAACAAAACAAGCCAAGGCGGCTAAACGATCTAAATCTGTCCGCCAAATGGTTACCGAGGTAAACGTCATTCCCGACTTTATCTCTTGCTGTGATGTTGTCCAGGTGGACACTGGTGAAAAGCTCCCTACTAAGAAGGATAAAGAAGGGAATGAATTGCCACCTGAGCCTAAGCTTAAAATGTTTAGAAGGGTGAAGCCTGAGCATGTTGGTGATGCCAGGAAATACATCTGTCAACATATTCGCAACAATAATATGAGGTTGATAGACGGCTCTGATGTTTCTCATGCAACCATCAACCGATATGCGCTCAAGTTTTGCGAAGACTTGGAGCTTGACATGACCAGCACTGAAATGCTCATCAAATATGCTATGGTCATGGTCCCACTCCCTCGAAAATCTGATATTGAGGCTGCTAAAATCGTCCAATCTCCTGCTGCCAGGCAAATAAGGCATGAGTTGGGCGTGCTTAACGCCGAGGTTTTTTAGAGGGGCTCTGCTCCGACTCTGGTTTTGAATCCCCGTTTTCTATTTTGGGGTTGCCAGAGATCGTGGTGCGAAGTGGGGCTATCCCTAGGAAGAGTCGTAGTACTATTAATTATTTGAGTCAGTTTAGTTTAGGTCTAGATTACCAATGCCCTAATCCCAGTTTGCACAACGCATTGGTGGCGGTTGAGCGTAGAGTGTTCACCGTTGGGAAAGGAAATGAGGTAGTGCTACCTTACAAGAACATACCAGGAATTTTCTCTAATCTTGATTATTTCCGCAAATCTATTGTGGATAAGGTTGGTTGCCCCAGGACGTTCTCCCCTGAAGAACTTGCAGCGACGTATCATTCTGGTAAGAGAACGTTGTATAATGCTGCTGTTCAAAGTCTTAAACGTAAGGCTGTTGAGAGGAGTGACGCGAATGTGACAGCTTTCCTTAAGATGGAGAAGCATCTTATGTGTAAGAAGATAGCACCCAGGTTGATATGTCCCCGCAACAAAAGATATAATGTTGAATTGGGACGTCGATTGAAATTCAATGAGAAGAAATTCATGCATGCAATCGACTCAACTTTTGATTCCCCAACTGTATTAAGTGGATATGACAGTTTTAAAGTTGGGAAGATAATAGCCAATAAATGGTCGAAATTCAAACGACCAGTTGCAATAGGTGTTGATGCAAGCAGATTTGATCAACATGTGGGGGTAGAAGCACTCCAATGGGAGCACTCAATCTATAACGGTGCATTCAATGATCCCATTCTGAAGGAGTTGCTACACTGGCAAACAGAGAATAAAATAATGCTGTTTGTTGAAGACAAAATCCTCAAGTTCAAGGTCAAAGGACACAGAATGTCCGGTGACATTAACACCTCTTCTGGCAACAAATTAATCATGTGTGGTATGATGCACTACTACTTCAAGTCACTTGGAGTCAAAGCCGAACTCTGCAATAACGGCGATGATTGTGTTATCATATGCGAGAAGAAAGATGAAAATAAGTTCTCACACATGCATAGCTGGTTTAAAGACTATGGGTTTGACATGCAGATTGAGACTCCTGTCTACAAGATTGGACAGATAGAGTTTTGTCAAAGTAAACCAGTTAAAATTAATGGCTATTATAGAATGGTGCGTAAACAAGAAAGCATATCCAAAGACGCCCATTCCCTCATTTCCATGGCATCAGCTGAAGATGTCAAAACATTTATGAGTGCCACCGCTCAATGCGGGATGATCTTGAATAGTGGTGTACCTGTTCTTGATGCTTTTCACAAATGCCTATACAAAGCATCGGGGTACAAGAAAGTATCGCAGGAAGCGATCGAGAGGATAGTCTCCTTCGGAACGCAGGACAAACTCGGGCTCAGGAAAGAGCGAGTTGAAGAACCAATAACGATGGATAATAGGTTGAGTTATTGGGAGTCCTTTGGGGTTGACCCGCAGACACAGGTCCTTGTCGAACGATATTTTGACAATCTGCAGGTCCATATCGAACCCCGCGGCGTAAAGAGATTGACGCCTTTACTCGATAAAACTTTGCTTTCAATTGCGAGTGTAGCACGGACATCTGTGTCGCTACCAATACTTTCAAAATAGAAGCACTCATAATCACCATAGTAGTTATAGTACTAGTAGTAGTTAGCTGTTTAGATTACGCTAGTTCGTACAAGTAAGTTGCAACGGATTACCGATTCTTATCTGGGTTTGCTATCGGCTTTATAGCTAGCATACCAATATCAATATTGGCAATTTACTTTGTTTACCTAAAAATTTCAAAGAATCTGAGAGGAATCATCAACGAATATGGTCGCGGTTAGCAATGTCACAATACAACGACGACGCAATCGTAGAGCCGCACGAAGCGCTCCACGAGTTCAGCTCATGGCTATTCCAACGACCACCGGCGCAACACAGCGCAGAAGAAGACAACGACGACGAAGGAGAAATAATAGAGGAGGAGGCAGTATTTCCGGAGGATCAGGCAAGGCTCACACATTCCAGTTTTCGAAGGACGGCATCAATGGCAGTTCCAAGGGAACTATCACTTTCGGGCCGTCTTTATCAGAGTGCAAGCCACTCTCTGATGGAATACTCAAAGCCTACCATGAATATAAGATCACGAGTATCTTATTACAGTTCATCTCCGAGGCCTCTTCCACCTCGTCAGGCTCCATCGCTTATGAGCTTGACCCACACTGCAAATACTCCGAAATTCAATCGCTACTCAATAAATTCTCAATTACAAAGAGCGGTTCGAAACGATTCCCCACCAAGGTTATCAATGGCCTCGAATGGCATGATACCAGTGACGACCAATTCAAGGTCCACTACAAGGGGAACGGAGACGCCAAGATTGCAGGCTCCTTCAAGATCACGATCGTTGTCTTAACTCAGAATCCTAAATAGGTAGACGGAGAACCGGGGCCGAAACCAGGTCCGGACCCCACACCCCCACCAGCACCACCACCTGAACCGACGCCAGCCAAACATGAGAGATTCATTGTGTACACCGGTACATTATCAACACTCATTAGTGCCCGACAAAACTCAGATAGCATATCACTCTACTCGATCAGAGACCAGAGGGTTAGATATATTGAGGATGAAAATGCGAACTGGACGAACATTCAAGCGCAATGGTATTCACAAAATTCTGTGGAGGCAATACCGATGTTTATCTACCCAGTTCCGCAAGGCACATGGTCGATTGAAATCTCTTGTGAAGGCTACCAGGCGACGTCAAGCACCACGGACCCCCACCGGGGGAAGTCTGATGGAATGATTGCTTACGACGATGATCAAAATAAGGTGTGGAATATTGGTGTACAAAATAATGTAACCATTTCCAATAACAAAGCCGACGCTGATTGGAAATACGGTCACCCTGATTTAACAATCAACGGTGAACGTTTTGACCAGAAGCAGGTAGTCGAGAAAGATGGAACAGTTTCGTTTCATTTAGTAACTACCGGGCCCAACGCGAGTTTCTTTTTAGCTGGCCCTGCCGTTAAAAAGACTGCCAAGTACAACTACTGTATATCATACGGGGCTTGGACAGACCGCGACATGGAATTTGGAATGGTCTCTGTTGTTCTCGATGAACATTTAGAGGGTGTTAGAGGTTCTCAGTACGTTAGGAAAACGCTAAGACCAGGTCACATTAGCGTCAATCGTTCCCACCGATTGCAAGAAATGCCTCCCATGCGAGAGGATTTCAGTGAGGAAGATAATAGTAGTAGTGATAGTAATACATATAAAACGGACAACTCTCCCTTGACTGTTCACCTTGTAAAAGCAGGTGACGAGGAGAATTACTCAACAGATCGATCGGACGATGTTGAACCCACACTCCATGATGCTGATGTCATGAAGTTCTCCGGGTTTGTTGGAGCTAAAGATAGGTTTGCGTTGCAGGGAGCTGATCCAATCGGCCCTGGTGACAGATCTGTCCGTCGCTTCAGACCGTCTGCAACATTGAAGTCTGCGTTCCATTCGGGACCGACTCCTGATGAGTTGTACAACGCTGGCGCTGAACAAGCGGATCACGACTTCGAACACTTTGTCTCTCGAGGTAAAGAGAAGTTACAGGATGAAGATCCAATGGCCAAACTCGAAAGAGAGGCTGAGGATTTGAAACCTGATAGTGACAACGAAGATAACGATTATGATCGAACCGCTCCTATGTTCAACCCAGCAGATGGTGACCCCTGGTCTGGCATTGGCATTAAGCCTAGATTAAAAGATCAGGATATGAGGTCTACCTTAAGTACTGGCACCTTGAAAGGTGGTTCACTGAAACCGAAGAAAGAACCAGCCCCGAGGTACGAGCCAGCGCCAAAGTCCGTTTTAGATAGGCTTAGACGTAGGCAAGTCTAATCTTGCACCAATATAGAAGTAGTTAGCGCTTTCCATTGTTATTTATAGGAGCCAAATTTGGTGAGTCCCGATCGATGGATCCTGGTAAACAGGTTCGGTGAACAAAAAGCCGGTAATCTCGGGGAGATGTCAGCTCCCGTCGTATCACTTTCAGTTGCATATCCAAAGAATAACCCTACACTTAACAACTAAAAATTAGATAGTTTCCGCCTCTCTTGCAAACCACATGCAAGATGCGAGCTTGTGGAGAGTACCTTCCCTTGAATAAGGAAGGTTGAAAGTTTCTGGTTCCCAAACCATTGATCAAAATTGGCTCTGCTTCTGGTGATTACACTGCCGCTGAATCAACAGCGTAAACAAATTCCTATTGGTCACTCCGTGAAAAGAGAGTGGCTGATACGCCCCTTTGATGGCGTTAAATGAAAGCGTAGG
>5436
ACAAGAACCTCCTCCCGGCATCTTCGTATCGTGTTTGAGGAATCCCTAGTGTTATTGTTGGTTATGTTTAACTTCGATAGCTTAATTACAGCCACCGCTAGGGTGGTTAAAGATTTTATTTCTTTTTGCTATAATAGGGCACGGCATGTTTATTATGCCCTAAAAAGATGGCTCTGGGAACTCCAGGGTGTATTTGCTGCACATGACGCTTTTGTCGACATGTGCTATGACGCCATGTATGGCGTTGAGGAGTTCGAGTGGGAACTGCAAAAACAGTATTCCACTGCAGAGATTGACGTGCAATTAGCTGAGCACGAATACAAGCGCCTACTTGCCGATGGCGCTCCACTGGGGTCATGGCCACAACCTTGTGCGCCCCAAGGCTCATTCAGGTCGTCTGACGACTTCGATGTAGCTGCTAGGGCTGCTGAGGCTAACCCTACTGTGGACCCACAACCCTCCTTGATTAAAGGGTGTGGCGATAAATCACCTTCCAATCCCACTAGGATTGAGAAGTTCATCAACCTCGTTCAAAAGAAGGAGGTACTTTCCGCCACTGAGGCTCTAATCAAACATACATATGAAGAGCAAATCGGTGAATCACCATTCGGAAAGTGGTTCAACACTCTGCCCAATAGAATGAATTATATAAAGAGGGCAGCAGCAAAACAAGCCAAGGCGGCTAAACGATCTAAATCTGTCCGCCAAATGGTTACCGAGGTAAACGTCATTCCCGACTTTATCTCTTGCTGTGATGTTGTCCAGGTGGATACTGGTGAAAAGCTCCCTACTAAGAAAGATAAAGAAGGGAATGAATTGCCACCTGAGCCTAAACTTAAAATGTTTAGAAGGGTGAAGCCTGAGCATGTTGGTGATGCCAGGAAATATATCTGTCAACACATTCGCAACAATAATATGAGGTTGATAGACGGCTCTGATGTTTCCCATGCAACCATCAACCGATATGCGCTCAAGTTTTGCGAAGACTTGGAGCTTGATATGACCAGCACTGAAATGCTCATCAAATATGCTATGGTCATGGTCCCACTCCCTCGAAAATCTGATATAGAGGCTGCCAAAATCGTCCAATCTCCTGCTGCCAGGCAAATAAGGCATGAGTTGGGCGTGCTTAACGCCGAGGTTTTTTAGAAGGGCTCTGCTCCGACTCTGGTTTTGAATCCCCGTTTTCTATTTTGGGGTTGCCAGAGATCGTGGTGCGAAGTGGGGCTATCCCTAGGAAGAGTCGTAGTACTATCAATTATTTGAGTCAGTTTAGTTTAGGTCTAGATTACCAATGCCCTAATCCCAGTTTGCATAACGCATTGGTAGCGGTTGAACGTAGAGTGTTCACCGTTGGGAAAGGAAATGAGGTAGTGCTACCTTACAAGAACATACCAGGAATCTTTTCTAATCTTGATTATTTCCGCAAATCTATTGTGGATAAGGTTGGTTGCCCTAGGACGTTCTCCCCTGAAGAACTTGCAGCGACGTACCACTCTGGTAAGAGAACGTTGTATAATGCTGCTGTTCAAAGTCTTAAACGTAAGGCTGTTGAGAGGAGTGACGCGAATGTGACAGCTTTCCTTAAGATGGAGAAGCATCTTATGTGTAAGAAGATAGCACCCAGGTTGATATGTCCCCGCAACAAAAGATATAATGTTGAATTGGGACGTCGATTGAAATTCAATGAGAAGAAATTCATGCATGCAATCGACTCAACTTTTGATTCCCCAACTGTATTAAGTGGATATGATAGTTTTAAAGTTGGGAAGATAATAGCCAATAAATGGTCGAAATTCAAACGACCAGTTGCAATAGGTGTTGATGCAAGCAGATTTGATCAACATGTGGGGGTAGAAGCACTCCAATGGGAGCACTCAATCTATAACGGTGCATTCAATGATCCCATTCTGAAGGAGTTGCTACACTGGCAAACAGAGAACAAAATAATGCTGTTTGTTGAAGATAAAATCCTCAAGTTCAAGGTCAAAGGACACAGAATGTCCGGTGACATTAACACCTCTTCTGGCAACAAATTAATCATGTGTGGTATGATGCACTACTACTTCAAGTCACTTGGAGTCAAAGCCGAACTCTGCAATAACGGCGATGATTGTGTTATCATATGCGAAAAGAAAGATGAAAACAAGTTCTCACACATGCATAGCTGGTTTAAAGACTATGGGTTTGACATGCAGATTGAGACTCCTGTCTACAAGATTGGACAGATAGAGTTTTGTCAAAGTAAACCAGTTAAAATTAATGGCTATTATAGAATGGTGCGTAAACAAGAAAGCATATCCAAAGACGCCCATTCCCTCATTTCCATGGCATCAGCTGAAGATGTCAAAACATTTATGAGTGCCACCGCTCAATGCGGGATGATCTTGAATAGTGGTGTACCTGTTCTTGATGCTTTTCACAAATGCCTATACAAAGCATCGGGGTACAAGAAAGTATCGCAGGAAGCGATCGAGAGGATAGTCTCCTTCGGAACGCAGGACAAACTCGGGCTCAGGAAAGAGCGAGTTGAAGAACCGATAACGATGGATAATAGGTTGAGTTATTGGGAGTCCTTTGGGGTTGACCCGCAGACACAGGTCCTTGTCGAACGATATTTTGACAATCTGCAGGTCCATATCGAACCCCGCGGCGTAAAGAGATTGACGCCTTTACTCGATAAAACTTTGCTTTCAATTGCGAGTGTAGCACGAACATCTGTGTCGCTACCAATACTTTCAAAATAGAAGCACTCATAATCACCATAGTAGTTATAGTACTAGTAGTAGTTAGTTGTTTGGATTACGCTAGTTCGTACAAGTAAGTTGCAACGGATTACCGATTTTTATCTGGTTTTGCTATTGGCTTTATAGCTAGCATACCAATATCAATATTGGCAATTTACTTTGTTTACCTAAAAATTTCAAAGAATCTGAGAGGAATCATCAACGAATATGGTCGCGGTTAGCAATGTCACAATACAACGACGACGCAATCGTAGAGCCGCACGAAGCGCTCCACGAGTTCAGCTCATGGCTATTCCAACGACCACCGGCGCAACACAGCGCAGAAGAAGACAACGACGACGAAGGAGAAATAATAGAGGAGGAGGCAATATTTCCGGAGGATCAGGCAAGGCTCACACATTCCAGTTTTCGAAGGACGGCATCAATGGCAGTTCCAAGGGAACTATCACTTTCGGGCCGTCTTTATCAGAGTGCAAGCCACTCTCTGATGGAATACTCAAGGCCTACCATGAATATAAGATCACGAGTATCTTATTACAGTTCATCTCCGAGGCCTCTTCCACCTCGTCAGGCTCCATCGCTTATGAGCTTGACCCACACTGCAAGTACTCCGAAATTCAATCGCTACTCAATAAATTCTCAATTACAAAGAGCGGTTCGAAACGATTCCCCACCAAGGTTATCAATGGCCTCGAATGGCATGATACCAGTGAAGACCAGTTTAAGGTCCACTACAAGGGGAACGGAGACGCCAAGATCGCAGGCTCCTTCAAGATCACGATCGTTGTCTTAACTCAGAATCCTAAATAGGTAGACGGAGAACCGGGGCCGAAACCAGGTCCGGCCCCCACACCCCCACCAGCACCACCACCTGAGCCGACACCGGCTAAACATGAACGATTCATCGTGTACACTGGCACATTGTCAACGCTCATCAGCGCTCGGCAAAACTCAGACAGTATATCACTCTACTCTATTAGAGATCAAAGAGTTCGATATATTGAAGATGAGAACGCAAACTGGACGAACATCAAAGCGCAGTGGTATTCACAAAATTCTGTGGAAGCCATACCAATGTTTATCTACCCAGTTCCAGAAGGTACATGGTCTATTGAAATCTCATGTGAAGGGTATGAGGTTTTATCTAGCACCACGGACCCCCATCGGGGGAAGTCCGTTGGTATGATTGCATATGATGATGATCAGACCAAAGTGTGGAATGTTGGTGCGCAAAACAACGTAACCATATCCAATAATAAGGCAGACACTGGTTGGAAGTACGGACACCCAGATTTAGAAATCAATGGGGAGAAGTTCGACCAACAGCAAGTAGTCGAGAAAGATGGAACAGTTTCATTCCATTTAGTAACTACGGGGCCTAACGCGAGTTTCTTTTTGGTGGCTCCAGCCGTCAAGAAAACAGCCAAGTACAATTACTGTATATCATACGGTGATTGGACAGATCGCGACATGGAATTTGGAATGGTCTCAGTTGCTCTCGATGAACATCTTGAGGGTGTTAGAGGTTCTCAGTACGTTAGGAAAACGCTAAGACCAGGTCATATTAGCGTCAATCGTTCCCACCGATTGCAAGAAATGCCTCCCATGCGAGAGGATTTCAGTGAGGAAGATAATAGTAGTAGTGATAGTAATACATATAAAACAGACAATTCTCCTATGACCGTTCACCTTGTAAAAGCAGGTGACGAGGAGAGTTATGCAACAGATCAAACAGACGATGTTGAGCCCACACTTCTTGATGCTGATGTCATGAAGTTCTCCGGGTTTGTTGGCGCGAGGGACAGGTTTTCATTGCAGGGTGCCGAACCAATCGGCCCAGGTGACAGAACCTCCCGTCGCTTCAGACCGTCTGCTACACTAAAGGCTGCGTTCCATTCGGGACCGACCCCTGATGAGTTGTATAATGCTGGTGCTGAACAAGCGGATCACGACTTCGAACACTTTGTCTCCCGGGGCAAAGAGAAGCTGCACGGCGAAGATCCAATGGCCAAACTCGAAAGAGAGGCTGAGGATTTGAAACCTGACAGCGACAACGAAGACAACGATTATGATCGAACCGCTCCTGTGTTCAACCCAGCAGATGGTGACCCTTGGTCGGGCATTAAAATTAAGCCTAGATTAAAAGACCAAGATATGAGGTCCACCTTAAGCACTGGTACCTTGAAAGGAGGTTCACTGAAATCGAAGAAAGAACTCCCACCAAGGTTTGAACCAGCGCCAAAGTCTGTTTTAGATAGAATTAGACGTAGGCAAGTCTAGTCTTGCACCAACATAGAAGTAGTTAGCGCTTTCCATTATTATTTATAGGAGCCAAATTTGGTGAGTCCCGATCGATGGATCCTGGTAAACAGGTTCGGTGAACAAAAAGCCGGTAATCTCGGGGAGATGTCTACTCCCGTCGTATCACTTTCGGTTGCATATCCAGAAAATAACCCTATATTTAATAACTAAAAATTAGATAGTTTCCGCCTCTCTTGCAAACCACATGCAAGATGCGAGCTTGTGGAGAGTACCTTCCCTTGAATAAGGAGGGTTGAAAGTTTCTGGTTCCCAAACCATTGATCAAAATTGGCTCTGCTTCTGGTGATTACACTGCCGCTGAAATAACAGCGTAAACAAATTGTTAGTAGCTACTCCGTGAAAAGAGAGTGGCTAGTACGCCCCTTAGATGGCGTTAAATGAAAGCGTAGG
>5481
ACAAGAACCTCCTCCCGGCATCTTCGTATCGTGTTTGAGGAATCTCTAGTGTTATTGTTAGTTATGTTTAACTTCGATAGCTTAGTTACAGCCACCGCTAGGGTGGTTAAAGATTTTATTTCTTTTTGCTATAATAGGGCACGGCATGTTTATTATGCCCTAAAAAGATGGCTCTGGGAACTCCAGGGTGTATTTGCTGCACATGACGCCTTTGTCGACATGTGCTATGACGCCATGTATGGCGTTGAGGAGTTCGAGTGGGAACTGCAAATGCAGTATTCCACTGCAGAGATTGACGTGCAATTAGCTGAGCACGAATACAAGCGCCTACTTGCCGATGGCGCTCCACTAGGGTCATGGCCACAACCATGTGCGCCCCAAGGCTCATTCAGGTCGTCTGACGACTTCGATATAGCTGCTAGGGCTGCTGAGGCAAACCCTATTGTGGACCCACAACCCTCCTTGATTAAAGGGTGTGGCGATAAATCACCTTCCAATCCCACTAGGATTGAGAAGTTCATCAACCTCATTCAAAAGAAGGAGGTACTTTCCGCTACTGAGGCTCTAATCAAACATACATATGAAGAGCAAATCGGTGAATCACCATTCGGAAAGTGGTTCAACACTCTGCCCAATAGAATGAATTACATAAAGAGGGCAGCAGCAAAACAAGCCAAGGCGGCTAAACGATCTAAATCTGTCCGTCAAATGGTTACCGAGGTAAACGTCATTCCCGACTTTATCTCTTGCTGTGATGTTGTCCAGGTGGACACTGGTGAAAAGCTCCCTTCTAAGAAAGATAAAGAAGGGAATGAATTACCACCTGAGCCTAAGCTTAAAATGTTTAGAAGGGTGAAGCCTGAGCATGTTGGTGATGCCAGGAAATATATCTGTCAACATATTCGCAACAATAATATGAGGTTGATAGACGGCTCTGATGTTTCTCATGCAACCATCAACCGGTATGCGCTCAAGTTTTGCGAAGACTTGGAGCTTGATATGACCAGCACTGAAATGCTCATCAAATATGCTATGGTCATGGTCCCACTCCCTCGAAAATCTGATATTGAGGCTGCTAAAATCGTCCAATCTCCTGCTGCCAGGCAAATAAGGCATGAGTTGGGCGTGCTTAACGCCGAGGTTTTTTAGAAGGGCTCTGCTCCGACTCTGGTTTTGAATCCCCGTTTTCTATTTTGGGGTTGCCAGAGATCGTGGTGCGAAGTGGGGCTATCCCTAGGAAGAGTCGTAGTACTATTAATTATTTGAGTCAGTTTAGTTTAGGTCTAGATTACCAATGCCCTAATCCCAGTTTGCACAACGCATTGGTGGCGGTTGAACGTAGAGTGTTCACCGTTGGGAAAGGAAATGAGGTAGTGCTACCTTACAAGAACATACCAGGAATCTTCTCTAATCTTGATTATTTCCGCAAATCTATTGTGGACAAGGTTGGTTGTCCCAGGACGTTCTCCCCTGAAGAACTTGCAGCGACGTATCACTCTGGTAAGAGAACGTTGTACAATGCTGCTGTTCAAAGTCTTAAACGTAAGGCTGTTGAGAGGAGTGACGCGAATGTGACAGCTTTCCTTAAGATGGAGAAGCATCTTATGTGTAAGAAGATAGCACCCAGGTTGATATGTCCCCGCAACAAAAGATACAATGTTGAATTGGGACGTCGATTGAAATTCAATGAGAAGAAATTCATGCATGCAATCGACTCAACTTTTGATTCCCCAACTGTATTAAGTGGATATGACAGTTTTAAAGTTGGGAAGATAATAGCCAATAAATGGTCGAAATTCAAACGACCAGTTGCAATAGGTGTTGATGCAAGCAGATTTGATCAACATGTGGGGGTAGAAGCACTCCAATGGGAGCACTCAATCTATAACGGTGCATTCAATGATCCCATTCTGAAGGAGTTGCTACACTGGCAAACAGAGAACAAAATAATGCTGTTTGTTGAAGACAAAATCCTCAAGTTCAAGGTCAAAGGACACAGAATGTCCGGTGACATTAACACCTCTTCTGGCAACAAATTAATCATGTGTGGTATGATGCACTACTACTTCAAGTCACTTGGAGTTAAAGCCGAACTCTGCAATAACGGCGATGATTGTGTTATCATATGCGAGAAGAAAGATGAAAATAAGTTCTCACACATGCATAGCTGGTTTAAAGACTATGGGTTTGACATGCAGATTGAGACTCCTGTCTACAAGATTGGACAGATAGAGTTTTGTCAAAGTAAACCAGTTAAAATTAATGGCTATTATAGAATGGTGCGTAAACAAGAAAGCATATCCAAAGACGCCCATTCCCTCATTTCCATGGCATCAGCTGAAGATGTCAAAACATTTATGAGTGCCACCGCTCAATGCGGGATGATCTTGAATAGTGGTGTACCTGTTCTTGATGCTTTTCACAAATGCCTATACAAAGCATCGGGGTACAAGAAAGTATCGCAGGAAGCGATCGAGAGGATAGTCTCCTTCGGAACGCAGGACAAACTCGGGCTCAGGAAAGAGCGAGTTGAAGAACCAATAACGATGGATAATAGGTTGAGTTATTGGGAGTCCTTTGGGGTTGACCCGCAGACACAGGTCCTTGTCGAACGATATTTTGACAATCTGCAGGTCCATATCGAACCCCGCGGCGTAAAGAGATTGACGCCTTTACTCGATAAAACTTTGCTTTCAATTGCGAGTGTAGCACGAACATCTGTGTCGCTACCAATACTTTCAAAATAGAAGCACTCATAATTACCATAGTAGTTATAGTACTAGTAGTAGTTAGCTGTTTAGATTACGCTAGTTCGTACAAGTAAGTTGCAACGGATTACCGATTTTTATCTGGGTTTGCTATCGGCTTTATAGCTAGCATACCAATATCAATATTGGCAATTTACTTTGTTTACCTAAAAATTTCAAAGAATCTGAGAGGGATCATCAACGAATATGGTCGCGGTTAGCAATGTCACAATACAACGACGACGCAATCGTAGAGCCGCACGAAGCGCTCCACGAGTTCAGCTCATGGCTATTCCAACGACCACCGGCGCAACACAGCGCAGAAGAAGACAACGACGACGAAGGAGAAATAATAGAGGAGGAGGCAACATTTCCGGAGGATCAGGCAAGGCTCACACATTCCAGTTTTCGAAGGACGGCATCAATGGCAGTTCCAAGGGAACTATCACTTTCGGGCCGTCTTTATCAGAGTGCAAGCCACTCTCTGATGGAATACTCAAGGCCTACCATGAATATAAGATCACGAGTATCTTATTACAGTTCATCTCCGAGGCCTCTTCCACCTCGTCAGGCTCCATCGCTTATGAGCTTGACCCACACTGCAAGTACTCCGAAATTCAATCGCTACTCAATAAATTCTCAATTACAAAGAGCGGTTCGAAACGATTCCCCACCAAGGTCATTAATGGCCTCGAATGGCATGATACCAGTGAAGACCAGTTCAAGGTCCACTACAAGGGGAACGGAGACGCCAAGATCGCAGGCTCCTTCAAGATCACGATCGTTGTCTTAACTCAGAATCCCAAATAGGTAGACGGAGAACCGGGGCCGAAACCAGGTCCGGACCCCACACCCCCACCAGCACCACCACCTGAACCGACGCCAGCCAAACATGAAAGATTCATTGTTTACACCGGTACACTGTCAACACTCATCAGTGCTCGACAGAACTCAGACAGTATATCACTCTACTCAATTCGAGACCAGAGGGTCAGATATATTGAAGATGAGAATGCAAACTGGGCGTACATCAAAGCGCAATGGTATTCACAGAATTCTGTGGAAGCAGTACCAATGTTTATCTACCCAGTTCCGCAAGGTACTTGGTCAGTTGAAATCTCATGTGAAGGTTACCAGGCAACATCGAGCACCACGGATCCCCACCGGGGGAAGTCCGATGGAATGATTGCTTACGACGATGATCAAACCAAGGTGTGGAATGTTGGTGTGCAAAATAATGTAACCATAACCAACAATAAAGCCGATGCTGACTGGAAATACGGCCATCCTAATTTAACAATTAATGGTGAACGTTTTGACCAGCAGCAGGTAGTCGAGAAAGATGGAACGGTCTCGTTCCATTTAGTAACTACTGGGCCCAATGCGAGTTTCTTTTTAGCCGGCCCTGCCGTTAAGAAGATTGCCAAGTATAATTTCTGTATATCATATGGAGCTTGGACTGATCGCGATATGGAGTTTGGTTTGGTATCTGTTGTTCTCGATGAACACTTAGAGGGTGTTAGATGTTCTCAGTACGTTAGGAAAACGCTAAGACCAGGTCACATTAGCGTCAATCGTTCCCACCGATTGCAAGAAATGCCTCCCATGCGAGAGGATTTCAGTGAGGAAGATAATAGTAGTAGTGATAGTAATACATATAAAACGGACAACTCTCCCTTGACTGTTCACCTTGTAAAAGCAGGTGACGAGGAGAATTACTCAACAGATCGATCGGACGATGTTGAACCCACACTCCATGATGCTGATGTCATGAAGTTCTCCGGGTTTGTTGGAGCTAAAGATAGGTTTGCGTTGCAGGGAGCTGATCCAATCGGCCCTGGTGACAGATCTGTCCGTCGCTTCAGACCGTCTGCAACATTGAAGTCTGCGTTCCATTCGGGACCGACTCCTGATGAGTTGTACAATGCTGGCGCTGAACAAGCGGACCACGACTTCGAACATTTTGTCTCTCGAGGCAAAGAGAAACTACAGGATGAGGATCCGATGGCCAAACTCGAAAGAGAGGCTGAGGATTTGAAACCTGATAGTGACAACGAAGATAACGATTATGATCGAACCGCTACTGTGTTCAACCCAGCAGATGGTGACCCCTGGTCTGGCATTAGCATTAAGCCTAGATTAAAAGATCAGGATATGAGGTCTACCTTAAGCACTGGCACCTTGAAAGGTGGTTCACTGAAACCGAAGAAAGAACCAGCCCCAAGGTTCGAGCCAGCGCCAAAGTCCGTTTTAGATAGGATTAGACGTAGGCAAGTTTAATCTTGTACCAATATAGAAGTAGTTAGCGCTTTCCATTGTTATTTATAGGAGCCAAATTTGGTGAGTCCCGATCGATGGATCCTGGTAAACAGGTTCGGTGAACAAAAAGCCGGTAATCTCGGGGAGATGTCAGCTCCCGTCGTATCACTTTCGGTTGCATATCCAAAGAATAACCCTATATTTAACAACTAAAAATTAGATAGTTTCCGCCTCTCTTGCAAACCACATGCAAGATGCGAGCTTGTGGAGAGTACCTTCCCTTGAATAAGGAAGGTTGAAAGTTTCTGGTTCCCAAACCATTGATCAAAATTGGCTCTGCTTCTGGTGATTACACTGCCGCTGAATCAACAGCGTAAACAAATTCCTATTGGTCACTCCGTGAAAAGAGAGTGGCTAATACGCCCCTTTGATGGCGTTAAATGAAAGCGTAGG
>5483
ACAAGAACCTCCTCCCGGCATCTTCGTATCGTGTTTGAGGAATCTCTAGTGTTATTGTTAGTTATGTTTAACTTCGATAGCTTAGTTACAGCCACCGCTAGGGTGGTTAAAGATTTTATTTCTTTTTGCTATAATAGGGCACGGCATGTTTATTATGCCCTAAAAAGATGGCTCTGGGAACTCCAGGGTGTATTTGCTGCACATGACGCCTTTGTCGACATGTGCTATGACGCCATGTATGGCGTTGAGGAGTTCGAGTGGGAACTGCAAAAGCAGTATTCCACTGCAGAGATTGACGTGCAATTAGCTGAGCACGAATACAAGCGCCTACTTGCCGATGGCGCTCCACTAGGGTCATGGCCACAACCATGTGCGCCCCAAGGCTCATTCAGGTCGTCTGACGACTTCGATGTAGCTGCTAGGGCTGCTGAGGCAAACCCTATTGTGGACCCACAACCCTCCTTGATTAAAGGGTGTGGCGATAAATCACCTTCCAATCCCACTAGGATTGAGAAGTTCATCAACCTCGTCCAAAAGAAGGAGGTACTTTCCGCTACTGAGGCTCTAATCAAACATACATATGAAGAGCAAATCGGTGAATCACCATTCGGAAAGTGGTTCAACACTCTGCCCAATAGAATGAATTACATAAAGAGGGCAGCAGCAAAACAAGCCAAGGCGGCTAAACGATCTAAATCTGTCCGCCAAATGGTTACCGAGGTAAACGTCATTCCCGACTTTATCTCTTGCTGTGATGTTGTCCAGGTGGACACTGGTGAAAAGCTCCCTACTAAGAAAGATAAAGAAGGGAATGAATTGCCACCTGAGCCTAAGCTTAAAATGTTTAGAAGGGTGAAGCCTGAGCATGTTGGTGATGCCAGGAAATACATCTGTCAACATATTCGCAACAATAATATGAGGTTGATAGACGGCTCTGATGTTTCTCATGCAACCATCAACCGATATGCGCTCAAGTTTTGCGAAGACTTGGAGCTTGATATGACCAGCACTGAAATGCTCATCAAATATGCTATGGTCATGGTCCCACTCCCTCGAAAATCTGATATTGAGGCTGCTAAAATCGTCCAATCTCCTGCTGCCAGGCAAATAAGGCATGAGTTGGGCGTGCTTAACGCCGAGGTTTTTTAGAGGGGCTCTGCTCCGACTCTGGTTTTGAATCCCCTTTTTCTATTTTGGGGTTGCCAGAGATCGTGGTGCGAAGTGGGGCTATCCCTAGGAAGAGTCGTAGTACTATTAATTATTTGAGTCAGTTTAGTTTAGGTCTAGATTACCAATGCCCTAATCCCAGTTTGCACAACGCATTGGTGGCGGTTGAGCGTAGAGTGTTCACCGTTGGGAAAGGAAATGAGGTGGTGCTACCTTACAAGAACATACCAGGAATTTTCTCTAATCTTGATTATTTCCGCAAATCTATTGTGGATAAGGTTGGTTGCCCCAGGACGTTCTCCCCTGAAGAACTTGCAGCGACGTATCACTCTGGTAAGAGAACGTTGTATAATGCTGCTGTTCAAAGTCTTAAACGCAAGGCTGTTGAGAGGAGTGACGCGAATGTGACAGCTTTCCTTAAGATGGAGAAGCATCTTATGTGTAAGAAGATAGCACCCAGGTTGATATGTCCCCGCAACAAAAGATATAATGTTGAATTGGGACGTCGATTGAAATTCAATGAGAAGAAATTCATGCATGCAATCGACGCAACTTTTGATTCCCCAACTGTATTAAGTGGATATGACAGTTTTAAAGTTGGGAAGATAATAGCCAATAAATGGTCGAAATTCAAACGACCAGTTGCAATAGGTGTTGATGCAAGCAGATTTGATCAACATGTGGGGGTAGAAGCACTCCAATGGGAGCACTCAATTTACAACGGTGCATTCAATGATCCCATTCTGAAGGAGTTGCTACACTGGCAAACAGAGAATAAAATAATGCTGTTTGTTGAAGACAAAATCCTCAAGTTCAAGGTCAAAGGACACAGAATGTCCGGTGACATTAACACCTCTTCTGGCAACAAATTAATCATGTGTGGTATGATGCACTACTACTTCAAGTCACTTGGAGTCAAAGCCGAACTCTGCAATAACGGCGATGATTGTGTTATCATATGCGAGAAGAAAGATGAAAACAAGTTCTCACACATGCATAGCTGGTTTAAAGACTATGGGTTTGACATGCAGATTGAGACTCCTGTCTACAAGATTGGACAGATAGAGTTTTGTCAAAGTAAACCAGTTAAAATTAATGGCTATTATAGAATGGTGCGTAAACAAGAAAGCATATCCAAAGACGCCCATTCCCTCATTTCCATGGCATCAGCTGAAGATGTCAAAACATTTATGAGTGCCACCGCTCAATGCGGGATGATCTTGAATAGTGGTGTACCTGTTCTTAATGCTTTTCACAAATGCCTATACAAAGCATCGGGGTACAAGAAAGTATCGCAGGAAGCGATCGAGAGGATAGTCTCCTTCGGAACGCAGGACAAACTCGGGCTCAGGAAAGAGCGAGTTGAAGAACCAATAACGATGGATAATAGGTTGAGTTATTGGGAGTCCTTTGGGGTTGACCCGCAGACACAGGTCCTTGTCGAACGATATTTTGACAATCTGCAGGTCCATATCGAACCCCGCGGCGTAAAGAGATTGACGCCTTTACTCGATAAAACTTTGCTTTCAATTGCGAGTGTAGCACGAACATCTGTGTCGCTACCAATACTTTCAAAATAGAAGCACTCATAATCACCATAGTAGTTATAGTACTAGTAGTAGTTAGTTGTTTAGATTACGCTAGTTCGTACAAGTAAGTTGCAACGGATTACCGATTTTTATCTGGGTTTGCTATCGGCTTTATAGCTAGCATACCAATATCAATATTGGCAATTTACTTTGTTTACCTAAAAATTTCAAAGAATCTGAGAGGGATCATCAACGAATATGGTCGCGGTTAGCAATGTCACAATACAACGACGACGCAATCGTAGAGCCGCACGAAGCGCTCCACGAGTTCAGCTCATGGCTATTCCAACGACCACCGGCGCAACACAGCGCAGAAGAAGACAACGACGACGAAGGAGAAATAATAGAGGAGGAGGCAATATTTCCGGAGGATCAGGCAAGGCTCACACATTCCAGTTTTCGAAGGACGGCATCAATGGCAGTTCCAAGGGAACTATCACTTTCGGGCCGTCTTTATCAGAGTGCAAGCCACTCTCTGATGGAATACTCAAGGCCTACCATGAATATAAGATCACGAGTATCTTATTACAGTTCATCTCCGAGGCCTCTTCCACCTCGTCAGGCTCCATCGCTTATGAGCTTGACCCACACTGCAAGTACTCCGAAATTCAATCGCTACTCAATAAATTCTCAATTACAAAGAGCGGTTCGAAACGATTCCCCACCAAGGTTATCAATGGCCTCGAATGGCATGATACCAGTGAAGACCAGTTCAAGGTCCACTACAAGGGGAACGGAGACGCCAAGATCGCAGGCTCCTTCAAGATCACGATCGTTGTCTTAACTCAGAATCCCAAATAGGTAGACGGAGAACCGGGGCCGAAACCAGGTCCGGACCCCACACCCCCACCAGCACCACCACCTGAACCGACGCCAGCCAAACATGAAAGATTCATTGTTTACACCGGTACACTGTCAACACTCATCAGTGCTCGACAGAACTCAGACAGTATATCACTCTACTCGATTCGAGACCAGAGGGTCAGATATATTGAAGATGAGAATGCAAACTGGGCGTACATCAAAGCGCAATGGTATTCACAGAATTCTGTGGAAGCAGTACCAATGTTTATCTACCCAGTTCCGCAAGGTACTTGGTCAGTTGAAATTTCATGTGAAGGTTACCAGGCAACATCGAGCACCACGGACCCCCACCGGGGGAAGTCCGACGGAATGATTGCTTATGACGATGACCAAACCAAGGTGTGGAATGTTGGTGTGCAAAATAATGTAACCATAACCAACAACAAAGCCGATGCTGATTGGAAATACGGCCATCCTAATTTAACAATTAATGGTGAACGTTTTGACCAGCAGCAAGTAGTCGAGAAAGATGGAACGGTCTCGTTTCATTTAGTAACTACTGGGCCCAATGCGAGTTTCTTTTTAGCTGGCCCTGCCGTTAAGAAGATTGCCAAGTATAATTTCTGTATATCATATGGAGCTTGGACTGATCGCGATATGGAGTTTGGTTTGGTATCTGTTGTTCTCGATGAACACTTAGAGGGTGTTAGAGGTTCTCAGTACGTTAGGAAAACGCTAAGACCAGGTCACATTAGCGTCAATCGCTCCCACCGATTGCAAGAAATGCCTCCCATGCGAGAGGATTTCAGTGAGGAAGATAATAGTAGTAGTGATAGTAATACATATAAAACGGACAACTCTCCCTTGACCGTTCACCTTGTAAAAGCAGGTGACGAGGAGAATTATACAACAGATCGCTCGGACGATGTTGAACCCATACTCCATGATGCTGATGTCATGAAGTTCTCCGGGTTTGTTGGAGCTAAAGACAGGTTTATGTTACAGGGTGCTGATCCAATCGGCCCTGGTGACAGGTCTGTCCGTCGCTTCAAACCGTCCGCCACATTGAAGTCTGCGTTCCATTCGGGACCGACTCCTGATGAGTTGTACAACGCTGGCACTGAACAAGCGGATCACGACTTCGAACACTTTGTCTCTCGAGGCAAGGAGAAGCTACAGGATGAAGATCCGATGGCCAAACTCGAAAGAGAGGCTGAGGATTTGAAACCTGATAGTGATAACGAAGATAACGATTATGATCGAACCGCTCCTATGTTCAACCCAGCAGATGGTGACCCCTGGTCTGGCATTAGTATCAAGCCTAGATTAAAAGATCAGGATATGAGGTCCACCTTAAGCACTGGCACCTTGAAAGGTGGTTCACTGAAACCGAAGAAAGAACCAGCCCCAAGGTATGAGCCAGCGCCAAAGTCCGTCTTAGATAGGATTAGACGTAGGCAAGTTTAATCTTGCACCAATATAGAAGTAGATAGCGCTTTCCATTGTTATTTATAGGAGCCAAATTTGGTGAGTCCCGATCGATGGATCCTGGGAAACAGGTTCGGTGAACAAAAAGCCGGTAATCTCGGGGAGATGTCAGCTCCCGTCGTATCACTTTCGGTTGCATATCCAAAGAATAACCCTACATTTAACAACTAAAAATTAGATAGTTTCCGCCTCTCTTGCAAACCACATGCAAGATGCGAGCTTGTGGAGAGTACCTTCCCTTGAATAAGGAAGGTTGAAAGTTTCTGGTTCCCAAACCATTGATCAAAATTGGCTCTGCTTCTGGTGATTACACTGCCGCTGAATCAACAGCGTAAACAAATTCCTATTGGTCACTCCGTGAAAAGAGAGTGGCTAATACGCCCCTTTGATGGCGTTAAATGAAAGCGTAGG
>155MS
ACAAGAACCTCCTCCCGGCATCTTCGTATCGTGTTTGAGGAATCTCTAGTGTTATTGTTAGTTATGTTTAACTTCGATAGCTTAGTTACAGCCACCGCTAGGGTGGTTAAAGATTTTATTTCTTTTTGCTATAATAGGGCACGGCATGTTTATTATGCCCTAAAAAGATGGCTCTGGGAACTCCAGGGTGTATTTGCTGCACATGACGCCTTTGTCGACATGTGCTATGACGCCATGTATGGCGTTGAGGAGTTCGAGTGGGAACTGCAAAAGCAGTATTCCACTGCAGAGATTGACGTGCAATTAGCTGAGCACGAATACAAGCGCCTTCTTGCCGATGGCGCTCCACTAGGGTCATGGCCACAACCATGTGCGCCCCAAGGCTCATTCAGGTCGTCTGACGACTTCGATGTAGCTGCTAGGGCTGCTGAGGCAAACCCTATTGTGGACCCACAACCCTCCTTGATTAAAGGGTGTGGCGATAAATCACCTTCCAATCCTACTAGGATTGAGAAGTTCATCAACCTCGTCCAAAAGAAGGAGGTACTTTCCGCTACTGAGGCTCTAATCAAACATACATATGAAGAGCAAATCGGTGAATCACCATTCGGAAAGTGGTTCAACACTCTGCCCAATAGAATGAATTACATAAAGAGGGCAGCAGCAAAACAAGCCAAGGCGGCTAAACGATCTAAATCTGTCTGCCAAATGGTTACCGAGGTAAACGTCATTCCCGACTTTATCTCTTGCTGTGATGTTGTCCAGGTGGACACTGGTGAAAAGCTTCCTTCTAAAAAAGATAAAGAAGGAAATGAATTGCCACCTGAGCCTAAGCTTAAAATGTTTAGAAGGGTGAAGCCTGAGCATGTTGGTGATGCCAGGAAATACATCTGTCAACATATCCGCAACAATAATATGAGGTTGATAGACGGCTCTGATGTTTCCCATGCAACCATCAACCGATATGCGCTCAAGTTTTGCGAAGACTTGGAGCTTGACATGACCAGCACTGAAATGCTCATCAAATATGCTATGGTCATGGTCCCACTCCCTCGAAAATCTGATATTGAGGCTGCTAAAATCGTCCAATCTCCTGCTGCCAGGCAAATAAGGCATGAGTTGGGCGTGCTTAACGCCGAGGTTTTTTAGAGGGGCTCTGCTCCGACTCTGGTTTTGAATCCCCGTTTTCTATTTTGGGGTTGCCAGAGATCGTGGTGCGAAGTGGGGCTATCCCTAGGAAGAGTCGTAGTACTATTAATTATTTGAGTCAGTTTAGTTTAGGTCTAGATTACCAATGCCCTAATCCCAGTTTGCACAACGCATTGGTGGCGGTTGAACGTAGAGTGTTCACCGTCGGGAAAGGAAATGAGGTAGTGCTACCTTACAAGAACATACCAGGAATCTTCTCCAATCTTGATTATTTCCGCAAATCTATTGTGGACAAGGTTGGTTGCCCCAGGACGTTCTCCCCTGAAGAACTTGCAGCGACGTACCACTCTGGTAAGAGAACGTTGTATAATGCTGCTGTCCAAAGCCTTAAACGTAAGGCTGTTGAGAGGAGTGACGCGAATGTGACAGCTTTCCTTAAGATGGAGAAGCATCTTATGTGTAAGAAGATAGCACCCAGGTTGATATGTCCCCGTAACAAAAGATATAATGTTGAATTGGGACGTCGATTGAAATTCAATGAGAAGAAATTCATGCATGCAATCGACTCAACTTTTGATTCCCCAACTGTATTGAGTGGATATGACAGTTTTAAAGTTGGGAAGATAATAGCCAATAAATGGTCGAAATTCAAACGACCAGTTGCAATAGGTGTTGATGCAAGCAGATTTGATCAACATGTGGGGGTAGAAGCACTCCAATGGGAGCACTCAATTTATAACGGTGCATTCAATGATCCCATTCTGAAGGAGTTGCTACACTGGCAAACAGAGAACAAAATAATGCTGTTTGTTGAAGACAAGATCCTCAAGTTCAAGGTCAAAGGACACAGAATGTCCGGTGACATTAACACCTCTTCTGGCAACAAATTAATCATGTGTGGTATGATGCACTACTACTTCAAGTCGCTTGGAGTCAAAGCCGAACTCTGCAATAACGGCGATGATTGTGTTATCATATGCGAGAAGAAAGATGAAAATAAGTTCTCACACATGCATAGCTGGTTTAGAGACTATGGGTTTGACATGCAGATTGAGACTCCTGTCTACAAGATTGGACAGATAGAGTTTTGTCAAAGTAAACCAGTTAAAATTAATGGCTATTATAGAATGGTGCGTAAACAAGAAAGCATATCCAAAGACGCCCATTCCCTCATTTCCATGGCATCAGCTGAAGATGTCAAAACATTTATGAGTGCCACCGCTCAATGCGGGATGATCTTGAATAGTGGTGTGCCTGTTCTCGATGCTTTTCACAAATGCCTATACAAAGCATCAGGGTACAAGAAAGTATCGCAGGAAGCGATTGAGAGGATAGTCTCCTTCGGAACGCAGGACAAGCTCGGGCTCAGGAAAGAGCGAGTTGAAGAACCAATAACGATGGATAATAGGTTGAGTTATTGGGAGTCCTTTGGGGTTGACCCGCAGACACAGGTCCTTGTCGAACGATATTTTGACAATCTGCAGGTCCATATCGAACCCCGCGGCGTAAAGAGATTGACGCCTTTACTCGATAAAACTTTGCTTTCAATTGCGAGTGTAGCACGAACATCTGTGTCGCTACCAATACTTTCAAAATAGAAGCACTCATAATCACCATAGTAGTTATAGTACTAGTAGTAGTTAGCTGTTTAGATTACGCTAGTTCGTACAAGTAAGTTGCAACGGATTACCGATTTTTATCTGGGTTTGCTATCGGCTTTATAGCTAGCATACCAATATCAATATTGGCAATTTACTTTGTTTACCTAAAAATTTCAAAGAATCTGAGAGGAATCATCAACGAATATGGTCGCGGTTAGCAATGTCACAATACAACGACGACGCAATCGTAGAGCCGCACGAAGCGCTCCACGAGTTCAGCTCATGGCTATTCCAACGACCACCGGCGCAACACAGCGCAGAAGAAGACAACGACGACGAAGGAGAAATAATAGAGGAGGAGGCAATATTTCCGGAGGATCAGGCAAGGCTCACACATTCCAGTTTTCGAAGGACGGCATCAATGGCAGTTCCAAGGGAACTATCACTTTCGGGCCGTCTTTATCAGAGTGCAAGCCACTCTCTGATGGAATACTCAAGGCCTACCATGAATATAAGATCACGAGTATCTTATTACAGTTCATCTCCGAGGCCTCTTCCACCTCGTCAGGCTCCATCGCTTATGAGCTTGACCCACACTGCAAGTACTCCGAAATTCAATCGCTACTCAATAAATTCTCAATTACAAAGAGCGGTTCGAAACGATTCCCCACCAAGGTTATCAATGGCCTCGAATGGCATGATACCAGTGAAGACCAATTCAAGGTCCACTACAAGGGGAACGGAGACGCCAAGATCGCAGGCTCCTTCAAGATCACGATCGTTGTCTTAACTCAGAATCCCAAATAGGTAGACGGAGAACCGGGGCCGAAACCAGGTCCGGACCCCACACCCCCACCAGCACCACCACCTGAACCGACGCCAGCCAAACATGAGAGATTCATTGTGTACACCGGTACATTATCAACACTCATTAGTGCCCGACAAAACTCAGATAGCATATCACTCTACTCAATCAGAGACCAGAGGGTTAGATATATTGAGGATGAAAATGCGAACTGGACGAACATTCAAGCACAATGGTATTCACAAAATTCTGTGGAGGCAATACCAATGTTTATCTACCCAGTTCCGCAAGGCACATGGTCGATTGAAATCTCTTGTGAAGGCTACCAGGCGACGTCAAGCACCACGGACCCCCACCGGGGGAAGTCTGATGGAATGATTGCTTACGACGATGATCAAAATAAGGTGTGGAATATTGGTGTACAAAATAATGTAACCATTTCCAATAACAAAGCCGACGCTGATTGGAAATACGGCCACCCTGATTTAACAATCAACGGTGAACGTTTTGACCAGAAGCAGGTAGTCGAGAAAGATGGAACAGTTTCGTTTCATTTAGTAACTACCGGGCCCAACGCGAGTTTCTTTTTAGCTGGCCCTGCCGTTAAGAAGACTGCCAAGTACAACTACTGTATATCTTACGGGGCTTGGACAGACCGCGACATGGAATTTGGAATGGTCTCTGTTGTTCTCGATGAACATTTAGAGGGTGTTAGAGGTTCTCAGTACGTTAGGAAAACGCTAAGACCAGGTCACATTAGCGTCAATCGTTCCCACCGATTGCAAGAAATGCCTCCCATGCGAGAGGATTTCAGTGAGGAAGATAATAGTAGTAGTGATAGTAATACATATAAAACGGACAACTCTCCCTTGACTGTTCACCTTGTAAAAGCAGGTGACGAGGAGAATTACTCAACAGATCGATCGGACGATGTTGAACCCACACTCCATGATGCTGATGTCATGAAGTTCTCCGGGTTTGTTGGAGCTAAAGATAGGTTTGCGTTGCAGGGAGCTGATCCAATCGGCCCTGGTGACAGATCTGTCCGTCGCTTCAAACCGTCTGCAACATTGAAGTCTGCGTTCCATTCGGGACCGACTCCTGATGAGTTGTACAACGCTGGCGCTGAACAAGCGGATCACGACTTCGAACACTTTGTCTCTCGAGGCAAAGAGAAGCTACAGGATGAAGATCCGATGGCCAAACTCGAAAGAGAGGCTGAGGATTTGAAACCTGATAGTGACAACGAAGATAACGATTATGATCGAACCGCTCCTGTGTTCAACCCAGCAGATGGTGACCCCTGGTCTGGCATTAGCATTAAGCCTAGATTAAAAGATCAGGATATGAGGTCCACCTTAAGCACTGGCACCTTGAAAGGTGGTTCACTGAAACCGAAGAAAGAACCAGCCCCAAGGTACGAGCCAGTGCCAAAGTCCGTTTTAGATAGGTTTAGACGTAGACAAGTTTAATCTTGCACCAATATAGAAGTAGTTAGCGCTTTCCATTGTTATTTATAGGAGCCAAATTTGGTGAGTCCCGATCGATGGATCCTGGTAAACAGGTTCGGTGAACAAAAAACCGGTAATCTCGGGGAGATGTCAGCTCCCGTCGTATCACTTTCGGTTGCATATCCAAAGAATAACCCTATACTTAACAACTAAAAATTAGATAGTTTCCGCCTCTCTTGCAAACCACATGCAAGATGCGAGCTTGTGGAGAGTACCTTCCCTTGAATAAGGAAGGTTGAAAGTTTCTGGTTCCAAAACCATTGATCAAAATTGGCTCTGCTTCTGGTGATTACACTGCCGCTGAATCAACAGCGTAAACAAATTCCTATTGGTTACTCCATGAAAAGAGAGTGGCTAATACGCCCCTTTGATGGCGTTAAATGAAAGCGTAGG
>203MS
ACAAGAACCTCCTCCCGGCATCTTCGTATCGTGTTTGAGGAATCTCTAGTGTTATTGTTAGTTATGTTTAACTTCGATAGCTTAGTTACAGCCACCGCTAGGGTGGTTAAAGATTTTATTTCTTTTTGCTATAATAGGGCACGGCATGTTTATTATGCCCTAAAAAGATGGCTCTGGGAACTCCAGGGTGTATTTGCTGCACATGACGCCTTTGTCGACATGTGCTATGACGCCATGTATGGCGTTGAGGAGTTCGAGTGGGAACTGCAAAAGCAGTATTCCACTGCAGAGATTGACGTGCAATTAGCTGAGCACGAATACAAGCGCCTTCTTGCCGATGGCGCTCCACTAGGGTCATGGCCACAACCATGTGCGCCCCAAGGCTCATTCAGGTCGTCTGACGACTTCGATGTAGCTGCTAGGGCTGCTGAGGCAAACCCTATTGTGGACCCACAACCCTCCTTGATTAAAGGGTATGGCGATAAATCACCTTCCAATCCTACTAGGATTGAGAAGTTCATCAACCTCGTCCAAAAGAAGGAGGTACTTTCCGCTACTGAGGCTCTAATCAAACATTCATATGAAGAGCAAATCGGTGAATCACCATTCGGAAAGTGGTTCAACACTCTGCCCAATAGAATGAATTACATAAAGAGGGCAGCAGCAAAACAAGCCAAGGCGGCTAAACGATCTAAATCCGTCCGCCAAATGGTTACCGAGGTAAATGTCATCCCCGACTTTATCTCTTGCTGTGATGTTGTCCAGGTGGACACTGGTGAAAAGCTTCCTTCTAAGAAAGATAAAGAAGGAAATGAATTGCCACCTGAGCCTAAGCTTAAAATGTTTAGAAGGGTGAAGCCTGAGCATGTTGGTGATGCCAGGAAATACATCTGTCAACATATCCGCAACAATAATATGAGGTTGATAGACGGCTCTGATGTTTCCCATGCAACCATCAACCGATATGCGCTCAAGTTTTGCGAAGACTTGGAGCTTGACATGACCAGCACTGAAATGCTCATCAAATATGCTATGGTCATGGTCCCACTCCCTCGAAAATCTGATATTGAGGCTGCTAAAATCGTCCAATCTCCTGCTGCCAGGCAAATAAGGCATGAGTTGGGCGTGCTTAACGCCGAGGTTTTTTAGAGGGGCTCTGCTCCGACTCTGGTTTTGAATCCCCGTTTTCTATTTTGGGGTTGCCAGAGATCGTGGTGCGAAGTGGGGCTATTCCTAGGAAGAGTCGTAGTACTATTAATTATTTGAGTCAGTTTAGTTTAGGTCTAGATTACCAATGCCCTAATCCCAGTTTGCACAACGCATTGGTGGCGGTTGAACGTAGAGTGTTCACCGTCGGGAAAGGAAATGAGGTAGTGCTACCTTACAAGAACATACCAGGAATCTTCTCTAATCTTGATTATTTCCGCAAATCTATTGTGGACAAGGTTGGTTGCCCCAGGACGTTCTCCCCTGAAGAACTTGCAGCGACGTACCACTCTGGTAAGAGAACGTTGTATAATGCTGCTGTTCAAAGCCTTAAACGTAAGGCTGTTGAGAGGAGTGACGCGAATGTGACAGCTTTCCTTAAGATGGAGAAGCATCTTATGTGTAAGAAGATAGCACCCAGGTTGATATGTCCCCGCAACAAAAGATATAATGTTGAATTGGGACGTCGATTGAAATTCAATGAGAAGAAATTCATGCATGCAATCGACTCAACTTTTGATTCCCCAACTGTATTAAGTGGATATGACAGTTTTAAAGTTGGGAAGATAATAGCCAATAAATGGTCGAAATTCAAACGACCAGTTGCAATAGGTGTTGATGCAAGCAGATTTGATCAACATGTGGGGGTAGAAGCACTCCAATGGGAGCACTCAATCTATAACGGTGCATTCAATGATCCCATTCTGAAGGAGTTGCTACACTGGCAAACAGAGAACAAAATAATGCTGTTTGTTGAAGACAAGATCCTCAAGTTCAAGGTCAAAGGACACAGAATGTCCGGTGACATTAACACCTCTTCTGGCAACAAATTAATCATGTGTGGTATGATGCACTACTACTTCAAGTCGCTTGGAGTCAAAGCCGAACTCTGCAATAACGGCGATGATTGTGTTATCATATGCGAGAAGAAAGATGAAAATAAGTTCTCACACATGCATAGCTGGTTTAAAGACTATGGGTTTGACATGCAGATTGAGACTCCTGTCTACAAGATTGGACAGATAGAGTTTTGTCAAAGTAAACCAGTTAAAATTAATGGCTATTATAGAATGGTGCGTAAACAAGAAAGCATATCCAAAGACGCCCATTCCCTCATTTCCATGGCATCAGCTGAAGATGTCAAAACATTTATGAGTGCCACCGCTCAATGCGGGATGATCTTGAATAGTGGTGTGCCTGTTCTCGATGCTTTTCACAAATGCCTATACAAAGCATCAGGGTACAAGAAAGTATCGCAGGAAGCGATTGAGAGGATAGTCTCCTTCGGAACGCAGGACAAGCTCGGGCTCAGGAAAGAGCGAGTTGAAGAACCAATAACGATGGATAATAGGTTGAGTTATTGGGAGTCCTTTGGGGTTGACCCGCAGACACAGGTCCTTGTCGAACGATATTTTGACAATCTGCAGGTCCATATCGAACCCCGCGGCGTAAAGAGATTGACGCCTTTACTCGATAAAACTTTGCTTTCAATTGCGAGTGTAGCACGAACATCTGTGTCGCTACCAATACTTTCAAAATAGAAGCACTCATAATCACCATAGTAGTTATAGTACTAGTAGTAGTTAGCTGTTTAGATTACGCTAGTTCGTACAAGTAAGTTGCAACGGATTACCGATTTTTATCTGGGTTTGCTATCGGCTTTATAGCTAGCATACCAATATCAATATTGGCAATTTACTTTGTTTACCTAAAAATTTCAAAGAATCTGAGAGGAATCATCAACGAATATGGTCGCGGTTAGCAATGTCACAATACAACGACGACGCAATCGTAGAGCCGCACGAAGCGCTCCACGAGTTCAGCTCATGGCTATTCCAACGACCACCGGCGCAACACAGCGCAGAAGAAGACAACGACGACGAAGGAGAAATAATAGAGGAGGAGGCAATATTTCCGGAGGATCAGGCAAGGCTCACACATTCCAGTTTTCGAAGGATGGCATCAATGGCAGTTCCAAGGGAACTATCACTTTCGGGCCGTCTTTATCAGAGTGCAAGCCACTCTCTGATGGAATACTCAAGGCCTACCATGAATATAAGATCACGAGTATCTTATTACAGTTCATCTCCGAGGCCTCTTCCACCTCGTCAGGCTCCATCGCTTATGAGCTTGACCCACACTGCAAGTACTCCGAAATTCAATCGCTACTCAATAAATTCTCAATTACAAAGAGCGGTTCGAAACGATTCCCCACCAAGGTTATCAATGGCCTCGAATGGCATGATACCAGTGAAGACCAATTCAAGGTCCACTACAAGGGGAACGGAGACGCCAAGATCGCAGGCTCCTTCAAGATCACGATCGTTGTCTTAACTCAGAACCCCAAATAGGTAGACGGAGAACCGGGGCCGAAACCAGGTCCGGACCCCACACCCCCACCAGCACCACCACCTGAACCGACGCCAGCCAAACATGAGAGATTCATTGTGTACACCGGTACATTATCAACACTCATTAGTGCCCGACAAAACTCAGATAGCATATCACTCTACTCAATCAGAGACCAGAGGGTTAGATATATTGAGGATGAAAATGCGAACTGGACGAACATTCAAGCACAATGGTATTCACAAAATTCTGTGGAGGCAATACCAATGTTTATCTACCCAGTTCCGCAAGGCACATGGTCGATTGAAATCTCTTGTGAAGGCTACCAGGCGACGTCAAGCACCACAGACCCCCACCGGGGGAAGTCTGATGGAATGATTGCTTACGACGATGATCAAAATAAGGTGTGGAATATTGGTGTACAAAATAATGTAACCATTTCCAATAACAAAGCCGACGCTGATTGGAAATACGGCCACCCTGATTTAACAATCAACGGTGAACGTTTTGACCAGAAGCAGGTAGTCGAGAAAGATGGAACAGTTTCGTTTCATTTAGTAACTACCGGGCCCAACGCGAGTTTCTTTTTAGCTGGCCCTGCCGTTAAGAAGACTGCCAAGTACAACTACTGTATATCTTACGGGGCTTGGACAGACCGCGACATGGAATTTGGAATGGTCTCTGTTGTTCTCGATGAACATTTAGAGGGTGTTAGAGGTTCTCAGTACGTTAGGAAAACGCTAAGACCAGGTCACATTAGCGTCAATCGTTCCCACCGATTGCAAGAAATGCCTCCCATGCGAGAGGATTTCAGTGAGGAAGATAATAGTAGTAGTGATAGTAATACATATAAAACGGACAACTCTCCCTTGACTGTTCACCTTGTAAAAGCAGGTGACGAGGAGAATTACTCAACAGATCGATCGGACGATGTTGAACCCACACTCCATGATGCTGATGTCATGAAGTTCTCCGGGTTTGTTGGAGCTAAAGATAGGTTTGCGTTGCAAGGAGCTGATCCAATCGGCCCTGGTGACAGATCTGTCCGTCGCTTCAAACCGTCTGCAACATTGAAGTCTGCGTTCCATTCGGGACCGACTCCTGATGAGTTGTACAACGCTGGCGCTGAACAAGCGGATCACGACTTCGAACACTTTGTCTCTCGAGGCAAAGAGAAGCTACAGGATGAAGATCCGATGGCCAAACTCGAAAGAGAGGCTGAGGATTTGAAACCTGATAGTGACAACGAAGATAATGATTATGATCGAACCGCTCCTGTGTTCAACCCAGCAGATGGTGACCCCTGGTCTGGCATTAGCATTAAGCCTAGATTAAAAGATCAGGATATGAGGTCCACCTTAAGCACTGGCACCTTGAAAGGTGGTTCACTGAAACCGAAGAAAGAACCAGCCCCAAGGTACGAGCCAGCGCCAAAGTCCGTTTTAGATAGGATTAGACGTAGACAAGTTTAATCTTGCACCAATATAGAAGTAGTTAGCGCTTTCCATTGTTATTTATAGGAGCCAAATTTGGTGAGTCCCGATCGATGGATCCTGGTAAACAGGTTCGGTGAACAAAAAACCGGTAATCTCGGGGAGATGTCAGCTCCCGTCGTATCACTTTCGGTTGCATATCCAAAGAATAACCCTATACTTAACAACTAAAAATTAGATAGTTTCCGCCTCTCTTGCAAACCACATGCAAGATGCGAGCTTGTGGAGAGTACCTTCCCTTGAATAAGGAAGGTTGAAAGTTTCTGGTTCCCAAACCATTGATCAAAATTGGCTCTGCTTCTGGTGATTACACTGCCGCTGAATCAACAGCGTAAACAAATTCCTATTGGTTACTCCATGAAAAGAGAGTGACTAATACGCCCCTTTGATGGCGTTAAATGAAAGCGTAGG
>L42
ACAAGAACCTCCTCCCGGCATCTTCGTATCGTGTTTGAGGAATCTCTAGTGTTATTGTTAGTTATGTTTAACTTCGATAGCTTAGTTACAGCCACCGCTAGGGTGGTTAAAGATTTTATTTCTTTTTGCTATAATAGGGCACGGCATGTTTATTATGCCCTAAAAAGATGGCTCTGGGAACTCCAGGGTGTATTTGCTGCACATGACGCCTTTGTCGACATGTGCTATGACGCCATGTATGGCGTTGAGGAGTTCGAGTGGGAACTGCAAAAGCAGTATTCCACTGCAGAGATTGACGTGCAATTAGCTGAGCACGAATACAAGCGCCTACTTGCCGATGGCGCTCCACTAGGGTCATGGCCACAACCATGTGCGCCCCAAGGCTCATTCAGGTCGTCTGACGACTTCGATGTAGCTGCTAGGGCTGCTGAGGCAAACCCTATTGTGGACCCACAACCCTCCTTGATTAAAGGGTGTGGCGATAAATCACCTTCCAATCCCACTAGGATTGAGAAGTTCATCAACCTCGTTCAAAAGAAGGAGGTACTTTCCGCTACTGAGGCTCTAATCAAACATACATATGAAGAGCAAATCGGTGAATCACCATTCGGAAAGTGGTTCAACACTCTGCCCAATAGAATGAATTACATAAAGAGGGCAGCAGCAAAACAAGCCAAGGCGGCTAAACGATCTAAATCTGTCCGCCAAATGGTTACCGAGGTAAACGTCATTCCCGACTTTATCTCTTGCTGTGATGTTGTCCAGGTGGACACTGGTGAAAAGCTCCCTTCTAAGAAAGATAAAGAAGGGAATGAATTACCACCTGAGCCTAAGCTTAAAATGTTTAGAAGGGTGAAGCCTGAGCATGTTGGTGATGCCAGGAAATATATCTGTCAACATATTCGCAACAATAATATGAGGTTGATAGACGGCTCTGATGTTTCTCATGCAACCATCAACCGGTATGCGCTCAAGTTTTGCGAAGACTTGGAGCTTGATATGACCAGCACTGAAATGCTCATCAAATATGCTATGGTCATGGTCCCACTCCCTCGAAAATCTGATATTGAGGCTGCTAAAATCGTCCAATCTCCTGCTGCCAGGCAAATAAGGCATGAGTTGGGCGTGCTTAACGCCGAGGTTTTTTAGAAGGGCTCTGCTCCGACTCTGGTTTTGAATCCCCGTTTTCTATTTTGGGGTTGCCAGAGATCGTGGTGCGAAGTGGGGCTATCCCTAGGAAGAGTCGTAGTACTATTAATTATTTGAGTCAGTTTAGTTTAGGTCTAGATTACCAATGCCCTAATCCCAGTTTGCACAACGCATTGGTGGCGGTTGAACGTAGAGTGTTCACCGTTGGGAAAGGAAATGAGGTAGTGCTACCTTACAAGAACATACCAGGAATCTTCTCTAATCTTGATTATTTCCGCAAATCTATTGTGGACAAGGTTGGTTGTCCCAGGACGTTCTCCCCTGAAGAACTTGCAGCGACGTATCACTCTGGTAAGAGAACGTTGTATAATGCTGCTGTTCAAAGTCTTAAACGTAAGGCTGTTGAGAGGAGTGACGCGAATGTGACAGCTTTCCTTAAGATGGAGAAGCATCTTATGTGTAAGAAGATAGCACCCAGGTTGATATGTCCCCGCAACAAAAGATATAATGTTGAATTGGGACGTCGATTGAAATTCAATGAGAAGAAATTCATGCATGCAATCGACTCAACTTTTGATTCCCCAACTGTATTAAGTGGATATGACAGTTTTAAAGTTGGGAAGATAATAGCCAATAAATGGTCGAAATTCAAACGACCAGTTGCAATAGGTGTTGATGCAAGCAGATTTGATCAACATGTGGGGGTAGAAGCACTCCAATGGGAGCACTCAATCTATAACGGTGCATTCAATGATCCCATTCTGAAGGAGTTGCTACACTGGCAAACAGAGAACAAAATAATGCTGTTTGTTGAAGACAAAATCCTCAAGTTCAAGGTCAAAGGACACAGAATGTCCGGTGACATTAACACCTCTTCTGGCAACAAATTAATCATGTGTGGTATGATGCACTACTACTTCAAGTCACTTGGAGTCAAAGCCGAACTCTGCAATAACGGCGATGATTGTGTTATCATATGCGAGAAGAAAGATGAAAATAAGTTCTCACACATGCATAGCTGGTTTAAAGACTATGGGTTTGACATGCAGATTGAGACTCCTGTCTACAAGATTGGACAGATAGAGTTTTGTCAAAGTAAACCAGTTAAAATTAATGGCTATTATAGAATGGTGCGTAAACAAGAAAGCATATCCAAAGACGCCCATTCCCTCATTTCCATGGCATCAGCTGAAGATGTCAAAACATTTATGAGTGCCACCGCTCAATGCGGGATGATCTTGAATAGTGGTGTACCTGTTCTTGATGCTTTTCACAAATGCCTATACAAAGCATCGGGGTACAAGAAAGTATCGCAGGAAGCGATCGAGAGGATAGTCTCCTTCGGAACGCAGGACAAACTCGGGCTCAGGAAAGAGCGAGTTGAAGAACCAATAACGATGGATAATAGGTTGAGTTATTGGGAGTCCTTTGGGGTTGACCCGCAGACACAGGTCCTTGTCGAACGATATTTTGACAATCTGCAGGTCCATATCGAACCCCGCGGCGTAAAGAGATTGACGCCTTTACTCGATAAAACTTTGCTTTCAATTGCGAGTGTAGCACGAACATCTGTGTCGCTACCAATACTTTCAAAATAGAAGCACTCATAATCACCATAGTAGTTATAGTACTAGTAGTAGTTAGCTGTTTAGATTACGCTAGTTCGTACAAGTAAGTTGCAACGGATTACCGATTTTTATCTGGGTTTGCTATCGGCTTTATAGCTAGCATACCAATATCAATATTGGCAATTTACTTTGTTTACCTAAAAATTTCAAAGAATCTGAGAGGGATCATCAACGAATATGGTCGCGGTTAGCAATGTCACAATACAACGACGACGCAATCGTAGAGCCGCACGAAGCGCTCCACGAGTTCAGCTCATGGCTATTCCAACGACCACCGGCGCAACACAGCGCAGAAGAAGACAACGACGACGAAGGAGAAATAATAGAGGAGGAGGCAACATTTCCGGAGGATCAGGCAAGGCTCACACATTCCAGTTTTCGAAGGACGGCATCAATGGCAGTTCCAAGGGAACTATCACTTTCGGGCCGTCTTTATCAGAGTGCAAGCCACTCTCTGATGGAATACTCAAGGCCTACCATGAATATAAGATCACGAGTATCTTATTACAGTTCATCTCCGAGGCCTCTTCCACCTCGTCAGGCTCCATCGCTTATGAGCTTGACCCACACTGCAAGTACTCCGAAATTCAATCGCTACTCAATAAATTCTCAATTACAAAGAGCGGTTCGAAACGATTCCCCACCAAGGTTATTAATGGCCTCGAATGGCATGATACCAGTGAAGACCAGTTCAAGGTCCACTACAAGGGGAACGGAGACGCCAAGATCGCAGGCTCCTTCAAGATCACGATCGTTGTCTTAACTCAGAATCCCAAATAGGTAGACGGAGAACCGGGGCCGAAACCAGGTCCGGACCCCACACCCCCACCAGCACCACCACCTGAACCGACGCCAGCCAAACATGAAAGATTCATTGTTTACACCGGTACACTGTCAACACTCATCAGTGCTCGACAGAACTCAGACAGTATATCACTCTACTCAATTCGAGACCAGAGGGTCAGATATATTGAAGATGAGAATGCAAACTGGGCGTACATCAAAGCGCAATGGTATTCACAGAATTCTGTGGAAGCAGTACCAATGTTTATCTACCCAGTTCCGCAAGGTACTTGGTCAGTTGAAATCTCATGTGAAGGTTACCAGGCAACATCGAGCACCACGGATCCCCACCGGGGGAAGTCCGATGGAATGATTGCTTACGACGATGATCAAACCAAGGTGTGGAATGTTGGTGTGCAAAATAATGTAACCATAACCAACAATAAAGCCGATGCTGATTGGAAATACGGCCATCCTAATTTAACAATTAATGGTGAACGTTTTGACCAGCAGCAGGTAGTCGAGAAAGATGGAACGGTCTCGTTTCATTTAGTAACTACTGGGCCCAATGCGAGTTTCTTTTTAGCCGGCCCTGCCGTTAAGAAGATTGCCAAGTATAATTTCTGTATATCATATGGAGCTTGGACTGATCGCGATATGGAGTTTGGTTTGGTATCTGTTGTTCTCGATGAACACTTAGAGGGTGTTAGAGGTTCTCAGTACGTTAGGAAAACGCTAAGACCAGGTCACATTAGCGTCAATCGTTCCCACCGATTGCAAGAAATGCCTCCCATGCGAGAGGATTTCAGTGAGGAAGATAATAGTAGTAGTGATAGTAATACATATAAAACGGACAACTCTCCCTTGACTGTTCACCTTGTAAAAGCAGGTGACGAGGAGAATTACTCAACAGATCGATCGGACGATGTTGAACCCACACTCCATGATGCTGATGTCATGAAGTTCTCCGGGTTTGTTGGAGCTAAAGATAGGTTTGCGTTGCAGGGAGCTGATCCAATCGGCCCTGGTGACAGATCTGTCCGTCGCTTCAGACCGTCTGCAACATTGAAGTCTGCGTTCCATTCGGGACCGACTCCTGATGAGTTGTACAATGCTGGCGTTGAACAAGCGGATCACGACTTCGAACACTTTGTCTCTCGAGGCAAAGAGAAACTACAGGATGAGGATCCGATGGCCAAACTCGAAAGAGAGGCTGAGGATTTGAAACCTGATAGTGACAACGAAGATAACGATTATGATCGAACCGCTCCTGTGTTCAACCCAGCAGATGGTGACCCCTGGTCTGGCATTAGCATTAAGCCTAGATTAAAAGATCAGGATATGAGGTCTACCTTAAGCACTGGCACCTTGAAAGGTGGTTCACTGAAACCGAAGAAAGAACCAGCCCCAAGGTTCGAGCCAGCGCCAAAGTCCGTTTTAGATAGGATTAGACGTAGGCAAGTTTAATCTTGCACCAATATAGAAGTAGTTAGCGCTTTCCATTGTTATTTATAGGAGCCAAATTTGGTGAGTCCCGATCGATGGATCCTGGTAAACAGGTTCGGTGAACAAAAAGCCGGTAATCTCGGGGAGATGTCAGCTCCCGTCGTATCACTTTCGGTTGCATATCCAAAGAATAACCCTATATTTAACAACTAAAAATTAGATAGTTTCCGCCTCTCTTGCAAACCACATGCAAGATGCGAGCTTGTGGAGAGTACCTTCCCTTGAATAAGGAAGGTTGAAAGTTTCTGGTTCCCAAACCATTGATCAAAATTGGCTCTGCTTCTGGTGATTACACTGCCGCTGAATCAACAGCGTAAACAAATTCCTATTGGTCACTCCGTGAAAAGAGAGTGGCTAATACGCCCCTTTGATGGCGTTAAATGAAAGCGTAGG
>L43
ACAAGAACCTCCTCCCGGCATCTTCGTATCGTGTTTGAGGAATCTCTAGTGTTATTGTTAGTTATGTTTAACTTCGATAGCTTAGTTACAGCCACCGCTAGGGTGGTCAAAGATTTTATTTCTTTTTGCTATAATAGGGCACGGCATGTTTATTATGCCCTAAAAAGATGGCTCTGGGAACTCCAGGGTGTATTTGCTGCACATGACGCTTTTGTTGACATGTGCTATGACGCCATGTATGGCGTTGAGGAGTTCGAGTGGGAACTGCAAAAGCAGTATTCCACTGCAGAGATTGACGTGCAATTAGCTGAGCACGAATACAAGCGCCTACTTGCCGATGGCGCTCCACTAGGGTCATGGCCACAACCATGTGCGCCCCAAGGCTCATTCAGGTCGTCTGACGACTTCGATGTAGCTGCTAGGGCTGCTGAGGCAAACCCTATTGTGGACCCACAACCCTCCTTGATTAAAGGGTGTGGCGATAAATCACCTTCCAATCCCACTAGGATTGAGAAGTTCATCAACCTCGTTCAAAAGAAGGAGGTACTTTCCGCTACTGAGGCTCTAATCAAACATACATACGAAGAGCAAATCGGTGAATCACCATTCGGAAAGTGGTTCAACACTCTGCCCAATAGAATGAATTACATTAAGAGGGCAGCAGCAAAACAAGCCAAGGCGGCCAAACGATCTAAATCTGTCCGCCAAATGGTTACCGAGGTAAACGTCATTCCCGACTTTATCTCTTGCTGTGATGTTGTCCAGGTGGACACTGGTGAAAAGCTCCCTACTAAGAAAGATAAAGAGGGGAATGAATTGCCACCTGAGCCTAAGCTCAAAATGTTTAGAAGGGTGAAGCCTGAGCATGTTGGTGATGCCAGGAAATATATCTGTCAACATATTCGCAACAATAATATGAGGTTGATAGACGGCTCTGATGTTTCTCATGCAACCATCAACCGATATGCGCTCAAGTTTTGCGAAGACTTGGAGCTTGATATGACCAGCACTGAAATGCTCATCAAATATGCTATGGTCATGGTCCCACTCCCTCGAAAATCTGATATTGAGGCTGCTAAAATCGTCCAATCTCCTGCTGCCAGGCAAATAAGGCATGAGTTGGGCGTGCTTAACGCCGAGGTTTTTTAGAGGGGCTCTGCTCCGACTCTGGTTTTGAATCCCCGTTTTCTATTTTGGGGTTGCCAGAGATCGTGGTGCGAAGTGGGGCTATCCCTAGGAAGAGTCGTAGTACTATTAATTATTTGAGTCAGTTTAGTTTAGGTCTAGATTACCAATGCCCTAATCCCAGTTTGCACAACGCATTGGTGGCGGTTGAGCGTAGAGTGTTCACCGTTGGGAAAGGAAATGAGGTAGTGCTACCTTACAAGAACATACCAGGAATTTTCTCTAATCTTGATTATTTCCGCAAATCTATTGTGGATAAGGTTGGTTGCCCCAGGACGTTCTCCCCTGAAGAACTTGCAGCGACGTATCACTCTGGTAAGAGAACGTTGTATAATGCTGCTGTTCAAAGTCTTAAACGTAAGGCTGTTGAGAGGAGTGACGCGAATGTGACAGCTTTCCTTAAGATGGAGAAGCATCTTATGTGTAAGAAGATAGCACCCAGGTTGATATGTCCCCGCAACAAAAGATATAATGTTGAATTGGGACGTCGATTGAAATTTAATGAGAAGAAATTCATGCATGCAATCGACTCAACTTTTGATTCCCCGACTGTATTAAGTGGATATGACAGTTTTAAAGTTGGGAAGATAATAGCCAATAAATGGTCGAAATTCAAACGACCAGTTGCAATAGGTGTTGATGCAAGCAGATTTGATCAACATGTGGGGGTAGAAGCACTCCAATGGGAGCACTCAATCTATAACGGTGCATTCAATGATCCCATTCTGAAGGAGTTGCTACACTGGCAAACAGAGAATAAAATAATGCTGTTTGTTGAAGACAAAATCCTCAAGTTCAAGGTCAAAGGACACAGAATGTCCGGTGACATTAACACCTCTTGTGGCAACAAATTAATCATGTGTGGTATGATGCACTACTACTTCAAGTCACTTGGAGTCAAAGCCGAACTCTGCAATAACGGCGATGATTGTGTTATCATATGCGAGAAGAAAGATGAAAATAAGTTCTCACACATGCATAGCTGGTTTAAAGACTATGGGTTTGACATGCAGATTGAGACTCCTGTCTACAAGATTGGACAGATAGAGTTTTGTCAAAGTAAACCAGTTAAAATTAATGGCTATTATAGAATGGTGCGTAAACAAGAAAGCATATCCAAAGACGCCCATTCCCTCATTTCCATGGCATCAGCTGAAGATGTCAAAACATTTATGAGTGCCACCGCTCAATGCGGGATGATCTTGAATAGTGGTGTACCTGTTCTTGATGCTTTTCACAAATGCCTATACAAAGCATCGGGGTACAAGAAAGTATCGCAGGAAGCGATCGAGAGGATAGTCTCCTTCGGAACGCAGGACAAACTCGGGCTCAGGAAAGAGCGAGTTGAAGAACCAATAACGATGGATAATAGGTTGAGTTATTGGGAGTCCTTTGGGGTTGACCCGCAGACACAGGTCCTTGTCGAACGATATTTTGACAATCTGCAGGTCCATATCGAACCCCGCGGCGTAAAGAGATTGACGCCTTTACTCGATAAAACTTTGCTTTCAATTGCGAGTGTAGCACGAACATCTGTGTCGCTACCAATACTTTCAAAATAGAAGCACTCATAATCACCATAGTAGTTATAGTACTAGTAGTAGTTAGCTGTTTGGATTACGCTAGTTCGTACAAGTAAGTTGCAACGGATTACCGATTTTTATCTGGGTTTGCTATCGGCTTTATAGCTAGCATACCAATATCAATATTGGCAATTTACTTTGTTTACCTAAAAATTTCAAAGAATCTGAGAGGGATCATCAACGAATATGGTCGCGGTTAGCAATGTCACAATACAACGACGACGCAATCGTAGAGCCGCACGAAGCGCTCCACGAGTTCAGCTCATGGCTATTCCAACGACCACCGGCGCAACACAGCGCAGAAGAAGACAACGACGACGAAGGAGAAATAATAGAGGAGGAGGCAATATTTCCGGAGGATCAGGCAAGGCTCACACATTCCAGTTTTCGAAGGACGGCATCAATGGCAGTTCCAAGGGAACTATCACTTTCGGGCCGTCTTTATCAGAGTGCAAGCCACTCTCTGATGGAATACTCAAGGCCTACCATGAATATAAGATCACGAGTATCTTATTACAGTTCATCTCCGAGGCCTCTTCCACCTCGTCAGGCTCCATCGCTTATGAGCTTGACCCACACTGCAAGTACTCCGAAATTCAATCGCTACTCAATAAATTCTCAATTACAAAGAGCGGTTCGAAACGATTCCCCACCAAGGTTATCAATGGCCTCGAATGGCATGATACCAGTGAAGACCAGTTCAAGGTCCACTACAAGGGGAACGGAGACGCCAAGATCGCAGGCTCCTTCAAGATCACGATCGTTGTCTTAACTCAGAATCCCAAATAGGTAGACGGAGAACCGGGGCCGAAACCAGGTCCGGACCCCACACCCTCACCAGCACCACCACCTGAACCGACGCCAGCCAAACATGAAAGATTCATTGTTTACACCGGTACACTGTCAACACTCATCAGTGCTCGACAGAACTCAGACAGTATATCACTCTACTCAATCCGAGATCAGAGGGTCAGATATATTGAAGATGAGAATGCAAACTGGGCGTACATCAAAGCGCAATGGTATTCACAGAATTCTGTGGAAGCAGTACCAATGTTTATCTACCCAGTTCCGCAAGGTACTTGGTCAATTGAAATCTCATGTGAAGGTTACCAGGCAACATCGAGCACCACGGATCCCCACCGGGGGAAGTCCGATGGAATGATTGCTTATGACGATGATCAAACCAAGGTGTGGAATGTTGGTGTGCAAAATAATGTAACCATAACCAACAATAAAGCCGATGCTGATTGGAAATACGGCCATCCTAATTTAACAATTAATGGTGAACGTTTTGACCAGCAGCAAGTAGTCGAGAAAGATGGAACGGTCTCGTTTCATTTAGTAACTACTGGGCCCAATGCGAGTTTCTTTTTAGCCGGCCCTGCCGTTAAGAAGATTGCCAAGTATAATTTCTGTATATCATATGGAGCTTGGACTGATCGCGATATGGAGTTTGGTTTGGTATCTGTTGTTCTTGATGAACACTTAGAGGGTGTTAGAGGTTCTCAGTACGTTAGGAAATCGCTAAGACCAGGTCACATTAGCGTCAATCGTTCTCACCGATTGCAAGAAATGCCTCCCATGCGAGAGGATTTCAGTGAAGAAGATAATAGTAGTAGTGATAGCAATACATATAAAACGGACAACTCTCCCTTGACTGTTCACCTTGTAAAAGCAGGTGACGAGGAGAATTACTCAACAGATCGATCGGACGATGTTGAACCCACACTCCATGATGCTGATGTCATGAAGTTCTCCGGGTTTGTTGGAGCTAAAGATAGGTTTGCGTTGCAGGGAGCTGATCCAATCGGCCCTGGTGACAGATCTGTCCGTCGCTTCAGACCGTCTGCAACATTGAAGTCTGCGTTCCATTCGGGACCGACTCCTGATGAGTTGTACAATGCTGGCGCTGAACAAGCGGATCACGACTTCGAACACTTTGTCTCTCGAGGCAAAGAGAAGCTACAGGATGAAGATCCAATGGCCAAACTCGAAAGAGAGGCTGAGGATTTGAAACCTGATAGTGACAACGAAGATAACGATTATGATCGAACCGCTCCTGTGTTCAACCCAGCAGATGGTGACCCCTGGTCTGGCATTAGCATTAAGCCTAGATTAAAAGATCAGGACATGAGGTCTACCTTAAGCACTGGCACCTTGAAAGGTGGTTCACTGAAACCGAAGAAAGAACCAGCTCCAAGGTTCGAGCCAGCGCCAAAGTCCGTTTTAGATAGGATTAGACGTAGGCAAGTTTAATCTTGCACCAATATAGAAGTAGTTAGCGCTTTCCATTGTTATTTATAGGAGCCAAATTTGGTGAGTCCCGATCGATGGATCCTGGTAAACAGGTTCGGTGAACAAAAAGCCGGTAATCTCGGGGAGATGTCAGCTCCCGTCGTATCACTTTCGGTTGCATATCCAAAGAATAACCCTATATTTAACAACTAAAAATTAGATAGTTTCCGCCTCTCTTGCAAACCACATGCAAGATGCGAGCTTGTGGAGAGTACCTTCCCTTGAATAAGGAAGGTTGAAAGTTTCTGGTTCCCAAACCATTGATCAAAATTGGCTCTGCTTCTGGTGATTACACTGCCGCTGAATCAACAGCGTAAACAAATTCCTATTGGTCACTCCGTGAAAAGAGAGTGGCTAATACGCCCCTTTGATGGCGTTAAATGAAAGCGTAGG
>L45
ACAAGAACCTCCTCCCGGCATCTTCGTATCGTGTTTGAGGAATCTCTAGTGTTATTGTTAGTTATGTTTAACTTCGATAGCTTAGTTACAGCCACCGCTAGGGTGGTTAAAGATTTTATTTCTTTTTGCTATAATAGGGCACGGCATGTTTATTATGCCCTAAAAAGATGGCTCTGGGAACTCCAGGGTGTATTTGCTGCACATGACGCCTTTGTCGACATGTGCTATGACGCCATGTATGGCGTTGAGGAGTTCGAGTGGGAACTGCAAAAGCAGTATTCCACTGCAGAGATTGACGTGCAATTAGCTGAGCACGAATTCAAGCGCCTACTTGCCGATGGCGCTCCACTAGGGTCATGGCCACAACCATGTGCGCCCCAAGGCTCATTCAGGTCGTCTGACGACTTCGATGTAGCTGCTAGGGCTGCTGAGGCAAACCCTATTGTGGACCCACAACCCTCCTTGATTAAAGGGTGTGGCGATAAATCACCTTCCAATCCCACTAGGATTGAGAAGTTCATCAACCTCATTCAAAAGAAGGAGGTACTTTCCGCTACTGAGGCTCTAATCAAACATACATATGAAGAGCAAATCGGTGAATCACCATTCGGAAAGTGGTTCAACACTCTGCCCAATAGAATGAATTACATAAAGAGGGCAGCAGCAAAACAAGCCAAGGCGGCTAAACGATCTAAATCTGTCCGCCAAATGGTTACCGAGGTAAACGTCATTCCCGACTTTATCTCTTGCTGTGATGTTGTCCAGGTGGACACTGGTGAAAAGCTCCCTACTAAGAAAGATAAAGAAGGGAATGAATTGCCACCTGAGCCTAAACTTAAAATGTTTAGAAGGGTGAAGCCTGAGCATGTTGGTGATGCCAGGAAATATATCTGTCAACATATTCGCAACAATAATATGAGGTTGATAGACGGCTCTGATGTTTCTCATGCAACCATCAACCGATATGCGCTCAAGTTTTGCGAAGACTTGGAGCTTGATATGACCAGCACTGAAATGCTCATCAAATATGCTATGGTCATGGTCCCACTCCCTCGAAAATCTGATATTGAGGCTGCTAAAATCGTCCAATCTCCTGCTGCCAGGCAAATAAGGCATGAGTTGGGCGTGCTTAACGCCGAGGTTTTTTAGAGGGGCTCTGCTCCGACTCTGGTTTTGAATCCCCGTTTTCTATTTTGGGGTTGCCAGAGATCGTGGTGCGAAGTGGGGCTATCCCTAGGAAGAGTCGTAGTACTATTAATTATTTGAGTCAGTTTAGTTTAGGTCTAGATTACCAATGCCCTAATCCCAGTTTGCACAACGCATTGGTGGCGGTTGAGCGTAGAGTGTTCACCGTTGGGAAAGGAAATGAGGTAGTGCTACCTTACAAGAACATACCAGGAATTTTCTCTAATCTTGATTATTTCCGCAAATCTATTGTGGATAAGGTTGGTTGCCCCAGGACGTTCTCCCCTGAAGAACTTGCAGCGACGTATCACTCTGGTAAGAGGACGTTGTATAATGCTGCTGTTCAAAGTCTTAAACGCAAGGCTGTTGAGAGGAGTGACGCGAATGTGACAGCTTTCCTTAAGATGGAGAAGCATCTTATGTGTAAGAAGATAGCACCCAGGTTGATATGTCCCCGCAACAAAAGATATAATGTTGAATTGGGACGTCGATTGAAATTCAATGAGAAGAAATTCATGCATGCAATCGACTCAACTTTTGATTCCCCAACTGTATTAAGTGGATATGACAGTTTTAAAGTTGGGAAGATAATAGCCAATAAATGGTCGAAATTCAAACGACCAGTTGCAATAGGTGTTGATGCAAGCAGATTTGATCAACATGTGGGGGTAGAAGCACTCCAATGGGAGCACTCAATCTATAACGGTGCATTCAATGATCCCATTCTGAAGGAGTTGCTACACTGGCAAACAGAGAATAAAATAATGCTGTTTGTTGAAGACAAAATCCTCAAGTTCAAGGTCAAAGGACACAGAATGTCCGGTGATATTAACACCTCTTCTGGCAACAAATTAATCATGTGTGGTATGATGCACTACTACTTCAAGTCACTTGGAGTCAAAGCCGAACTCTGCAATAACGGCGATGATTGTGTTATCATATGCGAGAAGAAAGATGAAAATAAGTTCTCACACATGCATAGCTGGTTTAAAGACTATGGGTTTGACATGCAGATTGAGACTCCTGTCTACAAGATTGGACAGATAGAGTTTTGTCAAAGTAAACCAGTTAAAATTAATGGCTATTATAGAATGGTGCGTAAACAAGAAAGTATATCCAAAGACGCTCATTCCCTCATTTCCATGGCATCAGCTGAAGATGTCAAAACATTTATGAGTGCCACCGCTCAATGCGGGATGATCTTGAATAGTGGTGTACCTGTTCTTGATGCTTTTCACAAATGCCTATACAAAGCATCGGGGTACAAGAAAGTATCGCAGGAAGCGATCGAGAGGATAGTCTCCTTCGGAACGCAGGACAAACTCGGGCTCAGGAAAGAGCGAGTTGAAGAACCAATAACGATGGATAATAGGTTGAGTTATTGGGAGTCCTTTGGGGTTGACCCGCAGACACAGGTCCTTGTCGAACGATATTTTGACAATCTGCAGGTCCATATCGAACCCCGCGGCGTAAAGAGATTGACGCCTTTACTCGATAAAACTTTGCTTTCAATTGCGAGTGTAGCACGAACATCTGTGTCGCTACCAATACTTTCAAAATAGAAGCACTCATAATCACCATAGTAGTTATAGTACTAGTAGTAGTTAGTTGTTTAGATTACGCTAGTTCGTACAAGTAAGTTGCAACGGATTACCGATTTTTATCTGGGTTTGCTATCGGCTTTATAGCTAGCATACCGATATCAATATTGGCAATTTACTTTGTTTACCTAAAAATTTCAAAGAATCTGAGAGGGATCATCAACGAATATGGTCGCGGTTAGCAATGTCACAATACAACGACGACGCAATCGTAGAGCCGCACGAAGCGCTCCACGAGTTCAGCTCATGGCTATTCCAACGACCACCGGCGCAACACAGCGCAGAAGAAGACAACGACGACGAAGGAGAAATAATAGAGGAGGAGGCAATATTTCCGGAGGATCAGGCAAGGCTCATACATTCCAGTTTTCGAAGGACGGCATCAATGGCAGTTCCAAGGGAACTATCACTTTCGGGCCGTCTTTATCAGAGTGCAAGCCACTCTCTGATGGAATACTCAAGGCCTACCATGAATATAAGATCACGAGTATCTTATTACAGTTCATCTCCGAGGCCTCTTCCACCTCGTCAGGCTCCATCGCTTATGAGCTTGACCCACACTGCAAGTACTCCGAAATTCAATCGCTACTCAATAAATTCTCAATTACAAAGAGCGGTTCGAAACGATTCCCCACCAAGGTTATCAATGGCCTCGAATGGCATGATACCAGTGAAGACCAGTTCAAGGTCCACTACAAGGGGAACGGAGACGCCAAGATCGCAGGCTCCTTCAAGATCACGATCGTTGTCTTGACTCAGAATCCCAAATAGGTAGACGGAGAACCGGGGCCGAAACCAGGTCCGGACCCCACACCCCCACCAGCACCACCACCTGAACCGACGCCAGCCAAACATGAAAGATTCATTGTTTACACCGGTACACTGTCAACACTCATCAGTGCTCGACAGAACTCAGACAGTATATCACTCTACTCAATTCGAGACCAGAGGGTCAGATATATTGAAGATGAGAATGCAAACTGGGCGTACATCAAAGCACAATGGTATTCGCAGAATTCTGTGGAAGCAGTACCAATGTTTATCTACCCAGTTCCGCAAGGTACTTGGTCAATTGAAATCTCATGTGAAGGTTACCAGGCAACATCGAGCACCACGGATCCCCACCGGGGGAAGTCCGATGGAATGATTGCTTATGACGATGATCAAACCAAGGTATGGAATGTTGGTGTGCAAAATAATGTAACCATAACCAACAATAAAGCCGATGCTGATTGGAAATACGGCCATCCTAATTTAACAATTAATGGTGAACGTTTTGACCAGCAGCAAGTAGTCGAGAAAGATGGAACGGTCTCGTTTCATTTAGTAACTACTGGGCCCAATGCGAGTTTCTTTTTAGCCGGCCCTGCCGTTAAGAAGATTGCCAAGTATAATTTCTGTATATCATATGGAGCTTGGACTGATCGCGATATGGAGTTTGGTTTGGTATCTGTTGTTCTCGATGAACACTTAGAGGGTGTTAGAGGTTCTCAGTACGTTAGGAAAACGCTAAGACCAGGTCACATTAGCGTCAATCGTTCCCACCGATTGCAAGAAATGCCTCCCATGCGAGAGGATTTCAGTGAGGAAGATAATAGTAGTAGTGATAGTAATACATATAAAACGGACAACTCTCCCTTGACTGTTCACCTTGTAAAAGCAGGTGACGAGGAGAATCACTCAACAGATCGATCGGACGATGTTGAACCCTCACTCCATGATGCTGATGTCATGAAGTTCTCCGGGTTTGTTGGAGCTAAAGATAGGTTTGCGTTGCAGGGAGCTGATCCAATCGGCCCTGGTAACAGATCTGTCCGTCGCTTCAGACCGTCTGCAACATTGATGTCTGCGTTCCATTCGGGACCGACTCCTGATGAGTTGTACAATGCTGGCGCTGAACAAGCGGATCACGACTTCGAGCACTTTGTCTCTCGAGGCAAAGAGAAACTACAGGATGAGGATCCGATGGCCAAACTCGAAAGAGAGGCTGAGGATTTGAAACCTGATAGTGACAACGAAGATAACGATTATGATCGAACCGCTCCTGTGTTCAACCCAGCAGATGGTGACCCCTGGTCTGGCATTAGCATTAAGCCTAGATTAAAAGATCAGGATATGAGGTCTACCTTAAGCACTGGCACCTTGAAAGGTGGTTCACTGAAACCGAAGAAAGAACCAGCCCCAAGGTTCGAGCCAGCGCCAAAGTCCGTTTTAGATAGGATTAGACGTAGGCAAGTTTAATCTTGCACCAATATAGAAGTAGTTAGCGCTTTCCATTATTATTTATAGGAGCCAAATTTGGTGAGTCCCGATCGATGGATCCTGGTAAACAGGTTCGGTGAATAAAAAGCCGGTAATCTCGGGGAGATGTCAACTCCCGCCGTATCACTTTCGGTTGCATATCCAGAAAATAACCCTATATTTAATAACTAAAAATTAGATAGTTTCCGCCTCTCTTGCAAACCACATGCAAGATGCGAGCTTGTGGAGAGTACCTTCCCTTGAATAAGGAGGGTTGAAAGTTTCTGGTTCCCAAACCATTGATCAAAATTGGCTCTGCTTCTGGTGATTACACTGCCGCTGAAATAACAGCGTAAACAAATTGTTAGTAGCTACTCCGTGAAAAGAGAGTGGCTAGTACGCCCCTTAGATGGCGTTAAATGAAAGCGTAGG
>L46
ACAAGAACCTCCTCCCGGCATCTTCGTATCGTGTTTGAGGAATCTCTAGTGTTATTGTTAGTTATGTTTAACTTCGATAGCTTAGTTACAGCCACCGCTAGGGTGGTTAAAGATTTTATTTCTTTTTGCTATAATAGGGCACGGCATGTTTATTATGCCCTAAAAAGATGGCTCTGGGAACTCCAGGGTGTATTTGCTGCACATGACGCCTTTGTCGACATGTGCTATGACGCCATGTATGGCGTTGAGGAGTTCGAGTGGGAACTGCAAAAGCAGTATTCCACTGCAGAGATTGACGTGCAATTAGCTGAGCACGAATACAAGCGCCTACTTGCCGATGGCGCTCCACTAGGGTCATGGCCACAACCATGTGCGCCCCAAGGCTCATTCAGGTCGTCTGACGACTTCGATGTAGCTGCTAGGGCTGCTGAGGCAAACCCTATTGTGGACCCACAACCCTCCTTGATTAAAGGGTGTGGCGATAAATCACCTTCCAATCCCACTAGGATTGAGAAGTTCATCAACCTCGTCCAAAAGAAGGAGGTACTTTCCGCTACTGAGGCTCTAATCAAACATACATATGAAGAGCAAATCGGTGAATCACCATTCGGAAAGTGGTTCAACACTCTGCCCAATAGAATGAATTACATAAAGAGGGCAGCAGCAAAACAAGCCAAGGCGGCTAAACGATCTAAATCTGTCCGCCAAATGGTTACCGAGGTAAACGTCATTCCCGACTTTATCTCTTGCTGTGATGTTGTCCAGGTGGACACTGGTGAAAAGCTCCCTACTAAGAAAGATAAAGAAGGGAATGAATTGCCACCTGAGCCTAAGCTTAAAATGTTTAGAAGGGTGAAGCCTGAGCATGTTGGTGATGCCAGGAAATACATCTGTCAACATATTCGCAACAATAATATGAGGTTGATAGACGGCTCTGATGTTTCTCATGCAACCATCAACCGATATGCGCTCAAGTTTTGCGAAGACTTGGAGCTTGATATGACCAGCACTGAAATGCTCATCAAATATGCTATGGTCATGGTCCCACTCCCTCGAAAATCTGATATTGAGGCTGCTAAAATCGTCCAATCTCCTGCTGCCAGGCAAATAAGGCATGAGTTGGGCGTGCTTAACGCCGAGGTTTTTTAGAGGGGCTCTGCTCCGACTCTGGTTTTGAATCCCCGTTTTCTATTTTGGGGTTGCCAGAGATCGTGGTGCGAAGTGGGGCTATCCCTAGGAAGAGTCGTAGTACTATTAATTATTTGAGTCAGTTTAGTTTAGGTCTAGATTACCAATGCCCTAATCCCAGTTTGCACAACGCATTGGTGGCGGTTGAGCGTAGAGTGTTCACCGTTGGGAAAGGAAATGAGGTAGTGCTACCTTACAAGAACATACCAGGAATTTTCTCTAATCTTGATTATTTCCGCAAATCTATTGTGGATAAGGTTGGTTGCCCCAGGACGTTCTCCCCTGAAGAACTTGCAGCGACGTATCACTCTGGTAAGAGAACGTTGTATAATGCTGCTGTTCAAAGTCTTAAACGTAAGGCTGTTGAGAGGAGTGACGCGAATGTGACAGCTTTCCTTAAGATGGAGAAGCATCTTATGTGTAAGAAGATAGCACCCAGGTTGATATGTCCCCGCAACAAAAGATATAATGTTGAATTGGGACGTCGATTGAAATTCAATGAGAAGAAATTCATGCATGCAATCGACTCAACTTTTGATTCCCCAACTGTATTAAGTGGATATGACAGTTTTAAAGTTGGGAAGATAATAGCCAATAAATGGTCGAAATTCAAACGACCAGTTGCAATAGGTGTTGATGCAAGCAGATTTGATCAACATGTGGGGGTAGAAGCACTCCAATGGGAGCACTCAATCTACAACGGTGCATTCAATGATCCCATTCTGAAGGAGTTGCTACACTGGCAAACAGAGAATAAAATAATGCTGTTTGTTGAAGACAAAATCCTCAAGTTCAAGGTCAAAGGACACAGAATGTCCGGTGACATTAACACCTCTTCTGGCAACAAATTAATCATGTGTGGTATGATGCACTACTACTTCAAGTCACTTGGAGTCAAAGCCGAACTCTGCAATAACGGCGATGATTGTGTTATCATATGCGAGAAGAAAGATGAAAATAAGTTCTCACACATGCATAGCTGGTTTAAAGACTATGGGTTTGACATGCAGATTGAGACTCCTGTCTACAAGATTGGACAGATAGAGTTTTGTCAAAGTAAACCAGTTAAAATTAATGGCTATTATAGAATGGTGCGTAAACAAGAAAGCATATCCAAAGACGCCCATTCCCTCATTTCCATGGCATCAGCTGAAGATGTCAAAACATTTATGAGTGCCACCGCTCAATGCGGGATGATCTTGAATAGTGGTGTACCTGTTCTTGATGCTTTTCACAAATGCCTATACAAAGCATCGGGGTACAAGAAAGTATCGCAGGAAGCGATCGAGAGGATAGTCTCCTTCGGAACGCAGGACAAACTCGGGCTCAGGAAAGAGCGAGTTGAAGAACCAATAACGATGGATAATAGGTTGAGTTATTGGGAGTCCTTTGGGGTTGACCCGCAGACACAGGTCCTTGTCGAACGATATTTTGACAATCTGCAGGTCCATATCGAACCCCGCGGCGTAAAGAGATTGACGCCTTTACTCGATAAAACTTTGCTTTCAATTGCGAGTGTAGCACGAACATCTGTGTCGCTACCAATACTTTCAAAATAGAAGCACTCATAATCACCATAGTAGTTATAGTACTAGTAGTAGTTAGCTGTTTAGATTACGCTAGTTCGTACAAGTAAGTTGCAACGGATTACCGATTTTTATCTGGGTTTGCTATCGGCTTTATAGCTAGCATACCAATATCAATATTGGCAATTTACTTTGTTTACCTAAAAATTTCAAAGAATCTGAGAGGGATCATCAACGAATATGGTCGCGGTTAGCAATGTCACAATACAACGACGACGCAATCGTAGAGCCGCACGAAGCGCTCCACGAGTTCAGCTCATGGCTATTCCAACGACCACCGGCGCAACACAGCGCAGAAGAAGACAACGACGACGAAGGAGAAATAATAGAGGAGGAGGCAATATTTCCGGAGGATCAGGCAAGGCTCACACATTCCAGTTTTCGAAGGACGGCATCAATGGCAGTTCCAAGGGAACTATCACTTTCGGGCCGTCTTTATCAGAGTGCAAGCCACTCTCTGATGGAATACTCAAGGCCTACCATGAATATAAGATCACGAGTATCTTATTACAGTTCATCTCCGAGGCCTCTTCCACCTCGTCAGGCTCCATCGCTTATGAGCTTGACCCACACTGCAAGTACTCCGAAATTCAATCGCTACTCAATAAATTCTCAATTACAAAGAGCGGTTCGAAACGATTCCCCACCAAGGTTATCAATGGCCTCGAATGGCATGATACCAGTGAAGACCAGTTCAAGGTCCACTACAAGGGGAACGGAGACGCCAAGATCGCAGGCTCCTTCAAGATCACGATCGTTGTCTTAACTCAGAATCCCAAATAGGTAGACGGAGAACCGGGGCCGAAACCAGGTCCGGACCCCACACCCCCACCAGCACCACCACCTGAACCGACGCCAGCCAAACATGAAAGATTCATTGTTTACACCGGTACACTGTCAACACTCATCAGTGCTCGACAGAACTCAGACAGTATATCACTCTACTCGATTCGAGACCAGAGGGTCAGATATATTGAAGATGAGAATGCAAACTGGGCGTACATCAAAGCGCAATGGTATTCACAGAATTCTGTGGAAGCAGTACCAATGTTTATCTACCCAGTTCCGCAAGGTACTTGGTCAGTTGAAATTTCATGTGAAGGTTACCAGGCAACATCGAGCACCACGGATCCCCACCGGGGGAAGTCCGATGGAATGATTGCTTATGACGATGATCAAACCAAGGTGTGGAATGTTGGTGTGCAAAATAATGTAACCATAACCAACAATAAAGCCGATGCTGATTGGAAATACGGCCATCCTAATTTAACAATTAATGGTGAACGTTTTGACCAGCAGCAAGTAGTCGAGAAAGATGGAACGGTCTCGTTTCATTTAGTAACTACTGGGCCCAATGCGAGTTTCTTTTTAGCTGGCCCTGCCGTTAAGAAGATTGCCAAGTATAATTTCTGTATATCATATGGAGCTTGGACTGATCGCGATATGGAGTTTGGTTTGGTATCTGTTGTTCTCGATGAACACTTAGAGGGTGTTAGAGGTTCTCAGTACGTTAGGAAAACGCTAAGACCAGGTCACATTAGCGTCAATCGCTCCCACCGATTGCAAGAAATGCCTCCCATGCGAGAGGATTTCAGTGAGGAAGATAATAGTAGTAGTGATAGTAATACATATAAAACGGACAACTCTCCCTTGACCGTTCACCTTGTAAAAGCAGGTGACGAGGAGAATTATACAACAGATCGATCGGACGATGTTGAACCCATACTCCATGATGCTGATGTCATGAAGTTCTCCGGGTTTGTTGGAGCTAAAGACAGGTTTATGTTACAGGGTGCTGATCCAATCGGCCCTGGTGACAGGTCTGTCCGTCGCTTCAAACCGTCCGCCACATTGAAGTCTGCGTTCCATTCGGGACCGACTCCTGATGAGTTGTACAATGCTGGCACTGAACAAGCGGATCACGACTTCGAACACTTTGTCTCTCGAGGCAAGGAGAAGCTACAGGATGAAGATCCAATGGCCAAACTCGAAAGAGAGGCTGAGGATTTGAAACCTGATAGTGATAACGAAGATAACGATTATGATCGAACCGCTCCTATGTTCAACCCAGCAGATGGTGACCCCTGGTCTGGCATTAATATCAAGCCTAGATTAAAAGATCAGGATATGAGGTCCACCTTAAGCACTGGCACCTTGAAAGGTGGTTCACTGAAACCGAAGAAAGAACCAGCCCCAAGGTATGAGCCAGCGCCAAAGTCCGTCTTAGATAGGATTAGACGTAGGCAAGTTTAATCTTGCACCAATATAGAAGTAGATAGCGCTTTCCATTGTTATTTATAGGAGCCAAATTTGGTGAGTCCCGATCGATGGATCCTGGGAAACAGGTTCGGTGAACAAAAAGCCGGTAATCTCGGGGAGATGTCAGCTCCCGTCGTATCACTTTCGGTTGCATATCCAAAGAATAACCCTACATTTAACAACTAAAAATTAGATAGTTTCCGCCTCTCTTGCAAACCACATGCAAGATGCGAGCTTGTGGAGAGTACCTTCCCTTGAATAAGGAAGGTTGAAAGTTTCTGGTTCCCAAACCATTGATCAAAATTGGCTCTGCTTCTGGTGATTACACTGCCGCTGAATCAACAGCGTAAACAAATTCCTATTGGTCACTCCGTGAAAAGAGAGTGGCTAATACGCCCCTTTGATGGCGTTAAATGAAAGCGTAGG
>L51
ACAAGAACCTCCTCCCGGCATCTYCGTATCGTGTTTGAGGAATCTCTAGTGTTATTGTTAGTTATGTTTAACTTCGATAGCTTAGTTACAGCCACCGCTAGGGTGGTTAAAGATTTTATTTCTTTTTGCTATAATAGGGCACGGCATGTTTATTATGCCCTAAAAAGATGGCTCTGGGAACTCCAGGGTGTATTTGCTGCACATGACGCCTTTGTGGACATGTGCTATGACGCCATGTATGGCGTTGAGGAGTTCGAGTGGGAACTGCAAAAGCAGTACTCCACTGCAGAGATTGACGTGCAATTAGCTGAGCACGAATACAAGCGCCTACTTGCCGATGGCGCTCCACTAGGGTCATGGCCACAACCATGTGCGCCCCAAGGCTCATTCAGGTCGTCTGACGACTTCGATGTAGCTGCTAGGGCTGCTGAGGCAAACCCTATTGTGGACCCACAACCCTCCTTGATTAAAGGGTGTGGCGATAAATCACCTTCCAATCCCACTAGGATTGAGAAGTTCATCAACCTCGTCCAAAAGAAGGAGGTACTTTCCGCTACTGAGGCTCTAATCAAACATAAATATGAAGAGCAAATCGGTGAATCACCATTCGGAAAGTGGTTCAACACTCTGCCCAATAGAATGAATTACATAAAGAGGGCAGCAGCAAAACAAGCCAAGGCGGCTAAACGATCTAAATCTGTCCGCCAAATGGTTACCGAGGTAAACGTCATTCCCGACTTTATCTCTTGCTGTGATGTTGTCCAGGTGGACACTGGTGAAAAGCTCCCTACTAAGAAAGATAAAGAAGGGAATGAATTGCCACCTGAGCCTAAGCTTAAAATGTTTAGAAGGGTGAAGCCTGAGCATGTTGGTGATGCCAGGAAATACATCTGTCAACATATTCGCAACAATAATATGAGGTTGATAGACGGCTCTGATGTTTCTCATGCAACCATCAACCGATATGCGCTCAAGTTTTGCGAAGACTTGGAGCTTGATATGACCAGCACTGAAATGCTCATCAAATATGCTATGGTCATGGTCCCACTCCCTCGAAAATCTGATATTGAGGCTGCTAAAATCGTCCAATCTCCTGCTGCCAGGCAAATAAGGCATGAGTTGGGCGTGCTTAACGCCGAGGTTTTTTAGAGGGGCTCTGCTCCGACTCTGGTTTTGAATCCCCGTTTTCTATTTTGGGGTTGCCAGAGATCGTGGTGCGAAGTGGGGCTATCCCTAGGAAGAGTCGTAGTACTATTAATTATTTGAGTCAGTTTAGTTTAGGTCTAGATTACCAATGCCCTAATCCCAGTTTGCACAACGCATTGGTGGCGGTTGAGCGTAGAGTGTTCACCGTTGGGAAAGGAAATGAGGTAGTGCTACCTTACAAGAACATACCAGGAATTTTCTCTAATCTTGATTATTTCCGCAAATCTATTGTGGATAAGGTTGGTTGCCCCAGGACGTTCTCCCCTGAAGAACTTGCAGCGACGTATCACTCTGGTAAGAGAACGTTGTATAATGCTGCTGTTCAAAGTCTTAAACGTAAGGCTGTTGAGAGGAGTGACGCGAATGTGACAGCTTTCCTTAAGATGGAGAAGCATCTTATGTGTAAGAAGATAGCACCCAGGTTGATATGTCCCCGCAACAAAAGATATAATGTTGAATTGGGACGTCGATTGAAATTCAATGAGAAGAAATTCATGCATGCAATCGACTCAACCTTTGATTCCCCAACTGTATTAAGTGGATATGACAGTTTTAAAGTTGGGAAGATAATAGCCAATAAATGGTCGAAATTCAAACGACCAGTTGCAATAGGTGTTGATGCAAGCAGATTTGATCAACATGTGGGGGTAGAAGCACTCCAATGGGAGCACTCAATTTACAACGGTGCATTCAATGATCCCATTCTGAAGGAGTTGCTACACTGGCAAACAGAGAATAAAATAATGCTGTTTGTTGAAGACAAAATCCTCAAGTTCAAGGTCAAAGGACACAGAATGTCCGGTGACATTAACACCTCTTCTGGCAACAAATTAATCATGTGTGGTATGATGCACTACTACTTCAAGTCACTTGGAGTCAAAGCCGAACTCTGCAATAACGGCGATGATTGTGTTATCATATGCGAGAAGAAAGATGAAAATAAGTTCTCACACATGCATAGCTGGTTTAAAGACTATGGGTTTGACATGCAGATTGAGACTCCTGTCTACAAGATTGGACAGATAGAGTTTTGTCAAAGTAAACCAGTTAAAATTAATGGCTATTATAGAATGGTGCGTAAACAAGAAAGCATATCCAAAGACGCCCATTCCCTCATTTCCATGGCATCAGCTGAAGATGTCAAAACATTTATGAGTGCCACCGCTCAATGCGGGATGATCTTGAATAGTGGTGTACCTGTTCTTGATGCTTTTCACAAATGCCTATACAAAGCATCGGGGTACAAGAAAGTATCGCAGGAAGCGATCGAGAGGATAGTCTCCTTCGGAACGCAGGACAAACTCGGGCTCAGGAAAGAGCGAGTTGAAGAACCAATAACGATGGATAATAGGTTGAGTTATTGGGAGTCCTTTGGGGTTGACCCGCAGACACAGGTCCTTGTCGAACGATATTTTGACAATCTGCAGGTCCATATCGAACCCCGCGGCGTAAAGAGATTGACGCCTTTACTCGATAAAACTTTGCTTTCAATTGCGAGTGTAGCACGAACATCTGTGTCGCTACCAGTACTTTCAAAATAGAAGCACTCATAATCACCATAGTAGTTATAGTACTAGTAGTAGTTAGCTGTTTAGATTACGCTAGTTCGTACAAGTAAGTTGCAACGGATTACCGATTTTTATCTGGGTTTGCTATCGGCTTTATAGCTAGCATACCAATATCAATATTGGCAATTTACTTTGTTTACCTAAAAATTTCAAAGAATCTGAGAGGGATCATCAACGAATATGGTCGCGGTTAGCAATGTCACAATACAACGACGACGCAATCGTAGAGCCGCACGAAGCGCTCCACGAGTTCAGCTCATGGCTATTCCAACGACCACCGGCGCAACACAGCGCAGAAGAAGACAACGACGACGAAGGAGAAATAATAGAGGAGGAGGCAATATTTCCGGAGGACCAGGCAAGGCTCACACATTCCAGTTTTCGAAGGACGGCATCAATGGCAGTTCCAAGGGAACTATCACTTTCGGGCCGTCTTTATCAGAGTGCAAGCCACTCTCTGATGGAATACTCAAGGCCTACCATGAATATAAGATCACGAGTATCTTATTACAGTTCATCTCCGAGGCCTCTTCCACCTCGTCAGGCTCCATCGCTTATGAGCTTGACCCACACTGCAAATACTCCGAAATTCAATCGCTACTCAATAAATTCTCAATTACAAAGAGCGGTTCGAAACGATTCCCCACCAAGGTTATCAATGGCCTCGAATGGCATGATACCAGTGAAGACCAGTTCAAGGTCCACTACAAGGGGAACGGAGACGCCAAGATCGCAGGCTCCTTCAAGATCACGATCGTTGTCTTAACTCAGAATCCCAAATAGGTAGACGGAGAACCGGGGCCGAAACCAGGTCCGGACCCCACACCCCCACCAGCACCACCACCTGAACCGACGCCAGCCAAACATGAAAGATTCATTGTTTACACCGGTACACTGTCAACACTCATCAGTGCTCGACAGAACTCAGACAGTATATCACTCTACTCGATTCGAGACCAGAGGGTCAGATATATTGAAGATGAGAATGCAAACTGGGCGTACATCAAAGCGCAATGGTATTCACAGAATTCTGTGGAAGCAGTACCAATGTTTATCTACCCAGTTCCGCAAGGTACTTGGTCAGTTGAAATTTCATGTGAAGGTTACCAGGCAACATCGAGCACCACGGATCCCCACCGGGGGAAGTCCGATGGAATGATTGCTTATGACGATGATCAAACCAAGGTGTGGAATGTTGGTGTGCAAAATAATGTAACCATAACCAACAATAAAGCCGATGCTGATTGGAAATACGGCCATCCTAATTTAACAATTAATGGTGAACGTTTTGACCAGCAGCAAGTAGTCGAGAAAGATGGAACGGTCTCGTTTCATTTAGTAACTACTGGGCCCAATGCGAGTTTCTTTTTAGCTGGCCCTGCCGTTAAGAAGATTGCCAAGTATAACTTCTGTATATCATATGGAGCTTGGACTGATCGCGATATGGAGTTTGGTTTGGTATCTGTTGTTCTCGATGAACACTTAGAGGGTGTTAGAGGTTCTCAGTACGTTAGGAAAACGCTAAGACCAGGTCACATTAGCGTCAATCGCTCCCACCGATTGCAAGAAATGCCTCCCATGCGAGAGGATTTCAGTGAGGAAGATAATAGTAGTAGTGATAGTAATACATATAAAACGGACAACTCTCCCTTGACCGTTCACCTTGTAAAAGCAGGTGACGAGGAGAATTATACAACAGATCGATCGGACGATGTTGAACCCATACTCCATGATGCTGATGTCATGAAGTTCTCCGGGTTTGTTGGAGCTAAAGACAGGTTTATATTACAGGGTGCTGATCCAATCGGCCCTGGTGACAGGTCTGTCCGTCGCTTCAAACCGTCCGCCACATTGAAGTCTGCGTTCCATTCGGGACCGACTCCTGATGAGTTGTACAATGCTGGCACTGAACAAGCGGATCACGACTTCGAACACTTTGTCTCTCGAGGCAAGGAGAAGCTACAGGATGAAGATCCAATGGCCAAACTCGAAAGAGAGGCTGAGGATTTGAAACCTGATAGTGATAACGAAGATAACGATTATGATCGAACCGCTCCCATGTTCAACCCAGCAGATGGTGACCCCTGGTCTGGCATTAGTATCAAGCCTAGATTAAAAGATCAGGATATGAGGTCCACCTTAAGCACTGGCACCTTAAAAGGTGGTTCACTGAAACCGAAGAAAGAACCAGCCCCAAGGTATGAGCCAGCGCCAAAGTCCGTCTTAGATAGGATTAGACGTAGGCAAGTTTAATCTTGCACCAATATAGAAGTAGATAGCGCTTTCCATTGTTATTTATAGGAGCCAAATTTGGTGAGTCCCGATCGATGGATCCTGGGAAACAGGTTCGGTGAACAAAAAGCCGGTAATCTCGGGGAGATGTCAGCTCCCGTCGTATCACTTTCGGTTGCATATCCAAAGAATAACCCTACATTTAACAACTAAAAATTAGATAGTTTCCGCCTCTCTTGCAAACCACATGCAAGATGCGAGCTTGTGGAGAGTACCTTCCCTTGAATAAGGAAGGTTGAAAGTTTCTGGTTCCCAAACCATTGATCAAAATTGGCTCTGCTTCTGGTGATTACACTGCCGCTGAATCAACAGCGTAAACAAATTCCTATTGGTCACTCCGTGAAAAGAGAGTGGCTAATACGCCCCTTTGATGGCGTTAAATGAAAGCGTAGG
>L56 
ACAAGAACCTCCTCCCGGCATCTTCGTATCGTGTTTGAGGAATCTCTAGTGTTATTGTTAGTTATGTTTAACTTCGATAGCTTAGTTACAGCCACCGCTAGGGTGGTTAAAGATTTTATTTCTTTTTGCTATAATAGGGCACGGCATGTTTATTATGCCCTAAAAAGATGGCTCTGGGAACTCCAGGGTGTATTTGCTGCACATGACGCCTTTGTCGACATGTGCTATGACGCCATGTATGGCGTTGAGGAGTTCGAGTGGGAACTGCAAAAGCAGTATTCCACTGCAGAGATTGACGTGCAATTAGCTGAGCACGAATACAAGCGCCTACTTGCCGATGGCGCTCCACTAGGGTCATGGCCACAACCATGTGCGCCCCAAGGCTCATTCAGGTCGTCTGACGACTTCGATGTAGCTGCTAGGGCTGCTGAGGCAAACCCTATTGTGGATCCACAACCCTCCTTGATTAAAGGGTGTGGCGATAAATCACCTTCCAATCCCACTAGGATTGAGAAGTTCATCAACCTCGTCCAAAAGAAGGAGGTACTTTCCGCTACTGAGGCTCTAATCAAACATACATATGAAGAGCAAATCGGTGAATCACCATTCGGAAAGTGGTTCAACACTCTGCCCAATAGAATGAATTACATAAAGAGGGCAGCAGCAAAACAAGCCAAGGCGGCTAAACGATCTAAATCTGTCCGCCAAATGGTTACCGAGGTAAACGTCATTCCCGACTTTATCTCTTGCTGTGATGTTGTCCAGGTGGACACTGGTGAAAAGCTCCCTACTAAGAAAGATAAAGAAGGGAATGAATTGCCACCTGAGCCTAAGCTTAAAATGTTTAGAAGGGTGAAGCCTGAGCATGTTGGTGATGCCAGGAAATATATCTGTCAACATATTCGCAACAATAATATGAGGTTGATAGACGGCTCTGATGTTTCTCATGCAACCATCAACCGATATGCGCTCAAGTTTTGCGAAGACTTGGAGCTTGATATGACCAGCACTGAAATGCTCATCAAATATGCTATGGTCATGGTCCCACTCCCTCGGAAATCTGATATTGAGGCTGCTAAAATCGTCCAATCTCCCGCTGCCAGGCAAATAAGGCATGAGTTGGGCGTGCTTAACGCCGAGGTTTTTTAGAGGGGCTCTGCTCCGACTCTGGTTTTGAATCTCCGTTTTCTATTTTGGGGTTGCCAGAGATCGTGGTGCGAAGTGGGGCTATCCCTAGGAAGAGTCGTAGTACTATTAATTATTTGAGTCAGTTTAGTTTAGGTCTAGATTACCAATGCCCTAATCCCAGTTTGCACAACGCATTGGTGGCGGTTGAGCGTAGAGTGTTCACCGTTGGGAAAGGAAATGAGGTAGTGCTACCTTACAAGAACATACCAGGAATTTTCTCTAATCTTGATTATTTCCGCAAATCTATTGTGGATAAGGTTGGTTGCCCCAGGACGTTCTCCCCTGAAGAACTTGCAGCGACGTATCACTCTGGTAAGAGAACGTTGTATAATGCTGCTGTTCAAAGTCTTAAACGTAAGGCTGTTGAGAGGAGTGACGCGAATGTGACAGCTTTCCTTAAGATGGAGAAGCATCTTATGTGTAAGAAGATAGCACCCAGGTTGATATGTCCCCGCAACAAAAGATATAATGTTGAATTGGGACGTCGATTGAAATTCAATGAGAAGAAATTCATGCATGCAATCGACTCAACTTTTGATTCCCCAACTGTATTAAGTGGATATGACAGTTTTAAAGTTGGGAAGATAATAGCCAACAAATGGTCGAAATTCAAACGACCAGTTGCAATAGGTGTTGATGCAAGCAGATTTGATCAACATGTGGGGGTAGAAGCACTCCAATGGGAGCACTCAATTTATAACGGTGCATTCAATGATCCCATTCTGAAGGAGTTGCTACACTGGCAAACAGAGAATAAAATAATGCTGTTTGTTGAAGACAAAATCCTCAAGTTCAAGGTCAAAGGACACAGAATGTCCGGTGACATTAACACCTCTTCTGGCAACAAATTAATCATGTGTGGTATGATGCACTACTACTTCAAGTCACTTGGAGTCAAAGCCGAGCTCTGCAATAACGGCGATGATTGTGTTATCATATGCGAGAAGAAAGATGAAAATAAGTTCTCACACATGCATAGCTGGTTTAAAGACTATGGGTTTGACATGCAGATTGAGACTCCTGTCTACAAGATTGGACAGATAGAGTTTTGTCAAAGTAAACCAGTTAAAATTAATGGCTATTATAGAATGGTGCGTAAACAAGAAAGCATATCCAAAGACGCCCATTCCCTCATTTCCATGGCATCAGCTGAAGATGTCAAAACATTTATGAGTGCCACCGCCCAATGCGGGATGATCTTGAATAGTGGTGTACCTGTTCTTGATGCTTTTCACAAATGCCTATATAAAGCATCGGGGTACAAGAAAGTATCGCAGGAAGCGATCGAGAGGATAGTCTCCTTCGGAACGCAGGACAAACTCGGGCTCAGGAAAGAGCGAGTTGAAGAACCAATAACGATGGATAATAGGTTGAGTTATTGGGAGTCCTTTGGGGTTGACCCGCAGACACAGGTCCTTGTCGAACGATATTTTGACAATCTGCAGGTCCATATCGAACCCCGCGGCGTAAAGAGATTGACGCCTTTACTCGATAAAACTTTGCTTTCAATTGCGAGTGTAGCACGAACATCTGTGTCGCTACCAATACTTTCAAAATAGAAGCACTCATAATCACCATAGTAGTTATAGTACTAGTAGTAGTTAGCTGTTTAGATTACGCTAGTTCGTACAAGTAAATTGCAACGGATTACCGATTTTTATCTGGGTTTGCTATCGGCTTTATAGCTAGCATACCAATATCAATATTGGCAATTTACTTTGTTTACCTAAAAATTTCAAAGAATCTGAGAGGGATCATCAACGAATATGGTCGCGGTTAGCAATGTCACAATACAACGACGACGCAATCGTAGAGCCGCACGAAGCGCTCCACGAGTTCAGCTCATGGCTATTCCAACGACCACCGGCGCAACACAGCGCAGAAGAAGACAACGACGACGAAGGAGAAATAATAGAGGAGGAGGCAATATTTCCGGAGGATCAGGCAAGGCTCACACATTCCAGTTTTCGAAGGACGGCATCAATGGCAGTTCCAAGGGAACTATCACTTTCGGGCCGTCTTTATCAGAGTGCAAGCCACTCTCTGATGGAATACTCAAGGCCTACCATGAATATAAGATCACGAGTATCTTATTACAGTTCATCTCCGAGGCCTCTTCCACCTCGTCAGGCTCCATCGCTTATGAGCTTGACCCACACTGCAAGTACTCCGAAATTCAATCGCTACTCAATAAATTCTCAATTACAAAGAGCGGTTCGAAACGATTCCCCACCAAGGTTATCAATGGCCTCGAATGGCATGATACCAGTGAAGACCAGTTCAAGGTCCACTACAAGGGGAACGGAGACGCCAAGATCGCAGGCTCCTTCAAGATCACGATCGTTGTCTTAACTCAGAATCCCAAATAGGTAGACGGAGAACCGGGGCCGAAACCAGGTCCGGACCCCACACCCCCACCAGCACCACCACCTGAACCGACGCCAGCCAAACATGAAAGATTCATTGTTTACACCGGTACACTGTCAACACTCATCAGTGCTCGACAGAACTCAGACAGTATATCACTCTACTCGATTCGAGACCAGAGGGTCAGATATATTGAAGATGAGAATGCAAACTGGGCGTATATCAAAGCGCAATGGTATTCACAGAATTCTGTGGAAGCAGTACCAATGTTTATCTACCCAGTTCCGCAAGGTACTTGGTCAGTTGAAATCTCATGTGAAGGCTACCAGGCAACATCGAGCACCACGGATCCCCACCGGGGGAAGTCCGATGGAATGATTGCTTATGACGATGATCAAACCAAGGTGTGGAATGTTGGTGTGCAAAATAATGTAACCATAACCAACAATAAAGCCGATGCTGATTGGAAATACGGCCATCCTAATTTAACAATTAATGGTGAACGTTTTGACCAGCAGCAAGTAGTCGAGAAAGATGGAACGGTCTCGTTTCATTTAGTAACTACTGGGCCCAATGCGAGTTTCTTTTTAGCCGGCCCTGCCGTTAAGAAGATTGCCAAGTATAATTTCTGTATATCATATGGAGCTTGGACTGATCGCGATATGGAGTTTGGTTTGGTATCTGTTGTTCTCGATGAACACTTAGAGGGTGTTAGAGGTTCTCAGTACGTTAGGAAAACGCTAAGACCAGGTCACATTAGCGTCAATCGCTCCCACCGATTGCAAGAAATGCCTCCCATGCGAGAGGATTTCAGTGAGGAAGATAATAGTAGTAGTGATAGTAATACATATAAAACGGACAACTCTCCCTTGACCGTTCACCTTGTAAAAACAGGTGACGAGGAGAATTATACAACAGATCAATCGGACGATGTTGAACCCATACTCCATGATGCTGATGTCATGAAGTTCTCCGGGTTTGTTGGAGCTAAAGACAGGTTTATGTTACAGGGTGCTGATCCAATCGGCCCTGGTGACAGGTCTGTCCGTCGCTTCAAACCGTCCGCCACATTGAAGTCTGCGTTCCATTCGGGACCGACTCCTGATGAGTTGTACAACGCTGGCACTGAACAAGCGGATCACGACTTCGAACACTTTGTCTCTCGAGGCAAGGAGAAGCTACAGGATGAAGATCCAATGGCCAAGCTCGAAAGAGAGGCTGAGGATTTGAAACCTGATAGTGATAACGAAGATAACGATTATGATCGAACCGCTCCTATGTTCAACCCAGCAGATGGTGACCCCTGGTCTGGCATTAATATCAAGCCTAGATTAAAAGACCAGGATATGAGGTCCACCTTAAGCACTGGCACCTTGAAAGGTGGTTCACTGAAACCGAAGAAAGAACCAGCCCCAAGGTATGAGCCAGCGCCAAAGTCCGTCTTAGATAGGATTAGACGTAGGCAAGTTTAATCTTGCACCAATATAGAAGTAGATAGCGCTTTCCATTGTTATTTATAGGAGCCAAATTTGGTGAGTCCCGATCGATGGATCCTGGGAAACAGGTTCGGTGAACAAAAAGCCGGTAATCTCGGGGAGATGTCAGCTCCCGTCGTATCACTTTCGGTTGCATATCCAAAGAATAACCCTACATTTAACAACTAAAAATTAGATAGTTTCCGCCTCTCTTGCAAACCACATGCAAGATGCGAGCTTGTGGAGAGTACCTTCCCTTGAATAAGGAAGGTTGAAAGTTTCTGGTTCCCAAACCATTGATCAAAATTGGCTCTGCTTCTGGTGATTACACTGCCGCTGAATCAACAGCGTAAACAAATTCCTATTGGTCACTCCGTGAAAAGAGAGTGGCTAATACGCCCCTTTGACGGCGTTAAATGAAAGCGTAGG
>L60 
ACAAGAACCTCCTCCCGGCATCTTCGTATCGTGTTTGAGGAATCTCTAGTGTTATTGTTAGTTATGTTTAACTTCGATAGCTTAGTTACAGCCACCGCTAGGGTGGTTAAAGATTTTATTTCTTTTTGCTATAATAGGGCACGGCATGTTTATTATGCCCTAAAAAGATGGCTCTGGGAACTCCAGGGTGTATTTGCTGCACATGACGCCTTTGTCGACATGTGCTATGACGCCATGTATGGCGTTGAGGAGTTCGAGTGGGAACTGCAAAAGCAGTATTCCACTGCAGAGATTGACGTGCAATTAGCTGAGCACGAATACAAGCGCCTACTTGCCGATGGCGCTCCACTAGGGTCATGGCCACAACCATGTGCGCCCCAAGGCTCATTCAGGTCGTCTGACGACTTTGATATAGCTGCTAGGGCTGCTGAGGCAAACCCTATTGTGGACCCACAACCCTCCTTGATTAAAGGGTGTGGCGATAAATCACCTTCCAATCCCACTAGGATTGAGAAGTTCATCAACCTCATTCAAAAGAAGGAGGTACTTTCCGCTACTGAGGCTCTAATCAAACATACATATGAAGAGCAAATCGGTGAATCACCATTCGGAAAGTGGTTCAACACTCTGCCCAATAGAATGAATTACATAAAGAGGGCAGCAGCAAAACAAGCCAAGGCGGCTAAACGATCTAAATCTGTCCGTCAAATGGTTACCGAGGTAAACGTCATTCCCGACTTTATCTCTTGCTGTGATGTTGTCCAGGTGGACACTGGTGAAAAGCTCCCTTCTAAGAAAGATAAAGAAGGGAATGAATTACCACCTGAGCCTAAGCTTAAAATGTTTAGAAGGGTGAAGCCTGAGCATGTTGGTGATGCCAGGAAATATATCTGTCAACATATTCGCAACAATAATATGAGGTTGATAGACGGCTCTGATGTTTCTCATGCAACCATCAACCGGTATGCGCTCAAGTTTTGCGAAGACTTGGAGCTTGATATGACCAGCACTGAAATGCTCATCAAATATGCTATGGTCATGGTCCCACTCCCTCGAAAATCTGATATTGAGGCTGCTAAAATCGTCCAATCTCCTGCTGCCAGGCAAATAAGGCATGAGTTGGGCGTGCTTAACGCCGAGGTTTTTTAGAAGGGCTCTGCTCCGACTCTGGTTTTGAATCCCCGTTTTCTATTTTGGGGTTGCCAGAGATCGTGGTGCGAAGTGGGGCTATCCCTAGGAAGAGTCGTAGTACTATTAATTATTTGAGTCAGTTTAGTTTAGGTCTAGATTACCAATGCCCTAATCCCAGTTTGCACAACGCATTGGTGGCGGTTGAACGTAGAGTGTTCACCGTTGGGAAAGGAAATGAGGTAGTGCTACCTTACAAGAACATACCAGGAATCTTCTCTAATCTTGATTATTTCCGCAAATCTATTGTGGACAAGGTTGGTTGTCCCAGGACGTTCTCCCCTGAAGAACTTGCAGCGACGTATCACTCTGGTAAGAGAACGTTGTATAATGCTGCTGTTCAAAGTCTTAAACGTAAGGCTGTTGAGAGGAGTGACGCGAATGTGACAGCTTTCCTTAAGATGGAGAAGCATCTTATGTGTAAGAAGATAGCACCCAGGTTGATATGTCCCCGCAACAAAAGATATAATGTTGAATTGGGACGTCGATTGAAATTCAATGAGAAGAAATTCATGCATGCAATCGACTCAACTTTTGATTCCCCAACTGTATTAAGTGGATATGACAGTTTTAAAGTTGGGAAGATAATAGCCAATAAATGGTCGAAATTTAAACGACCAGTTGCAATAGGTGTTGATGCAAGCAGATTTGATCAACATGTGGGGGTAGAAGCACTCCAATGGGAGCACTCAATCTATAACGGTGCATTCAATGATCCCATTCTGAAGGAGTTGCTACACTGGCAAACAGAGAACAAAATAATGCTGTTTGTTGAAGACAAAATCCTCAAGTTCAAGGTCAAAGGACACAGAATGTCCGGTGACATTAACACCTCTTCTGGCAACAAATTAATCATGTGTGGTATGATGCACTACTACTTCAAGTCACTTGGAGTCAAAGCCGAACTCTGCAATAACGGCGATGATTGTGTTATCATATGCGAGAAGAAAGATGAAAATAAGTTCTCACACATGCATAGCTGGTTTAAAGACTATGGGTTTGACATGCAGATTGAGACTCCTGTCTACAAGATTGGACAGATAGAGTTTTGTCAAAGTAAACCAGTTAAAATTAATGGCTATTATAGAATGGTGCGTAAACAAGAAAGCATATCCAAAGACGCCCATTCCCTCATTTCCATGGCATCAGCTGAAGATGTCAAAACATTTATGAGTGCCACCGCTCAATGCGGGATGATCTTGAATAGTGGTGTACCTGTTCTTGATGCTTTTCACAAATGCCTATACAAAGCATCGGGGTACAAGAAAGTATCGCAGGAAGCGATCGAGAGGATAGTCTCCTTCGGAACGCAGGACAAACTCGGGCTCAGGAAAGAGCGAGTTGAAGAACCAATAACGATGGATAATAGGTTGAGTTATTGGGAGTCCTTTGGGGTTGACCCGCAGACACAGGTCCTTGTCGAACGATATTTTGACAATCTGCAGGTCCATATCGAACCCCGCGGCGTAAAGAGATTGACGCCTTTACTCGATAAAACTTTGCTTTCAATTGCGAGTGTAGCACGAACATCTGTGTCGCTACCAATACTTTCAAAATAGAAGCACTCATAATTACCATAGTAGTTATAGTACTAGTAGTAGTTAGTTGTTTAGATTACGCTAGTTCGTACAAGTAAGTTGCAACGGATTACCGATTTTTATCTGGGTTTGCTATCGGCTTTATAGCTAGCATACCAATATCAATATTGGCAATTTACTTTGTTTACCTAAAAATTTCAAAGAATCTGAGAGGGATCATCAACGAATATGGTCGCGGTTAGCAATGTCACAATACAACGACGACGCAATCGTAGAGCCGCACGAAGCGCTCCACGAGTTCAGCTCATGGCTATTCCAACGACCACCGGCGCAACACAGCGCAGAAGAAGACAACGACGACGAAGGAGAAATAATAGAGGAGGAGGCAACATTTCCGGAGGATCAGGCAAGGCTCACACATTCCAGTTTTCGAAGGACGGCATCAATGGCAGTTCCAAGGGAACTATCACTTTCGGGCCGTCTTTATCAGAGTGCAAGCCACTCTCTGATGGAATACTCAAGGCCTACCATGAATATAAGATCACGAGTATCTTATTACAGTTCATCTCCGAGGCCTCTTCCACCTCGTCAGGCTCCATCGCTTATGAGCTTGACCCACACTGCAAGTACTCCGAAATTCAATCGCTACTCAATAAATTCTCAATTACAAAGAGCGGTTCGAAACGATTCCCCACCAAGGTCATTAATGGCCTCGAATGGCATGATACCAGTGAAGACCAGTTCAAGGTCCACTACAAGGGGAACGGAGACGCCAAGATCGCAGGCTCCTTCAAGATCACGATCGTTGTCTTAACTCAGAATCCCAAATAGGTAGACGGAGAACCGGGGCCGAAACCAGGTCCGGACCCCACACCCCCACCAGCACCACCACCTGAACCGACGCCAGCCAAACATGAAAGATTCATTGTTTACACCGGTACACTGTCAACACTCATCAGTGCTCGACAGAACTCAGACAGTATATCACTCTACTCAATTCGAGACCAGAGGGTCAGATATATTGAAGATGAGAATGCAAACTGGGCGTACATCAAAGCGCAATGGTATTCACAGAATTCTGTGGAAGCAGTACCAATGTTTATCTACCCAGTTCCGCAAGGTACTTGGTCAGTTGAAATCTCATGTGAAGGTTACCAGGCAACATCGAGCACCACGGATCCCCACCGGGGGAAGTCCGATGGAATGATTGCTTACGACGATGATCAAACCAAGGTGTGGAATGTTGGTGTGCAAAATAATGTAACCATAACCAACAATAAAGCCGATGCTGATTGGAAATACGGCCATCCTAATTTAACAATTAATGGTGAACGTTTTGACCAGCAGCAGGTAGTCGAGAAAGATGGAACGGTCTCGTTCCATTTAGTAACTACTGGGCCCAATGCGAGTTTCTTTTTAGCCGGCCCTGCCGTTAAGAAGATTGCCAAGTATAATTTCTGTATATCATATGGAGCTTGGACTGATCGCGATATGGAGTTTGGTTTGGTATCTGTTGTTCTCGATGAACACTTAGAGGGTGTTAGAGGTTCTCAGTACGTTAGGAAAACGCTAAGACCAGGTCACATTAGCGTCAATCGTTCCCACCGATTGCAAGAAATGCCTCCCATGCGAGAGGATTTCAGTGAGGAAGATAATAGTAGTAGTGATAGTAATACATATAAAACGGACAACTCTCCCTTGACTGTTCACCTTGTAAAAGCAGGTGACGAGGAGAATTACTCAACAGATCGATCGGACGATGTTGAACCCACACTCCATGATGCTGATGTCATGAAGTTCTCCGGGTTTGTTGGAGCTAAAGATAGGTTTGTGTTGCAGGGAGCTGATCCAATCGGCCCTGGTGACAGATCTGTCCGTCGCTTCAGACCGTCTGCAACATTGAAGTCTGCGTTCCATTCGGGACCGACTCCTGATGAGTTGTACAATGCTGGCGCTGAACAAGCGGACCACGACTTCGAACATTTTGTCTCTCGAGGCAAAGAGAAACTACAGGATGAGGATCCGATGGCCAAACTCGAAAGAGAGGCTGAGGATTTGAAACCTGATAGTGACAACGAAGATAACGATTATGATCGAACCGCTCCTGTGTTCAACCCAGCAGATGGTGACCCCTGGTCTGGCATTAGCATTAAGCCTAGATTAAAAGATCAGGATATGAGGTCTACCTTAAGCACTGGCACCTTGAAAGGTGGTTCACTGAAACCGAAGAAAGAACCAGCCCCAAGGTTCGAGCCAGCGCCAAAGTCCGTTTTAGATAGGATTAGACGTAGGCAAGTTTAATCTTGCACCAATATAGAAGTAGTTAGCGCTTTCCATTGTTATTTATAGGAGCCAAATTTGGTGAGTCCCGATCGATGGATCCTGGTAAACAGGTTCGGTGAACAAAAAGCCGGTAATCTCGGGGAGATGTCAGCTCCCGTCGTATCACTTTCGGTTGCATATCCAAAGAATAACCCTATATTTAACAACTAAAAATTAGATAGTTTCCGCCTCTCTTGCAAACCACATGCAAGATGCGAGCTTGTGGAGAGTACCTTCCCTTGAATAAGGAAGGTTGAAAGTTTCTGGTTCCCAAACCATTGATCAAAATTGGCTCTGCTTCTGGTGATTACACTGCCGCTGAATCAACAGCGTAAACAAATTCCTATTGGTCACTCCGTGAAAAGAGAGTGGCTAATACGCCCCTTTGATGGCGTTAAATGAAAGCGTAGG
>L69
ACAAGAACCTCCTCCCGGCATCTTCGTATCGTGTTTGAGGAATCTCTAGTGTTGTTGTTAGTTATGTTTAACTTCGATAGCTTAGTTACAGCCACCGCTAGGGTGGTTAAAGATTTTATTTCTTTTTGCTATAATAGGGCACGGCATGTTTATTATGCCCTAAAAAGATGGCTCTGGGAACTCCAGGGTGTATTTGCTGCACATGACGCCTTTGTCGACATGTGCTATGACGCCATGTATGGCGTTGAGGAGTTCGAATGGGAACTGCAAAAGCAGTATTCCACTGCAGAGATTGACGTGCAATTAGCTGAGCACGAATACAAGCGCCTACTTGCCGATGGCGCTCCACTAGGGTCATGGCCACAACCATGTGCGCCCCAAGGCTCATTCAGGTCGTCTGACGACTTCGATGTAGCTGCTAGGGCTGCTGAGGCAAACCCTATTGTGGACCCACAACCCTCCTTGATTAAAGGGTGTGGCGATCAATCACCTTCCAATCCCACTAGGATTGAGAAGTTCATCAACCTCGTTCAAAAGAAGGAGGTACTTTCCGCTACTGAGGCTCTAATCAAACATACATATGAAGAGCAAATCGGTGAATCACCATTCGGAAAGTGGTTCAACACTCTGCCCAATAGAATGAATTACATAAAGAGGGCAGCAGCAAAACAAGCCAAGGCGGCTAAACGATCTAAATCTGTCCGCCAAATGGTTACCGAGGTAAACGTCATTCCCGACTTTATCTCTTGCTGTGATGTTGTCCAGGTGGACACTGGTGAAAAGCTCCCTTCTAAGAAAGATAAAGAAGGGAATGAATTACCACCTGAGCCTAAGCTTAAAATGTTTAGAAGGGTGAAGCCTGAGCATGTTGGTGATGCCAGGAAATATATCTGTCAACATATTCGCAACAATAATATGAGGTTGATAGACGGCTCTGATGTTTCTCATGCAACCATCAACCGGTATGCGCTCAAGTTTTGCGAAGACTTGGAGCTTGATATGACCAGCACTGAAATGCTCATCAAATATGCTATGGTCATGGTCCCACTCCCTCGAAAATCTGATATTGAGGCTGCTAAAATCGTCCAATCTCCTGCTGCCAGGCAAATAAGGCATGAGTTGGGCGTGCTTAACGCCGAGGTTTTTTAGAAGGGCTCTGCTCCGACTCTGGTTTTGAATCCCCGTTTTCTATTTTGGGGTTGCCAGAGATCGTGGTGCGAAGTGGGGCTATCCCTAGGAAGAGTCGTAGTACTATTAATTATTTGAGTCAGTTTAGTTTAGGTCTAGATTACCAATGCCCTAATCCCAGTTTGCACAACGCATTGGTGGCGGTTGAACGTAGAGTGTTCACCGTTGGGAAAGGAAATGAGGTAGTGCTACCTTACAAGAACATACCAGGAATCTTCTCTAATCTTGATTATTTCCGCAAATCTATTGTGGACAAGGTTGGTTGTCCCAGGACGTTCTCCCCTGAAGAACTTGCAGCGACGTATCACTCTGGTAAGAGAACGTTGTATAATGCTGCTGTTCAAAGTCTTAAACGTAAGGCTGTTGAGAGGAGTGACGCGAATGTGACAGCTTTCCTTAAGATGGAGAAGCATCTTATGTGTAAGAAGATAGCACCCAGGTTGATATGTCCCCGCAACAAAAGATATAATGTTGAATTGGGACGTCGATTGAAATTCAATGAGAAGAAATTCATGCATGCAATCGACTCAACTTTTGATTCCCCAACTGTATTAAGTGGATATGACAGTTTTAAAGTTGGGAAGATAATAGCCAATAAATGGTCGAAATTCAAACGACCAGTTGCAATAGGTGTTGATGCAAGCAGATTTGATCAACATGTGGGGGTAGAAGCACTCCAATGGGAGCACTCAATCTATAACGGTGCATTCAATGATCCCATACTGAAGGAGTTGTTACACTGGCAAACAGAGAACAAAATAATGCTGTTTGTTGAAGACAAAATCCTCAAGTTCAAGGTCAAAGGACACAGAATGTCCGGTGACATTAACACCTCTTCTGGCAACAAATTAATCATGTGTGGTATGATGCACTACTACTTCAAGTCACTTGGAGTCAAAGCCGAACTCTGCAATAACGGCGATGATTGTGTCATCATATGCGAGAAGAAAGATGAAAATAAGTTCTCACACATGCATAGCTGGTTTAAAGACTATGGGTTTGACATGCAGATTGAGACTCCTGTCTACAAGATTGGACAGATAGAGTTTTGTCAAAGTAAACCAGTTAAAATTAATGGCTATTATAGAATGGTGCGTAAACAAGAAAGCATATCCAAAGACGCCCATTCCCTCATTTCCATGGCATCAGCTGAAGATGTCAAAACATTTATGAGTGCCACCGCTCAATGCGGGATGATCTTGAATAGTGGTGTACCTGTTCTTGATGCTTTTCACAAATGCCTATACAAAGCATCGGGGTACAAGAAAGTATCGCAGGAAGCGATCGAGAGGATAGTCTCCTTCGGAACGCAGGACAAACTCGGGCTCAGGAAAGAGCGAGTTGAAGAACCAATAACGATGGATAATAGGTTGAGTTATTGGGAGTCCTTTGGGGTTGACCCGCAGACACAGGTCCTTGTCGAACGATATTTTGACAATCTGCAGGTCCATATCGAACCCCGCGGCGTAAAGAGATTGACGCCTTTACTCGATAAAACTTTGCTTTCAATTGCGAGTGTAGCACGAACATCTGTGTCGCTACCAATACTTTCAAAATAGAAGCACTCATAATCACCATAGTAGTTATAGTACTAGTAGTAGTTAGCTGTTTAGATTACGCTAGTTCGTACAAGTAAGTTGCAACGGATTACCGATTTTTATCTGGGTTTGCTATCGGCTTTATAGCTAGCATACCAATATCAATATTGGCAATTTACTTTGTTTACCTAAAAATTTCAAAGAATCTGAGAGGGATCATCAACGAATATGGTCGCGGTTAGCAATGTCACAATACAACGACGACGCAATCGTAGAGCCGCGCGAAGCGCTCCACGAGTTCAGCTCATGGCTATTCCAACGACCACCGGCGCAACACAGCGCAGAAGAAGACAACGACGACGAAGGAGAAATAATAGAGGAGGAGGCAACATTTCCGGAGGATCAGGCAAGGCTCATACATTCCAGTTTTCGAAGGACGGCATCAATGGCAGTTCCAAGGGAACTATCACTTTCGGGCCGTCTTTATCAGAGTGCAAGCCACTCTCTGATGGAATACTCAAGGCCTACCATGAATATAAGATCACGAGTATCTTATTACAGTTCATCTCCGAGGCCTCTTCCACCTCGTCAGGCTCCATCGCTTATGAGCTTGACCCACACTGCAAGTACTCCGAAATTCAATCGCTACTCAATAAATTCTCAATTACAAAGAGCGGTTCGAAACGATTCCCCACCAAGGTTATCAATGGCCTCGAATGGCATGATACCAGTGAAGACCAGTTCAAGGTCCACTACAAGGGGAACGGAGACGCCAAGATCGCAGGCTCCTTCAAGATCACGATCGTTGTCTTAACTCAGAATCCCAAATAGGTAGACGGAGAACCGGGGCCGAAACCAGGTCCGGACCCCACACCCCCACCAGCACCACCACCTGAACCGACGCCAGCCAAACATGAAAGATTCATTGTTTACACCGGTACACTGTCAACACTCATCAGTGCTCGACAGAACTCAGACAGTATATCACTCTACTCAATTCGAGACCAGAGGGTCAGATATATTGAAGATGAGAATGCAAACTGGGCGTACATCAAAGCGCAATGGTATTCACAGAATTCTGTGGAAGCAGTACCAATGTTTATCTACCCAGTTCCGCAAGGTACTTGGTCAGTTGAAATCTCATGTGAAGGTTACCAGGCAACATCGAGCACCACGGATCCCCACCGGGGGAAGTCCGATGGACTGATTGCTTACGATGATGATCAAACCAAGGTGTGGAATGTTGGTGTGCAAAATAATGTAACCATAACCAACAATAAAGCCGATGCTGATTGGAAATACGGCCATCCTAATTTAACAATTAATGGTGAACGTTTTGACCAGCAGCAAGTAGTCGAGAAAGATGGAACGGTCTCGTTTCATTTAGTAACTACTGGGCCCAATGCGAGTTTCTTTTTAGCCGGCCCTGCCGTTAAGAAGATTGCCAAGTATAATTTCTGTATATCATATGGAGCTTGGACTGATCGCGATATGGAGTTTGGTTTGGTATCTGTTGTTCTCGATGAACACTTAGAGGGTGTTAGAGGTTCTCAGTACGTTAGGAAAACGCTAAGACCAGGTCACATTAGCGTCAATCGTTCCCACCGATTGCAAGAAATGCCTCCCATGCGAGAGGATTTCAGTGAGGAAGATAATAGTAGTAGTGATAGTAATACATATAAAACGGACAACTCTCCCTTGACTGTTCACCTTGTAAAAGCAGGTGACGAGGAGAATTACTCAACAGATCGATCGGACGATGTTGAACCCACACTCCATGATGCTGATGTCATGAAGTTCTCCGGGTTTGTTGGAGCTAAAGATAGGTTTGCGTTGCAGGGAGCTGATCCAATCGGCCCTGGTGACAGATCTGTCCGTCGCTTCAAACCGTCTGCAACATTGAAGTCTGCGTTCCATTCGGGACCGACTCCTGATGAGTTGTACAACGCTGGCGCTGAACAAGCGGATCACGACTTCGAACACTTTGTCTCTCGAGGCAAAGAGAAGCTACAGGGTGAAGATCCGATGGCCAAACTCGAAAGAGAGGCTGAGGATTTGAAACCTGATAGTGACAACGAAGATAACGATTATGATCGAACCGCTCCTGTGTTCAACCCAGCAGATGGTGACCCCTGGTCTGGCATTAACATTAAGCCTAGATTAAAAGATCAGGATATGAGGTCTACCTTAAGCACTGGCACCTTGAAAGGTGGTTCACTGAAACCGAAGAAAGAACCAGTCCCAAGGTTCGAGCCAGCGCCAAAGTCCGTTTTAGATAGGATTAGACGTAGGCAAGTTTAATCTTGCACCAATATAGAAGTAGTTAGCGCTTTCCATTGTTATTTATAGGAGCCAAATTTGGTGAGTCCCGATCGATGGATCCTGGTAAACAGGTTCGGTGAACAAAAAGCCGGTAATCTCGGGGAGATGTCAGCTCCCGTCGTATCACTTTCGGTTGCATATCCAAAGAATAACCCTATATTTGACAACTAAAAATTAGATAGTTTCCGCCTCTCTTGCAAACCACATGCAAGATGCGAGCTTGTGGAGAGTACCTTCCCTTGAATAAGGAAGGTTGAAAGTTTCTGGTTCCCAAACCATTGATCAAAATTGGCTCTGCTTCTGGTGATTACACTGCCGCTGAATCAACAGCGTAAACAAATTCCTATTGGTCACTCCGTGAAAAGAGAGTGGCTAGTACGCCCCTTTGATGGCGTTAAATGAAAGCGTAGG
>L72
ACAAGAACCTCCTCCCGGCATCTTCGTATCGTGTTTGAGGAATCTCTAGTGTTATTGCTAGTTATGTTTAACTTCGATAGCTTAGTTACTGCCACCGCTAGGGTGGTTAAAGATTTTATTTCTTTTTGCTATAATAGGGCACGGCATGTTTATTATGCCCTAAAAAGATGGCTCTGGGAACTCCAGGGTGTGTTTGCTGCACATGACGCTTTTGTCGACATGTGTTATGACGCCATGTATGGCGTTGAGGAGTTCGAGTGGGAACTGCAAAAGCAGTATTCCACTGCAGAGATTGACGTGCAATTAGCTGAGCACGAATATAGGCGCCTACTTGCCGATGGCGCTCCACTAGGGTCATGGCCACAACCATGTGCGCCCCAAGGCTCATTCAGGTCGTCTGACGACTTCGATGCAGCTGCTAGGGCTGCTGAGGCAAACCCTATTGTGGACCCACAACCCTCCTTGATTAAAGGGTGTGGCGATAAATCACCTTCCAATCCCACTAGGATTGAGAAGTTCATCAACCTCGTTCAAAAGAAAGAGGTACTTTCCGCTACCGAGGCTCTAATCAAACATACATATGAAGAGCAAATCGGTGAATCACCATTCGGAAAGTGGTTCAACACTCTGCCCAATAGAATGAATTACATAAAGAGGGCAGCAGCAAAACAAGCCAAGGCGGCTAAACGATCTAAATCTGTCCGCCAAATGGTTACCGAGGTAAACGTCATTCCCGACTTTATCTCTTGCTGTGATGTTGTCCAGGTGGACACTGGTGAAAAGCTCCCTGCTAAAAAAGATAAAGAAGGGAATGAACTGCCACCTGAGCCTAAGCTTAAAATGTTTAGAAGGGTGAAGCCTGAGCATGTTGGTGATGCCAGGAAATACATCTGTCAACATATTCGCAACAATAATATGAGGTTGATAGACGGTTCTGATGTTTCTCATGCAACCATCAACCGATATGCGCTCAAGTTTTGCGAAGACTTGGAGCTTGATATGACCAGCACTGAAATGCTCATCAAATATGCTATGGTCATGGTCCCACTCCCTCGAAAATCTGATATTGAGGCTGCTAAAATCGTCCAATCTCCTGCTGCCAGGCAAATAAGGCATGAGTTGGGCGTGCTTAACGCCGAGGTTTTTTAGAGGGGCTCTGCTCCGACTCTGGTTTTGAATCCCCGTTTTCTATTTTGGGGTTGCCAGAGATCGTGGTGCGAAGTGGGGCTATCCCTAGGAAAAGTCGTAGTACTATTAATTATTTGAGTCAGTTTAGTTTAGGTCTAGATTACCAATGCCCTAATCCCAGTTTGCACAACGCATTGGTGGCGGTTGAACGTAGAGTGTTCACCGTTGGGAAAGGAAATGAGGTAGTGCTACCTTACAAGAACATACCAGGAATCTTCTCTAATCTTGATTATTTTCGCAAATCTATTGTGGATAAGGTTGGTTGCCCAAGGACGTTCTCCCCTGAAGAACTTGCAGCGACGTATCACTCTGGTAAGAGAACGTTGTATAATGCTGCTGTTCAAAGCCTTAAACGTAAGGCTGTTGAGAGGAGTGACGCGAATGTGACAGCTTTCCTTAAGATGGAGAAGCATCTTATGTGTAAGAAGATAGCACCCAGGTTGATATGTCCCCGCAACAAAAGATATAATGTTGAATTGGGACGTCGATTGAAATTCAATGAGAAGAAATTCATGCATGCAATCGACTCAACTTTTGATTCCCCAACTGTATTAAGTGGATATGACAGTTTTAAAGTTGGGAAGATAATAGCCAATAAATGGTCGAAATTCAAACGACCAGTTGCAATAGGTGTTGATGCAAGCAGATTTGATCAACATGTGGGGGTAGAAGCACTCCAATGGGAGCACTCAATCTATAACGGTGCATTCAATGATCCCATTCTGAAGGAGTTGCTACACTGGCAAACAGAAAACAAAATAATGCTGTTTGTTGAAGACAAAATCCTCAAGTTCAAGGTCAAAGGACACAGAATGTCCGGTGACATTAACACCTCTTCTGGCAACAAATTAATCATGTGTGGTATGATGCACTACTACTTCAAGTCACTTGGAGTCAAAGCCGAACTCTGCAATAACGGCGATGATTGTGTTATCATATGCGAGAAGAAAGATGAAAATAAGTTCTCACACATGCATAGCTGGTTTAAAGACTATGGGTTTGACATGCAGATTGAGACTCCTGTCTACAAGATTGGACAGATAGAGTTTTGTCAAAGTAAACCAGTTAAAATTAATGGCTATTATAGAATGGTGCGTAAACAAGAAAGCATATCCAAAGACGCCCATTCCCTCATTTCCATGGCATCAGCTGAAGATGTCAAAACATTTATGAGTGCCACCGCTCAATGCGGGATGATCTTGAATAGTGGTGTACCTGTTCTTGATGCTTTTCACAAATGCCTATACAAAGCATCGGGGTACAAGAAAGTATCGCAGGAAGCGATCGAGAGGATAGTCTCCTTCGGAACGCAGGACAAACTCGGGCTCAGGAAAGAGCGAGTTGAAGAACCAATAACGATGGATAATAGGTTGAGTTATTGGGAGTCCTTTGGGGTTGACCCGCAGACACAGGTCCTTGTCGAACGATATTTTGACAATCTGCAGGTCTATATCGAACCCCGCGGCGTAAAGAGATTGACGCCTTTACTCGATAAAACTTTGCTTTCAATTGCGAGTGTAGCACGAACATCTGTGTCGCTACCAATACTTTCAAAATAGAAGCACTCATAATCACCATAGTAGTTATAGTACTAGTAGTAGTTAGCTGTTTAGATTACGCTAGTTCGTACAAGTAAGTTGCAACGGATTACCGATTTTTATCTGGGTTTGCTATCGGCTTTATAGCTAGCATACCAATATCAATATTGGCAATTTACTTTGTTTACCTAAAAATTTCAAAGAATCTGAGAGGGATCATCAACGAATATGGTCGCGGTTAGCAATGTCACAATACAACGACGACGCAATCGTAGAGCCGCACGAAGCGCTCCACGAGTTCAGCTCATGGCTATTCCAACGACCACCGGCGCAACACAGCGCAGAAGAAGACAACGACGACGAAGGAGAAATAATAGAGGAGGAGGCAATATATCCGGAGGATCAGGCAAGGCTCACACATTCCAGTTTTCGAAGGACGGCATCAATGGCAGTTCCAAGGGAACTATCACTTTCGGGCCGTCTTTATCAGAGTGCAAGCCACTCTCTGATGGAATACTCAAGGCCTACCATGAATATAAGATCACGAGTATCTTATTACAGTTCATCTCCGAGGCCTCTTCCACCTCGTCAGGCTCCATCGCTTATGAGCTTGACCCACACTGCAAGTACTCCGAAATTCAATCGCTACTCAATAAATTCTCAATTACAAAGAGCGGTTCGAAACGATTCCCCACCAAGGTTATCAACGGCCTCGAATGGCATGATACCAGTGAAGACCAGTTCAAGGTCCACTACAAGGGGAACGGAGACGCCAAGATCGCAGGCTCCTTCAAGATCACGATCGTTGTCTTAACTCAGAATCCCAAATAGGTAGACGGAGAACCGGGGCCGAAACCAGGTCCGGACCCCACACCCCCACCAGCACCACCACCTGAACCGACGCCAGCCAAACATGAAAGATTCATTGTTTACACCGGTACACTGTCAACACTCATCAGTGCTCGACAGAACTCAGACAGTATATCACTCTACTCAATTCGAGACCAGAGGGTCAGATATATTGAAGATGAGAATGCAAACTGGGCGTACATCAAAGCGCAATGGTATTCACAGAATTCTGTGGAAGCAGTACCAATGTTTATCTACCCAGTTCCGCAAGGTACTTGGTCAATTGAAATCTCATGTGAAGGTTACCAGGCAACATCGAGCACCACGGATCCCCACCGGGGAAAGTCCGATGGAATGATTGCTTATGACGATGATCAAACCAAGGTGTGGAATGTTGGTGTGCAAAATAATGTAACCATAACCAACAATAAAGCCGATGCTGATTGGAAATACGGTCATCCTAATCTAACAATTAATGGTGAACGTTTTGACCAGCAGCAAGTAGTCGAGAAAGATGGAACGGTCTCGTTTCATTTAGTAACTACTGGGCCCAATGCGAGTTTCTTTTTAGCCGGCCCTGCCGTTAAGAAGATTGCCAAGTATAATTTCTGTATATCATATGGAGCTTGGACAGATCGCGATATGGAGTTTGGTTTGGTATCTGTTGTTCTCGATGAACACTTAGAGGGTGTTAGAGGTTCTCAGTACGTTAGGAAAACGCTAAGACCAGGTCACATTAGCGTCAATCGTTCCCACCGATTGCAAGAAATGCCTCCCATGCGAGAGGATTTCAGTGAGGAGGATAATAGTAGTAGTGATAGTAATACACATAAAACGGACAACTCTCCCTTGACTGTTCACCTTGTAAAAGCAGGTGACGAGGAGAATTACTCAACAGATCGATCGGACGATGTTGAACCCACACTCCATGATGCTGATGTCATGAAGTTCTCCGGGTTTGTTGGAGCTAGAGATAGGTTTGCGTTGCAGGGAGCTGATCCAATCGGCCCTGGTGACAGATCTGTCCGTCGCTTCAGACCGTCTGCAACATTGAAGTCTGCGTTCCATTCGGGACCGACTCCTGATGAGTTGTACAGTGCTGGCGCTGAACAAGCGGATCACGACTTCGAACACTTTGTCTCTCGAGGCAAAGAGAAACTACAGGATGAGGATCCGATGGCCAAACTCGAAAGAGAGGCTGAGGATTTGAAACCTGATAGTGACAACGAAGATAACGATTATGATCGAACCGCTCCTGTGTTCAACCCAGCAGATGGTGACCCCTGGTCTGGCATTAGCATTAAGCCTAGATTAAAAGATCAGGATATGAGGTCTACCTTAAGCACTGGCACCTTGAAAGGTGGTTCACTGAAACCGAAGAAAGAACCAGCTTCAAGGTTCGAGCCAGCGCCAAAGTCCGTTTTAGATAGGATTAGACGTAGGCAAGTTTAATCTTGCACCAATATAGAAGTAGTTAGCGCTTTCCATTGTTATTTATAGGAGCCAAATTTGGTGAGTCCCGATCGATGGATCCTGGTAAACAGGTTCGGTGAACAAAAAGCCGGTAATCTCGGGGAGATGTCAGCTCCCGTCGTATCACTTTCGGTTGCATATCCAAAGAATAACCCTATATTTAACAACTAAAAATTAGATAGTTTCCGCCTCTCTTGCAAACCACATGCAAGATGCGAGCTTGTGGAGAGTACCTTCCCTTGAATAAGGAAGGTTGAAAGTTTCTGGTTCCCAAACCATTGATCAAAATTGGCTCTGCTTCTGGTGATTACACTGCCGCTGAATCAACAGCGTAAACAAATTCCTATTGGTCACTCCGTGAAAAGAGAGTGGCTAATACGCCCCTTTGATGGCGTTAAATGAAAGCGTAGG
>L77
ACAAGAACCTCCTCCCGGCATCTTCGTATCGTGTTTGAGGAATCTCTAGTGTTATTGTTAGTTATGTTTAACTTCGATAGCTTAGTTACAGCCACCGCTAGGGTGGTTAAAGATTTTATTTCTTTTTGCTATAATAGGGCACGGCATGTTTATTATGCCCTAAAAAGATGGCTCTGGGAACTCCAGGGTGTATTTGCTGCACATGACGCCTTTGTCGACATGTGCTATGACGCCATGTATGGCGTTGAGGAGTTCGAGTGGGAACTGCAAAAGCAGTATTCCACTGCAGAGATTGACGTGCAATTAGCTGAGCACGAATACAAGCGCCTACTTGCCGATGGCGCTCCACTAGGGTCATGGCCACAACCATGTGCGCCCCAAGGCTCATTCAGGTCGTCTGACGACTTCGATGTAGCTGCTAGGGCTGCTGAGGCAAACCCTATTGTGGATCCACAACCCTCTTTGATTAAAGGGTGTGGCGATAAATCACCTTCCAATCCCACTAGGATTGAGAAGTTCATCAACCTCGTCCAAAAGAAGGAGGTACTTTCCGCTACTGAGGCTCTAATCAAACATACATATGAAGAGCAAATCGGTGAATCACCATTCGGAAAGTGGTTCAACACTCTGCCCAATAGAATGAATTACATAAAGAGGGCAGCAGCAAAACAAGCCAAGGCGGCTAAACGATCTAAATCTGTCCGCCAAATGGTTACCGAGGTAAACGTCATTCCTGACTTTATCTCTTGCTGTGATGTTGTCCAGGTGGACACTGGTGAAAAGCTCCCTACTAAGAAAGATAAAGAAGGGAATGAATTGCCACCTGAGCCTAAGCTTAAAATGTTTAGAAGGGTGAAGCCTGAGCATGTTGGTGATGCCAGGAAATATATCTGTCAACATATTCGCAACAATAATATGAGGTTGATAGACGGCTCTGATGTTTCTCATGCAACCATCAACCGATATGCGCTCAAGTTTTGCGAAGACTTGGAGCTTGATATGACCAGCACAGAAATGCTCATCAAATATGCTATGGTCATGGTCCCACTCCCTCGGAAATCTGATATTGAGGCTGCTAAAATCGTCCAATCTCCTGCTGCCAGGCAAATAAGGCATGAGTTGGGCGTGCTTAACGCCGAGGTTTTTTAGAGGGGCTCTGCTCCGACTCTGGTTTTGAATCTCCGTTTTCTATTTTGGGGTTGCCAGAGATCGTGGTGCGAAGTGGGGCTATCCCTAGGAAGAGTCGTAGTACTATTAATTATTTGAGTCAGTTTAGTTTAGGTCTAGATTACCAATGCCCTAATCCCAGTTTGCACAACGCATTGGTGGCGGTTGAGCGTAGAGTGTTCACCGTTGGGAAAGGAAATGAGGTAGTGCTACCTTACAAGAACATACCAGGAATTTTCTCTAATCTTGATTATTTCCGCAAATCTATTGTGGATAAGGTTGGTTGCCCCAGGACGTTCTCCCCTGAAGAACTTGCAGCGACGTATCACTCTGGTAAGAGAACGTTGTATAATGCTGCTGTTCAAAGTCTTAAACGTAAGGCTGTTGAGAGGAGTGACGCGAATGTGACAGCTTTCCTTAAGATGGAGAAGCATCTTATGTGTAAGAAGATAGCACCCAGGTTGATATGTCCCCGCAACAAAAGATATAATGTTGAATTGGGACGTCGATTGAAATTCAATGAGAAGAAATTCATGCATGCAATCGACTCAACTTTTGATTCCCCAACTGTATTAAGTGGATATGACAGTTTTAAAGTTGGGAAGATAATAGCCAACAAATGGTCGAAATTCAAACGACCAGTTGCAATAGGTGTTGATGCAAGCAGATTTGATCAACATGTGGGGGTAGAAGCACTCCAATGGGAGCACTCAATTTATAACGGTGCATTCAATGATCCCATTCTGAAGGAGTTGCTACACTGGCAAACAGAGAATAAAATAATGCTGTTTGTTGAAGACAAAATCCTCAAGTTCAAGGTCAAAGGACACAGAATGTCCGGTGACATTAACACCTCTTCTGGCAACAAATTAATCATGTGTGGTATGATGCACTACTACTTCAAGTCACTTGGAGTCAAAGCCGAGCTCTGCAATAACGGCGATGATTGTGTTATCATATGCGAGAAGAAAGATGAAAATAAGTTCTCACACATGCATAGCTGGTTTAAAGACTATGGGTTTGACATGCAGATTGAGACTCCTGTCTACAAGATTGGACAGATAGAGTTTTGTCAAAGTAAACCAGTTAAAATTAATGGCTATTATAGAATGGTGCGTAAACAAGAAAGCATATCCAAAGACGCCCATTCCCTCATTTCCATGGCATCAGCTGAAGATGTCAAAACATTTATGAGTGCCACCGCCCAATGCGGGATGATCTTGAATAGTGGTGTACCTGTTCTTGATGCTTTTCACAAATGCCTATACAAAGCATCGGGGTACAAGAAAGTATCGCAGGAAGCGATCGAGAGGATAGTCTCCTTCGGAACGCAGGACAAACTCGGGCTCAGGAAAGAGCGAGTTGAAGAACCAATAACGATGGATAATAGGTTGAGTTATTGGGAGTCCTTTGGGGTTGACCCGCAGACACAGGTCCTTGTCGAACGATATTTTGACAATCTGCAGGTCCATATCGAACCCCGCGGCGTAAAGAGATTGACGCCTTTACTCGATAAAACTTTGCTTTCAATTGCGAGTGTAGCACGAACATCTGTGTCGCTACCAATACTTTCAAAATAGAAGCACTCATAATCACCATAGTAGTTATAGTACTAGTAGTAGTTAGCTGTTTAGATTACGCTAGTTCGTACAAGTAAGTTGCAACGGATTACCGATTTTTATCTGGGTTTGCTATCGGCTTTATAGCTAGCATACCAATATCAATATTGGCAATTTACTTTGTTTACCTAAAAATTTCAAAGAATCTGAGAGGGATCATCAACGAATATGGTCGCGGTTAGCAATGTCACAATACAACGACGACGCAATCGTAGAGCCGCACGAAGCGCTCCACGAGTTCAGCTCATGGCTATTCCAACGACCACCGGCGCAACACAGCGCAGAAGAAGACAACGACGACGAAGGAGAAATAATAGAGGAGGAGGCAATATTTCCGGAGGATCAGGCAAGGCTCACACATTCCAGTTTTCGAAGGACGGCATCAATGGCAGTTCCAAGGGAACTATCACTTTCGGGCCGTCTTTATCAGAGTGCAAGCCACTCTCTGATGGAATACTCAAGGCCTACCATGAATATAAGATCACGAGTATCTTATTACAGTTCATCTCCGAGGCCTCTTCCACCTCGTCAGGCTCCATCGCTTATGAGCTTGACCCACACTGCAAGTACTCCGAAATTCAATCGCTACTCAATAAATTCTCAATTACAAAGAGCGGTTCGAAACGATTCCCCACCAAGGTTATCAATGGCCTCGAATGGCATGATACCAGTGAAGACCAGTTCAAGGTCCACTACAAGGGGAACGGAGACGCCAAGATCGCAGGCTCCTTCAAGATCACGATCGTTGTCTTAACTCAGAATCCCAAATAGGTAGACGGAGAACCGGGGCCGAAACCAGGTCCGGACCCCACACCCCCACCAGCACCACCACCTGAACCGACGCCAGCCAAACATGAAAGATTCATTGTTTACACCGGTACACTGTCAACACTCATCAGTGCTCGACAGAACTCAGACAGTATATCACTCTACTCGATTCGAGACCAGAGGGTCAGATATATTGAAGATGAGAATGCAAACTGGGCGTACATCAAAGCGCAATGGTATTCACAGAATTCTGTGGAAGCAGTACCAATGTTTATCTACCCAGTTCCGCAAGGTACTTGGTCAGTTGAAATCTCATGTGAAGGCTACCAGGCAACATCGAGCACCACGGATCCCCACCGGGGGAAGTCCGATGGAATGATTGCTTATGACGATGATCAAACCAAGGTGTGGAATGTTGGTGTGCAAAATAATGTAACCATAACCAACAATAAAGCCGATGCTGATTGGAAATACGGCCATCCTAATTTAACAATTAATGGTGAACGTTTTGACCAGCAGCAAGTAGTCGAGAAAGATGGAACGGTCTCGTTTCATTTAGTAACTACTGGGCCCAATGCGAGTTTCTTTTTAGCCGGCCCTGCCGTTAAGAAGATTGCCAAGTATAATTTCTGTATATCATATGGAGCTTGGACTGATCGCGATATGGAGTTTGGTTTGGTATCTGTTGTTCTCGATGAACACTTAGAGGGTGTTAGAGGTTCTCAGTACGTTAGGAAAACGCTAAGACCAGGTCACATTAGCGTCAATCGCTCCCACCGATTGCAAGAAATGCCTCCCATGCGAGAGGATTTCAGTGAGGAAGATAATAGTAGTAGTGATAGTAATACATATAAAACGGACAACTCTCCCTTGACCGTTCACCTTGTAAAAGCAGGTGACGAGGAGAATTATACAACAGATCAATCGGACGATGTTGAACCCATACTCCATGATGCTGATGTCATGAAGTTCTCCGGGTTTGTTGGAGCTAAAGACAGGTTTATGTTACAGGGTGCTGATCCAATCGGCCCTGGTGACAGGTCTGTCCGTCGCTTCAAACCGTCCGCCACATTGAAGTCTGCGTTCCATTCGGGACCGACTCCTGATGAGTTGTACAACGCTGGCACTGAACAAGCGGATCACGACTTCGAACACTTTGTCTCTCGAGGCAAGGAGAAGCTACAGGATGAAGATCCAATGGCCAAGCTCGAAAGAGAGGCTGAGGATTTGAAACCTGATAGTGATAACGAAGATAACGATTATGATCGAACCGCTCCTATGTTCAACCCAGCAGATGGTGACCCCTGGTCTGGCATTAATATCAAGCCTAGATTAAAAGACCAGGATATGAGGTCCACCTTAAGCACTGGCACCTTGAAAGGTGGTTCACTGAAACCGAAGAAAGAACCAGCCCCAAGGTATGAGCCAGCGCCAAAGTCCGTCTTAGATAGGATTAGACGTAGGCAAGTTTAATCTTGCACCAATATAGAAGTAGATAGCGCTTTCCATTGTTATTTATAGGAGCCAAATTTGGTGAGTCCCGATCGATGGATCCTGGGAAACAGGTTCGGTGAACAAAAAGCCGGTAATCTCGGGGAGATGTCAGCTCCCGTCGTATCACTTTCGGTTGCATATCCAAAGAATAACCCTACATTTAACAACTAAAAATTAGATAGTTTCCGCCTCTCTTGCAAACCACATGCAAGATGCGAGCTTGTGGAGAGTACCTTCCCTTGAGTAAGGAAGGTTGAAAGTTTCTGGTTCCCAAACCATTGATCAAAATTGGCTCTGCTTCTGGTGATTACACTGCCGCTGAATCAACAGCGTAAACAAATTCCTATTGGTCACTCCGTGAAAAGAGAGTGGCTAATACGCCCCTTTGACGGCGTTAAATGAAAGCGTAGG
>L87
ACAAGAACCTCCTCCCGGCATCTTCGTATCGTGTTTGAGGAATCTCTAGTGTTATTGTTAGTTATGTTTAACTTCGATAGCTTAGTTACAGCCACCGCTAGGGTGGTTAAAGATTTTATTTCTTTTTGCTATAATAGGGCACGGCATGTTTATTATGCCCTAAAAAGATGGCTCTGGGAACTCCAGGGTGTATTTGCTGCACATGACGCCTTTGTCGACATGTGCTATGACGCCATGTATGGCGTTGAGGAGTTCGAGTGGGAACTGCAAAAGCAGTATTCCACTGCAGAGATTGACGTGCAATTAGCTGAGCACGAATACAAGCGCCTACTTGCCGATGGCGCTCCACTAGGGTCATGGCCACAACCATGTGCGCCCCAAGGCTCATTCAGGTCATCTGACGACTTCGATGTAGCTGCTAGGGCTGCTGAGGCAAACCCTATTGTGGACCCACAACCCTCCTTGATTAAAGGGTGTGGCGATAAATCACCTTCCAATCCCACTAGGATTGAGAAGTTCATCAACCTCGTTCAAAAGAAGGAGGTACTTTCCGCTACTGAGGCTCTAATCAAACATACATATGAAGAGCAAATCGGTGAATCACCATTCGGAAAGTGGTTCAACACTCTGCCCAATAGAATGAATTACATAAAGAGGGCAGCAGCAAAACAAGCCAAGGCGGCTAAACGATCTAAATCTGTCCGCCAAATGGTTACCGAGGTAAACGTCATTCCCGACTTTATCTCTTGCTGTGATGTTGTCCAGGTGGACACTGGTGAAAAGCTCCCTTCTAAGAAAGATAAGGAAGGGAATGAATTACCACCTGAGCCTAAGCTTAAAATGTTTAGAAGGGTGAAGCCTGAGCATGTTGGTGATGCCAGGAAATATATCTGTCAACATATTCGCAACAATAATATGAGGTTGATAGACGGCTCTGATGTTTCTCATGCAACCATCAACCGGTATGCGCTCAAGTTTTGCGAAGACTTGGAGCTTGATATGACCAGCACTGAAATGCTCATCAAATATGCTATGGTCATGGTCCCACTCCCTCGAAAATCTGATATTGAGGCTGCTAAAATCGTCCAATCTCCTGCTGCCAGGCAAATAAGGCATGAGTTGGGCGTGCTTAACGCCGAGGTTTTTTAGAAGGGCTCTGCTCCGACTCTGGTTTTGAATCCCCGTTTTCTATTTTGGGGTTGCCAGAGATCGTGGTGCGAAGTGGGGCTATCCCTAGGAAGAGTCGTAGTACTATTAATTATTTGAGTCAGTTTAGTTTAGGTCTAGATTACCAATGCCCTAATCCCAGTTTGCACAACGCATTGGTGGCGGTTGAACGTAGAGTGTTCACCGTTGGGAAAGGAAATGAGGTAGTGCTACCTTACAAGAACATACCAGGAATCTTCTCTAATCTTGATTATTTCCGCAAATCTATTGTGGACAAGGTTGGTTGTCCCAGGACGTTCTCCCCTGAAGAACTTGCAGCGACGTATCACTCTGGTAAGAGAACGTTGTATAATGCTGCTGTTCAAAGTCTTAAACGTAAGGCTGTTGAGAGGAGTGACGCGAATGTGACAGCTTTCCTTAAGATGGAGAAGCATCTTATGTGTAAGAAGATAGCACCCAGGTTGATATGTCCCCGCAACAAAAGATATAATGTTGAATTGGGACGTCGATTGAAATTCAATGAGAAGAAATTCATGCATGCAATCGACTCAACTTTTGATTCCCCAACTGTATTAAGTGGATATGACAGTTTTAAAGTTGGGAAGATAATAGCCAATAAATGGTCGAAATTCAAACGACCAGTTGCAATAGGTGTTGATGCAAGCAGATTTGATCAACATGTGGGGGTAGAAGCACTCCAATGGGAGCACTCAATCTATAACGGTGCATTCAATGATCCCATTCTGAAGGAGTTGCTACACTGGCAAACAGAGAACAAAATAATGCTGTTTGTTGAAGACAAAATCCTCAAGTTCAAGGTCAAAGGACACAGAATGTCCGGTGACATTAACACCTCTTCTGGCAACAAATTAATCATGTGTGGTATGATGCACTACTACTTCAAGTCACTTGGAGTCAAAGCCGAACTCTGCAATAACGGCGATGATTGTGTTATCATATGCGAGAAGAAAGATGAAAATAAGTTCTCACACATGCATAGCTGGTTTAAAGACTATGGGTTTGACATGCAGATTGAGACTCCTGTCTACAAGATTGGACAGATAGAGTTTTGTCAAAGTAAACCAGTTAAAATTAATGGCTATTATAGAATGGTGCGTAAACAAGAAAGCATATCCAAAGACGCCCATTCCCTCATTTCCATGGCATCAGCTGAAGATGTCAAAACATTTATGAGTGCCACCGCTCAATGCGGGATGATCTTGAATAGTGGTGTACCTGTTCTTGATGCTTTTCACAAATGCCTATACAAAGCATCGGGGTACAAGAAAGTATCGCAGGAAGCGATCGAGAGGATAGTCTCCTTCGGAACGCAGGACAAACTCGGGCTCAGGAAAGAGCGAGTTGAAGAACCAATAACGATGGATAATAGGTTGAGTTATTGGGAGTCCTTTGGGGTTGACCCGCAGACACAGGTCCTTGTCGAACGATATTTTGACAATCTGCAGGTCCATATCGAACCCCGCGGCGTAAAGAGATTGACGCCTTTACTCGATAAAACTTTGCTTTCAATTGCGAGTGTAGCACGAACATCTGTGTCGCTACCAATACTTTCAAAATAGAAGCACTCATAATCACCATAGTAGTTATAGTACTAGTAGTAGTTAGCTGTTTAGATTACGCTAGTTCGTACAAGTAAGTTGCAACGGATTACCGATTTTTATCTGGGTTTGCTATCGGCTTTATAGCTAGCATACCAATATCAATATTGGCAATTTACTTTGTTTACCTAAAAATTTCAAAGAATCTGAGAGGGATCATCAACGAATATGGTCGCGGTTAGCAATGTCACAATACAACGACGACGCAATCGTAGAGCCGCACGAAGCGCTCCACGAGTTCAGCTCATGGCTATTCCAACGACCACCGGCGCAACACAGCGCAGAAGAAGACAACGACGACGAAGGAGAAATAATAGAGGAGGAGGCAACATTTCCGGAGGATCAGGCAAGGCTCACACATTCCAGTTTTCGAAGGACGGCATCAATGGCAGTTCCAAGGGAACTATCACTTTCGGGCCGTCTTTATCAGAGTGCAAGCCACTCTCTGATGGAATACTCAAGGCCTACCATGAATATAAGATCACGAGTATCTTATTACAGTTCATCTCCGAGGCCTCTTCCACCTCGTCAGGCTCCATCGCTTATGAGCTTGACCCACACTGCAAGTACTCCGAAATTCAATCGCTACTCAATAAATTCTCAATTACAAAGAGCGGTTCGAAACGATTCCCCACCAAGGTTATTAATGGCCTCGAATGGCATGATACCAGTGAAGACCAGTTCAAGGTCCACTACAAGGGGAACGGAGACGCCAAGATCGCAGGCTCCTTCAAGATCACGATCGTTGTCTTAACTCAGAATCCCAAATAGGTAGACGGAGAACCGGGGCCGAAACCAGGTCCGGACCCCACACCCCCACCAGCACCACCACCTGAACCGACGCCAGCCAAACATGAAAGATTCATTGTTTACACCGGTACACTGTCAACACTCATCAGTGCTCGACAGAACTCAGACAGTATATCACTCTACTCAATTCGAGACCAGAGGGTCAGATATATTGAAGATGAGAATGCAAACTGGGCGTACATCAAAGCACAATGGTATTCACAGAATTCTGTGGAAGCAGTACCAATGTTTATCTACCCAGTTCCGCAAGGTACTTGGTCAGTTGAAATCTCATGTGAAGGTTACCAGGCAACATCGAGCACCACGGATCCCCACCGGGGGAAGTCCGATGGAATGATTGCTTATGACGATGATCAAACCAAGGTGTGGAATGTTGGTGTGCAAAATAATGTAACCATAACCAACAATAAAGCCGATGCTGATTGGAAATACGGCCATCCTAATTTAACAATTAATGGTGAACGTTTTGACCAGCAGCAAGTAGTCGAGAAAGATGGAACGGTCTCGTTTCATTTAGTAACTACTGGGCCCAATGCGAGTTTCTTTTTAGCCGGCCCTGCCGTTAAGAAGATTGCCAAGTATAATTTCTGTATATCATATGGAGCTTGGACTGATCGCGATATGGAGTTTGGTTTGGTATCTGTTGTTCTCGATGAACACTTAGAGGGTGTTAGAGGTTCTCAGTACGTTAGGAAAACGCTAAGACCAGGTCACATTAGCGTCAATCGTTCCCACCGATTGCAAGAAATGCCTCCCATGCGAGAGGATTTCAGTGAGGAAGATAATAGTAGTAGTGATAGTAATACATATAAAACGGACAACTCTCCCTTGACTGTTCACCTTGTAAAAGCAGGTGACGAGGAGAATTACTCAACAGATCGATCGGACGATGTTGAACCCACACTCCATGATGCTGATGTCATGAAGTTCTCCGGGTTTGTTGGAGCTAAAGATAGGTTTGCGTTGCAAGGAGCTGATCCAATCGGCCCTGGTGACAGATCTGTCCGTCGCTTCAAACCGTCTGCAACATTGAAGTCTGCGTTCCATTCGGGACCGACTCCTGATGAGTTGTACAACGCTGGCGCTGAACAAGCGGATCACGACTTCGAACACTTTGTCTCTCGAGGCAAAGAGAAGCTACAGGATGAAGATCCGATGGCCAAACTCGAAAGAGAGGCTGAGGATTTGAAACCTGATAGTGACAACGAAGATAACGATTATGATCGAACCGCTCCTGTGTTCAACCCAGCAGATGGTGACCCCTGGTCTGGCATTAGCATTAAGCCTAGATTAAAAGATCAGGATATGAGGTCTACCTTAAGCACTGGCACCTTGAAAGGTGGTTCACTGAAACCGAAGAAAGAACCAGCCCCAAGGTTCGAGCCAGCGCCAAAGTCCGTTTTAGATAGGATTAGACGTAGGCAAGTTTAATCTTGCACCAATATAGAAGTAGTTAGCGCTTTCCATTGTTATTTATAGGAGCCAAATTTGGTGAGTCCCGATCGATGGATCCTGGTAAACAGGTTCGGTGAACAAAAAGCCGGTAATCTCGGGGAGATGTCAGCTCCCGTCGTATCACTTTCGGTTGCATATCCAAAGAATAACCCTATATTTAACAACTAAAAATTAGATAGTTTCCGCCTCTCTTGCAAACCACATGCAAGATGCGAGCTTGTGGAGAGTACCTTCCCTTGAATAAGGAAGGTTGAAAGTTTCTGGTTCCCAAACCATTGATCAAAATTGGCTCTGCTTCTGGTGATTACACTGCCGCTGAATCAACAGCGTAAACAAATTCCTATTGGTCACTCCGTGAAAAGAGAGTGGCTAATACGCCCCTTTGATGGCGTTAAATGAAAGCGTAGG
>L59
ACAAGAACCTCCTCCCGGCATCTTCGTATCGTGTTTGAGGAATCTCTAGTGTTATTGTTAGTTATGTTTAACTTCGATAGCTTAGTTACAGCCACCGCTAGGGTGGTTAAAGATTTTATTTCTTTTTGCTATAATAGGGCACGGCATGTTTATTATGCCCTAAAAAGATGGCTCTGGGAACTCCAGGGTGTATTTGCTGCACATGACGCCTTTGTCGACATGTGCTATGACGCCATGTATGGCGTTGAGGAGTTCGAGTGGGAACTGCAAAAGCAGTATTCCACTGCAGAGATTGACGTGCAATTAGCTGAGCACGAATACAAGCGCCTACTTGCCGATGGCGCTCCACTAGGGTCATGGCCACAACCATGTGCGCCCCAAGGCTCATTCAGGTCGTCTGACGACTTCGATGTAGCTGCTAGGGCTGCTGAGGCAAACCCTATTGTGGACCCACAACCCTCCTTGATTAAAGGGTGTGGCGATAAATCACCTTCCAATCCCACTAGGATTGAGAAGTTCATCAACCTCGTCCAAAAGAAGGAGGTACTTTCCGCTACTGAGGCTCTAATCAAACATACATATGAAGAGCAAATCGGTGAATCACCATTCGGAAAGTGGTTCAACACTCTGCCCAATAGAATGAATTACATAAAGAGGGCAGCAGCAAAACAAGCCAAGGCGGCTAAACGATCTAAATCTGTCCGCCAAATGGTTACCGAGGTAAACGTCATTCCCGACTTTATCTCTTGCTGTGATGTTGTCCAGGTGGACACTGGTGAAAAGCTCCCTACTAAGAAAGATAAAGAAGGGAATGAATTGCCACCTGAGCCTAAGCTTAAAATGTTTAGAAGGGTGAAGCCTGAGCATGTTGGTGATGCCAGGAAATATATCTGTCAACATATTCGCAACAATAATATGAGGTTGATAGACGGCTCTGATGTTTCTCATGCAACCATCAACCGATATGCGCTCAAGTTTTGCGAAGACTTGGAGCTTGATATGACCAGCACTGAAATGCTCATCAAATATGCTATGGTCATGGTCCCACTCCCTCGGAAATCTGATATTGAGGCTGCTAAAATCGTCCAATCTCCTGCTGCCAGGCAAATAAGGCATGAGTTGGGCGTGCTTAACGCCGAGGTTTTTTAGAGGGGCTCTGCTCCGACTCTGGTTTTGAATCTCCGTTTTCTATTTTGGGGTTGCCAGAGATCGTGGTGCGAAGTGGGGCTATCCCTAGGAAGAGTCGTAGTACTATTAATTATTTGAGTCAGTTTAGTTTAGGTCTAGATTACCAATGCCCTAATCCCAGTTTGCACAACGCATTGGTGGCGGTTGAGCGTAGAGTGTTCACCGTTGGGAAAGGAAATGAGGTAGTGCTACCTTACAAGAACATACCAGGAATTTTCTCTAATCTTGATTATTTCCGCAAATCTATTGTGGATAAGGTTGGTTGCCCCAGGACGTTCTCCCCTGAAGAACTTGCAGCGACGTATCACTCTGGTAAGAGAACGTTGTATAATGCTGCTGTTCAAAGTCTTAAACGTAAGGCTGTTGAGAGGAGTGACGCGAATGTGACAGCTTTCCTTAAGATGGAGAAGCATCTTATGTGTAAGAAGATAGCACCCAGGTTGATATGTCCCCGCAACAAAAGATATAATGTTGAATTGGGACGTCGATTGAAATTCAATGAGAAGAAATTCATGCATGCAATCGACTCAACTTTTGATTCCCCAACTGTATTAAGTGGATATGACAGTTTTAAAGTTGGGAAGATAATAGCCAATAAATGGTCGAAATTCAAACGACCAGTTGCAATAGGTGTTGATGCAAGCAGATTTGATCAACATGTGGGGGTAGAAGCACTCCAATGGGAGCACTCAATTTATAACGGTGCATTCAATGATCCCATTCTGAAGGAGTTGCTACACTGGCAAACAGAGAATAAAATAATGCTGTTTGTTGAAGACAAAATCCTCAAGTTCAAGGTCAAAGGACACAGAATGTCCGGTGACATTAACACCTCTTCTGGCAACAAATTAATCATGTGTGGTATGATGCACTACTACTTCAAGTCACTTGGAGTCAAAGCCGAACTCTGCAATAACGGCGATGATTGTGTTATCATATGCGAGAAGAAAGATGAAAATAAGTTCTCACACATGCATAGCTGGTTTAAAGACTATGGGTTTGACATGCAGATTGAGACTCCTGTCTACAAGATTGGACAGATAGAGTTTTGTCAAAGTAAACCAGTTAAAATTAATGGCTATTATAGAATGGTGCGTAAACAAGAAAGCATATCCAAAGACGCCCATTCCCTCATTTCCATGGCATCAGCTGAAGATGTCAAAACATTTATGAGTGCCACCGCCCAATGCGGGATGATCTTGAATAGTGGTGTACCTGTTCTTGATGCTTTTCACAAATGCCTATACAAAGCATCGGGGTACAAGAAAGTATCGCAGGAAGCGATCGAGAGGATAGTCTCCTTCGGAACGCAGGACAAACTCGGGCTCAGGAAAGAGCGAGTTGAAGAACCAATAACGATGGATAATAGGTTGAGTTATTGGGAGTCCTTTGGGGTTGACCCGCAGACACAGGTCCTTGTCGAACGATATTTTGACAATCTGCAGGTCCATATCGAACCCCGCGGCGTAAAGAGATTGACGCCTTTACTCGATAAAACTTTGCTTTCAATTGCGAGTGTAGCACGAACATCTGTGTCGCTACCAATACTTTCAAAATAGAAGCACTCATAATCACCATAGTAGTTATAGTACTAGTAGTAGTTAGCTGTTTAGATTACGCTAGTTCGTACAAGTAAGTTGCAACGGATTACCGATTTTTATCTGGGTTTGCTATCGGCTTTATAGCTAGCATACCAATATCAATATTGGCAATTTACTTTGTTTACCTAAAAATTTCAAAGAATCTGAGAGGGATCATCAACGAATATGGTCGCGGTTAGCAATGTCACAATACAACGACGACGCAATCGTAGAGCCGCACGAAGCGCTCCACGAGTTCAGCTCATGGCTATTCCAACGACCACCGGCGCAACACAGCGCAGAAGAAGACAACGACGACGAAGGAGAAATAATAGAGGAGGAGGCAATATTTCCGGAGGATCAGGCAAGGCTCACACATTCCAGTTTTCGAAGGACGGCATCAATGGCAGTTCCAAGGGAACTATCACTTTCGGGCCGTCTTTATCAGAGTGCAAGCCACTCTCTGATGGAATACTCAAGGCCTACCATGAATATAAGATCACGAGTATCTTATTACAGTTCATCTCCGAGGCCTCTTCCACCTCGTCAGGCTCCATCGCTTATGAGCTTGACCCACACTGCAAGTACTCCGAAATTCAATCGCTACTCAATAAATTCTCAATTACAAAGAGCGGTTCGAAACGATTCCCCACCAAGGTTATCAATGGCCTCGAATGGCATGATACCAGTGAAGACCAGTTCAAGGTCCACTACAAGGGGAACGGAGACGCCAAGATCGCAGGCTCCTTCAAGATCACGATCGTTGTCTTAACTCAGAATCCCAAATAGGTAGACGGAGAACCGGGGCCGAAACCAGGTCCGGACCCCACACCCCCACCAGCACCACCACCTGAACCGACGCCAGCCAAACATGAAAGATTCATTGTTTACACCGGTACACTGTCAACACTCATCAGTGCTCGACAGAACTCAGACAGTATATCACTCTACTCGATTCGAGACCAGAGGGTCAGATATATTGAAGATGAGAATGCAAACTGGGCGTACATCAAAGCGCAATGGTATTCACAGAATTCTGTGGAAGCAGTACCAATGTTTATCTACCCAGTTCCGCAAGGTACTTGGTCAGTTGAAATCTCATGTGAAGGCTACCAGGCAACATCGAGCACCACGGATCCCCACCGGGGGAAGTCCGATGGAATGATTGCTTATGACGATGATCAAACCAAGGTGTGGAATGTTGGTGTGCAAAATAATGTAACCATAACCAACAATAAAGCCGATGCTGATTGGAAATACGGCCATCCTAATTTAACAATTAATGGTGAACGTTTTGACCAGCAGCAAGTAGTCGAGAAAGATGGAACGGTCTCGTTTCATTTAGTAACTACTGGGCCCAATGCGAGTTTCTTTTTAGCCGGCCCTGCCGTTAAGAAGATTGCCAAGTATAATTTCTGTATATCATATGGAGCTTGGACTGATCGCGATATGGAGTTTGGTTTGGTATCTGTTGTTCTCGATGAACACTTAGAGGGTGTTAGAGGTTCTCAGTACGTTAGGAAAACGCTAAGACCAGGTCACATTAGCGTCAATCGCTCCCACCGATTGCAAGAAATGCCTCCCATGCGAGAGGATTTCAGTGAGGAAGATAATAGTAGTAGTGATAGTAATACATATAAAACGGACAACTCTCCCTTGACCGTTCACCTTGTAAAAGCAGGTGACGAGGAGAATTATACAACAGATCGATCGGACGATGTTGAACCCATACTCCATGATGCTGATGTCATGAAGTTCTCCGGGTTTGTTGGAGCTAAAGACAGGTTTATGTTGCAGGGAGCTGATCCAATCGGCCCTGGTGACAGGTCTGTCCGTCGCTTCAAACCGTCTGCCACATTGAAGTCTGCGTTCCATTCGGGACCGACTCCTGATGAGTTGTACAACGCTGGCACTGAACAAGCGGATCACGACTTCGAACACTTTGTCTCTCGAGGCAAGGAGAAGCTACAGGATGAAGATCCAATGGCCAAGCTCGAAAGAGAGGCTGAGGATTTGAAACCTGATAGTGATAACGAAGATAACGATTATGATCGAACCGCTCCTATGTTCAACCCAGCAGATGGTGACCCCTGGTCTGGCATTAATATCAAGCCTAGATTAAAAGACCAGGATATGAGGTCCACCTTAAGCACTGGCACCTTGAAAGGTGGTTCACTGAAACCGAAGAAAGAACCAGCCCCAAGGTATGAGCCAGCGCCAAAGTCCGTCTTAGATAGGATTAGACGTAGGCAAGTTTAATCTTGCACCAATATAGAAGTAGATAGCGCTTTCCATTGTTATTTATAGGAGCCAAATTTGGTGAGTCCCGATCGATGGATCCTGGGAAACAGGTTCGGTGAACAAAAAGCCGGTAATCTCGGGGAGATGTCAGCTCCCGTCGTATCACTTTCGGTTGCATATCCAAAGAATAACCCTACATTTAACAACTAAAAATTAGATAGTTTCCGCCTCTCTTGCAAACCACATGCAAGATGCGAGCTTGTGGAGAGTACCTTCCCTTGAATAAGGAAGGTTGAAAGTTTCTGGTTCCCAAACCATTGATCAAAATTGGCTCTGCTTCTGGTGATTACACTGCCGCTGAATCAACAGCGTAAACAAATTCCTATTGGTCACTCCGTGAAAAGAGAGTGGCTAATACGCCCCTTTGACGGCGTTAAATGAAAGCGTAGG
>BC2020
ACAAGATCCACCTCCCGGCATCTTCGTATCGTGTTTGAGGTATCTCTAGTGTTTGGTTGTTTAAATACTAGTTAATTTAATGTTTAATTTCGATAGTTTAGTGTCGGCCACCGCTAAGGTGGTCAAAGATTTTATTCATTTTTGTTATAATAGGGCGAGGCACGTTTACTATGCTCTCAAACGCTGGCTCTGGGAGCTCCAGGGCGTGTTTGCTGCACATGACGCTTTTGTCGACATGTGCTACGACGCTATGTATGGCGTCGAAGAGTTTGAGTGGGAACTGCAAAAACAGTTCTCAAGTGCCGAACACGACGTGCTAATCGCCAAGCACGAATTTGAGCGCCTGTTAAGGGATGGCGCCCCATTAAAGACATGGCCACAACCATGTGCTCCTATGGGCAGTTTCCGGTCGTCTGATGACTTCCAGGTAGCAGCTCAAGAAGCTGAAAACCTGTCTTTAATGGTCCCAGAACCCTCCTTGATTAAAGGGTATGGTGATTACTCGCTTGACAATCCTAATAGGATTGAAAAGTTCATCAACCTCGTTCAAAAGAAGGAGGTACTTTCCGCCACCGAGCAAATGATCAAACATGCTTATGAAGAACATATCGGTGAGGCACCATTCGGAAAGTGGTTCAACACTCTGCCCTCTCGCATGAATTACATTAAGAGGGCTGCTTCAAAGAAGGCCAAGGCGGCCAAGAGATCAAACTCTGTCCGTCAAATGGTAAACGAGGTAAATGTCATCCCTGACTTTATCTCAATCTGTGATGTTGTTCAGGTGGATACTGGCGAGAAGCTCCCTCCCAAGAAAGATAAAGACGGGGAGCTATTGGAGCCTGAACCCAAATTTAAAATGATGAGAAGGGTCAGACCTGAGCATTATGGTGATGCTCGTTCCTACATAAGGCAGCACATTCGCAACAATAACATGCGCCTTATTGACGGCTCTGATGTTAGTCATGCTACCATCAACCGATATGCTCTCAAGTTCTGCGAAGACTTAGAGCTTGATATGACCAGTACTGTAATGCTGGTTGATTATGCCATGACAATGGTGCCCATCCCTCTCAAGAATGATGTTGAAAGGGCGAAGATTGTCCATTCTCCTGCAGCCAGGCAAATTAGGCAGGAGTTGGGCGTTCTAAACGCTGAGGTTTTTTAGAGGGGCTCTGCTCCGACTCTGGTTTTGAATCCCCGTTTTCTATTTTGGGGTTGCCAGAGATCGTGGTGCGTAGTGGAGCTACACCTAGGAAGAGTCGTAGTGTAATTAGCTTTCTTTCGCAGTTTACTTTAGGTCTTGATTACCAATGCCCAAATCCCAGTTTACATAATGCATTGGTGGCGGTTGAACGTAGGGTGTTCACCGTTGGGAAAGGAAATGAGGTAGTGCTACCTTACAAGAACAAAGAAGGAATATTTTCCAATCTTGATTACTTTCGAGACTCAATAGTCAACAAAGTTGGTTGTCCAAGGACCCACACTCCTGAGGAGCTTGCTGCAACGTACCACTCTGGAAAGAGAAGTCTGTACAATGCAGCTGTTCAAAGCCTCAAAAAGAAGGCAGTTGAAAGGAGTGATGCTAACGTGACAGCCTTTCTCAAGATGGAAAAACATCTGATGAGTAAGAAGATAGCACCCAGGTTGATATGTCCCCGAAACAAAAGATACAACGTTGAATTGGGACGTCGATTGAAATTTAACGAGAAGAAATTCATGCATGCAATCGACTCAACCTTTGAATCCCCAACTGTTCTTAGTGGATATGACAGTTTTAAAGTTGGGAAGATAATAGCCAATAAATGGTCCAAATTTAAGAGACCAGTTGCAATAGGTGTTGATGCGAGCAGATTTGATCAGCACGTGGGGGTAGAAGCACTCCAATGGGAGCACTCGATTTACAACGGTGCATTCAAAGATCCCATTCTCAAGGAGTTGTTACACTGGCAAACAGAGAATAAAATCATGCTGTTTGTTGAAGACAAAATCCTCAAGTTCAAGGTCAAAGGACATAGAATGTCCGGCGACATTAACACCTCTTCTGGCAACAAATTAATCATGTGTGGTATGATGCACTACTACTTCAAGACACTTGGAGTCAAAGCCGAACTCTGCAACAATGGCGATGATTGTGTTATCATATGTGAGCGGAAAGATGAGAATAAATTCCAACACATGCACAGCTGGTTTAAAGACTATGGGTTTGACATGCAGATAGAGACTCCTGTCTACAAGATTGGACAGATAGAGTTTTGTCAAAGTAAACCAGTTAAAATTAATGGCTATTATAGAATGGTGCGTAAACCAGAGAGCATATCCAAAGACGCCCATTCCCTCATTTCCATGGCATCAGCTGAAGATGTCAAAACTTTCATGAGTGCTACCGCCCAATGCGGTATGATCTTGAATAGTGGTGTACCTGTTCTTGATGCTTATCATAAATGCCTATTTAAAGCATCAGGGTACAAGAAAGTATCGCAAGAAGCAATAGAAAGAATTGTCTCTTTTGGAACGCAGGACAAACTCGGGCTCAGGAAAGAGCGAGTCGAAGAACCAATAACAATGGATAATAGGTTGAGTTATTGGGAGTCCAGTGGGGTTGACCCTCAGACACAGGTCCTTGTCGAACGATATTTTGACAATCTGACGGTCCATATCGAACCCCGCGGCGTAAAGAGATTGACGCCTTTACTAGATAAAACTTTGCTTTCAATTGCAAGTGTAGCACGAACTTCTGTGTCGCTACCGATACTTTCAAAATAGAAGCACTCATAGTAACCATAGTAGTATTAGTATTAATAGTAGTTAGTTTATTAGATTACGCTAGCTCGTACAGATAAATTGCAACGGATTACAAATTCCTTTCAGGTTTTGCTTCTGGATTCATTTCCAGCATTCCTGTATCAATATTGGCAATTTACTTTGTCTACCTCAAAATTTCGAAAAATCTAAGGGAGATAATAAACGAGTATGGTCGCGGTTAGCAATGTCGCATTACAACGAAGACGCACTCGCAGAGCCGCAAGACGCGCTCCACGAGTTCAGCTCATGGCTATTCCAACGACCAGTCGCGCACCACAGCGCAGACGAAGACAACGACGACGAAGGAGAAATAATGGAGGAGGAGGCAATATGGCCGGAGGATCAGGCAAGGCTCACAAATTCCAGTTTTCGAAGGACGGTATCAATGGCAGTTCCAAGGGAACTATCACATTCGGGCCGTCTTTATCAGAGTGCAAGCCACTCTCTGATGGAATACTCAAGGCCTACCATGAATATAAGATCACGAGTATTTTATTACAGTTCATCTCCGAGGCCTCTTCCACCTCGTCAGGCTCCATCGCTTATGAGCTTGACCCACACTGCAAATACACGGAAATCCAATCGCTTCTCAACAAATTCAGCATCACCAAGAGCGGTTCGAAACGATTCCCCACAAGAGCTATCAATGGCCTTGAATGGCATGACACCAGTGATGACCAATTCAAGATACATTACAAGGGGAACGGAAAGTCCGAAATCGCAGGCTCCTTCAAGATCACGATCGATGTCTTAACTCAGAATCCCAAATAGGTAGACGGAGAACCGGGGCCGAAACCAGGTCCGGACCCCACACCCCCACCAGCACCACCACCTGAACCAACGCCAGCCAAACATGAGAGATTCATTGTGTACACCGGTACACTGTCAACGCTCATTAGTGCCCGACAAAACTCAGATAGTATATCCCTCTACTCAATCAGAGACCAGAGGATCAGATATATTGAAGATGAGAACGCAAACTGGACGAACATCAAAGCACAATGGTATTCCCAGAATTCTGTGGAAGCAATACCAATGTTTATTTACCCAGTTCCGCAAGGCACATGGTCGATTGAAATCTCTTGTGAAGGCTACCAGGCAACATCAAGCACCACGGACCCCCACCGGGGGAAATCTGATGGAATGATTGCTTATGATGACAATCAAGACAAGGTGTGGAATATTGGTGTGCAAAATAATGTAACCATATCCAATAACAAGGCCGATGCTGACTGGAAATACGGTCACCCAGATTTAACTATCAACGGTGAACGTTTCGACCAAAAGCAAGTAGTCGAGAAAGATGGAACAGTTTCGTTTCATTTAGTAACTACTGGCCCCAACGCGAGTTTCTTTTTAGCTGGCCCTGCCGTTAAGAAGACTGCCAAGTATAACTTCTGCATATCATATGGAGCTTGGACAGACCGCGATATGGAATTTGGATTGGTATCAGTTGTTCTCGATGAACATTTAGAGGGTGTTAGAGGTTCTCAGTACGTTAGGAAAACGCTAAGACCAGGTCATGTTAGCGTCAATCGATCTCACCGATTGCAAGACAATTTCGTTCCGGCGGAATATGTCAGTGATGAAGATAGTAGTAGTAGTAGTAGTATAGCTAGTAATCGACCATCAACTCCGGATAATGATAGTGACGCCCAATTTGTAGAATCTATGAAAGGTAAGCTTCCTTCTCAGACGAAGCTCCCACCTAAAGGGTTCCTATCACGGTTAAGCGCAAAAGAGAAAAAAGAAATCTCTAATTCTAAACCCTCGAATGTCGAAGGCCTGGTTGGTCCTCTTGTTGCAGCTTATGGATACCCATCTCAAACGGGTGTTTATGACGCAGCAGGAGAGATACTGCAAGCTAAAGAAGCTGCAGAAAACCTGGCAGACTTAGAGAGGGACTTAAAGGAGATTGACAAGCTTGAACCACCGGATATAATTGTCCAGGAAGAAATCCCTGACTTTGTGCCGCCATCGGAGAAGACATTAAAGGAAGATGATCCCGATTATGTATCTTCGATTTGGCACAATGCCGACCAGGCTGAATTGGTCTCAACTTATGAGCCTCCAGACTGGAGTCGGCCAGCTAATGAGTTAGGTGATCCATCTAAGAAGGCACGAACACTCAAAGGTACTCTCTCCAAATTAGGGGGTTCTTTAAGGAGTGGTGAATCGTCGCTTAGAGGTAGCCTCCGCAAGACGCAAGATCAAACTGATCTAGATAACAAGTTATCCAAACTCAATGTTATCCAGAGATCCCAATACCAGAGGATTCTCAATAACATGGGTGCAACGCGCGCGCGGGCATATATTGATGGTTTAGATTTAGGTTAGTATAATAGAAGTAAGCGTGCGCTTTCCATCACATTAGGTCGGAGCCAAACTTGGTGAGTTGCTGTTGTGGGATCCTGGGAAACAGGTTCGGTGAACAAAAAGCCGGTAATCTCGGGCGTTCGTCAGACGCCGCCGTATCAACACAGTATGCATATCCATCAATAACCCGACTTCTAGTGACTAAAAATTAGAGTTAGTTTCCGCCTCTCTTGTAAACCACATACAAGATGCGAGCTTGTGGAGAGTACCATCCCTTGAATAAGGATGGTTGAAAGTTTCTGGTTCCAATCCATTGATCAAAATTGGCACTGCTTCTGGTGATTACACTGCCGCTGGTGATACAGCGTAAACAATTTCTGCTACTTGCTCGACGAAATGAGAGTAACTAGTAAAGACTTGCCGTTCACATGTTTATTTGACGGTACTAGGCTTCGTCCCTTTGATGACGTTAAATGAAAGCGGAGT
>3342
ACAAGATCCACCTCCCGGCACCTTCGTATCGTGTTTGAGGTATCTCTAGTGTTTGGTTGTTTAAATACTAGTTAATTTAATGTTTAATTTCGATAGTTTAGTGTCGGCCACCGCTAAGGTGGTCAAAGATTTTATTCATTTTTGTTATAATAGGGCGAGGCACGTTTACTATGCTCTCAAACGCTGGCTCTGGGAGCTCCAGGGCGTGTTTGCTGCACATGACGCTTTTGTCGACATGTGCTACGACGCTATGTATGGCGTCGAAGAGTTTGAGTGGGAACTGCAAAAACAGTTCTCAAGTGCCGAACACGACGTGCTAATCGCCAAGCACGAATTTGAGCGCCTGTTAAGGGATGGCGCCCCATTAAAGACATGGCCACAACCATGTGCTCCTATGGGCAGTTTCCGGTCGTCTGATGACTTCCAGGTAGCAGCTCAAGAAGCTGAAAACCTGTCTTTAATGGACCCAGAACCCTCCTTGATTAAAGGGTCTGGTGATTACTCGCTTGACAATCCTAATAGGATTGAAAAGTTCATCAACCTCGTTCAAAAGAAGGAGGTACTTTCCGCCACCGAGCAAATGATCAAACATGCTTATGAAGAGCATATCGGTGAGGCACCATTCGGAAAGTGGTTCAACACTCTGCCCTCTCGCATGAATTACATTAAGAGGGCTGCTTCAAAGAAGGCCAAGGCGGCCAAGAGATCAAACTCTGTCCGTCAAATGGTAAACGAGGTAAATGTCATCCCTGACTTTATCTCAATTTGTGATGTTGTCCAGGTGAATACTGGTGAGAAGCTCCCTCCCAAGAAAGATAAAGACGGGGAGCTATTGGAGCCTGAACCCAAATTAAAAATGATGAGAAGGGTCAGACCTGAGCATTATGGTGATGCTCGTTCTTACATAAGGCAGCACATTCGCAACAATAACATGCGCCTTATTGACGGCTCTGATGTTAGTCATGCTACCATCAACCGATATGCTCTCAAGTTCTGCGAAGACTTAGAGCTTGATATGACCAGTACTGCAATGCTGGTTGATTATGCTATGACAATGGTGCCCATCCCTCTCAAGAATGATGTTGAAAGGGCGAAGATTGTCCATTCTCCTGCAGCCAGGCAAATTAGGCAGGAGTTGGGCGTTCTAAACGCTGAGGTTTTTTAGAGGGGCTCTGCTCCGACTCTGGTTTTGAATCCCCGTTTTCTATTTTGGGGTTGCCAGAGATCGTGGTGCGTAGTGGAGCTACACCTAGGAAGAGTCGTAGTGTAATTAGCTTTCTTTCGCAGTTTACTTTAGGTCTAGATTACCAATGCCCAAATCCCAGTTTACATAATGCATTGGTGGCGGTTGAACGTAGGGTATTCACCGTTGGGAAAGGAAATGAGGTAGTGCTACCTTACAAGAACAAAGAAGGAATATTTTCCAATCTTGATTACTTTCGAGACTCAATAGTCAACAAAGTTGGTTGTCCAAGGACCCACACTCCTGAGGAGCTTGCTGCAACGTACCACTCTGGAAAGAGAAGTCTGTACAATGCAGCTGTTCAAAGCCTCAAAAAGAAGGCAGTTGAAAGGAGTGATGCTAACGTGACAGCCTTTCTCAAGATGGAAAAACATCTCATGAGTAAGAAGATAGCACCCAGGTTGATATGTCCCCGAAACAAAAGATACAATGTTGAATTGGGACGTCGATTGAAATTTAACGAGAAGAAATTCATGCATGCAATCGACTCAACCTTTGAATCCCCAACTGTTCTTAGTGGATATGACAGTTTTAAAGTTGGGAAGATAATAGCCAATAAATGGTCCAAATTTAAGAGACCAGTTGCAATAGGTGTTGATGCGAGCAGATTTGATCAGCACGTGGGGGTAGAAGCACTCCAATGGGAGCACTCGATTTACAACGGTGCATTCAAAGATCCCATTCTCAAGGAGTTGTTACACTGGCAAACAGAGAATAGAATCATGCTGTTTGTTGAAGACAAAATCCTCAAGTTCAAGGTCAAAGGACATAGAATGTCCGGCGACATTAACACCTCTTCTGGCAACAAATTAATCATGTGTGGTATGATGCACTACTACTTCAAGACACTTGGAGTCAAAGCCGAACTCTGCAACAATGGCGATGATTGTGTTATCATATGTGAGCGGAAAGATGAGAATAAATTCCAACACATGCACAGCTGGTTTAAAGACTATGGGTTTGACATGCAGATAGAGACTCCTGTCTACAAGATTGGACAGATAGAGTTTTGTCAAAGTAAACCAGTTAAAATTAATGGCTATTATAGAATGGTGCGTAAACCAGAGAGCATATCCAAAGACGCCCATTCCCTCATTTCCATGGCATCAGCTGAAGATGTCAAAACTTTCATGAGTGCTACCGCCCAATGCGGTATGATCTTGAATAGTGGTGTACCTGTTCTTGATGCTTATCATAAATGCCTATTTAAAGCATCAGGGTACAAGAAAGTATCGCAAGAAGCAATAGAAAGAATTGTCTCTTTTGGAACGCAGGACAAACTCGGGCTCAGGAAAGAGCGAGTCGAAGAACCAATAACAATGGATAATAGGTTGAGTTATTGGGAGTCCAGTGGGGTTGACCCTCAGACACAGGTCCTTGTCGAACGATATTTTGACAATCTGACGGTCCATATCGAACCCCGCGGCGTAAAGAGATTGACGCCTTTACTAGATAAAACTTTGCTTTCAATTGCAAGTGTAGCACGAACTTCTGTGTCGCTACCAATACTTTCAAAATAGAAGCACTCATAGTAACCATAGTAGTGTTAGTATTAATAGTAGTTAGTTTATTAGATTACGCTAGCTCGTACAGATAAATTGCAACGGATTACAAATTCCTTTCAGGTTTTGCTTCTGGATTCATTTCCAGCATTCCTGTATCAATATTGGCAATTTACTTTGTCTACCTCAAAATTTCGAAAAATCTAAGGGAGATAATAAACGAGTATGGTCGCGGTTAGCAATGTCGCATTACAACGAAGACGCACTCGCAGAGCCGCAAGACGCGCTCCACGAGTTCAGCTCATGGCTATTCCAACGACCAGTCGCGCACCACAGCGCAGACGAAGACAACGACGACGAAGGAGAAATAATGGAGGAGGAGGCAATATGGCCGGAGGATCAGGCAAGGCTCACAAATTCCAGTTTTCGAAGGACGGTATCAATGGCAGTTCCAAGGGAACTATCACATTCGGGCCGTCTTTATCAGAGTGCAAGCCACTCTCTGATGGAATACTCAAGGCCTACCATGAATATAAGATCACGAGTATCTTATTACAGTTCATCTCCGAGGCCTCTTCCACCTCGTCAGGCTCCATCGCTTATGAGCTTGACCCACACTGCAAATACACGGAAATCCAATCGCTTCTTAACAAATTCAGCATCACCAAGAGCGGTTCGAAACGATTCCCCACAAGAGCTATCAATGGCCTTGAATGGCATGACACCAGTGATGACCAATTCAAGATACATTACAAGGGGAACGGAAAGTCCGAAATCGCAGGCTCCTTCAAGATCACGATCGATGTCTTAACTCAGAATCCCAAATAGGTAGACGGAGAACCGGGGCCGAAACCAGGTCCGGACCCCACACCCCCACCAGCACCACCACCTGAACCAACGCCAGCCAAACATGAGAGATTCATTGTGTACACCGGTACACTGTCAACGCTCATTAGTGCCCGACAAAACTCAGATAGTATATCCCTCTACTCAATCAGAGACCAGAGGATCAGATATATTGAAGATGAGAACGCAAACTGGACGAACATCAAAGCACAATGGTATTCCCAGAATTCTGTGGAAGCAATACCAATGTTTATTTACCCAGTTCCGCAAGGCACATGGTCGATTGAAATCTCTTGTGAAGGCTACCAGGCAACATCAAGCACCACGGACCCCCACCGGGGGAAATCTGATGGAATGATTGCTTATGATGATAATCAAGATAAGGTGTGGAATATTGGTGTGCAAAATAATGTAACCATATCCAATAACAAGGCCGATGCTGACTGGAAATACGGTCACCCAGATTTAACTATCAACGGTGAACGTTTCGACCAAAAGCAAGTAGTCGAGAAAGATGGAACAGTTTCGTTTCATTTAGTAACTACTGGCCCCAACGCGAGTTTCTTTTTAGCTGGCCCTGCCGTTAAGAAGACTGCCAAGTATAACTTCTGCATATCATATGGAGCTTGGACAGACCGCGATATGGAATTTGGATTGGTATCAGTTGTTCTCGATGAACATTTAGAGGGTGTTAGAGGTTCTCAGTACGTTAGGAAAACGCTAAGGCCAGGTCATGTTAGCGTCAATCGCATCCACCGATTGCAAGACAGTTTCACACCGGTGGAATATGTCAGTGATGAAGATAGTAGTAGTAGTAGTAGTAGTATAGTTAGTAATCGACCATCAACTCCGGATAATGATAGTGATGTCCAATTTGCAGAATCGCTCAAGGGTAAGTATCCGACGCAGTCGAAGCTTCCACCTAAAGGATTCCTATCACGGTTAAGCGCAAAAGAAAAAGAAGAAATTTCCAGCTCAAAGCCCTCAAATGTTGAACGTCAAGTTGGTCCTCTTGTTGCAGCCTATGGATACCCGTCGCAAACAGGTGTCTATGATGCAGCCAGAGAGATCCTGCAAGCTAAAGAAGCTGCAGAAAATTTGGCAGAATTAGAAAGGGACTTAAAGGAGATTAACAAGCTAGAACCGCCGGATACAATAGTTCAGGAAGAAATCCCTGACTTCGTGCCACCTCCGGAGAGGGTGATCCAGGAAGACGATCCTGATTACACACCCCCGATTTGGCGCAATGCCGACCAGGCTGTTACGATCGCCACAAGTGGTCAAATAGACTGGAGTCGGCCAGCTTATGAGTCAGGTGATCCACCTAAGAAGGCAGGAACACTCAAGGGAACTCTCTCAAAATTAGGAGGGTCTCTTAGAAGTGGAGAATCGTCTCTTAGAGGTAACCTCCGCAAGACGCAAGATCAAACTGATCTAGACAACAAATTGTCCAAACTTAGTGTTATTCAAAGATCTCAATATCAGAGAATTCTAAATAACCTAGGGAAAATGCATGCGCGAGCATATATCGATGGTTTAGATTTAGATTAATATAGTAGAAGTAAGTGTGCGCTTTCCATCACATAGGCGTGGAGCCAACCTTGGTGAGTTGCTGTCGTGGGATCCTGGGAAACAGGTTCGGTGAACAAAAAGCCGGTAATCTCGGGTGTTCGTCAAACACCGTCGTATCAACACAGTATGCATATCCATCAATAACCCATTGTCCTTGTGACTAAAAATTAGAGTTAGTTTACCGCCTCTCTTGTAAACCACATACAAGATGCGAGCTTGTGGAGAGTACCATCCCTTGAATAAGGATGGTTGAAAGTTTCTGGTTCCAATCCATTGATCAAAATTGGCACTGCTTCTGGTGACTACACTGCCGCTGGTGATACAGCGTAAACAATTTCTGCTACTTACTCGATGAAATGAGAGTAACTAGTAAAGTCTTGCCGCTCACATTTCTATTTGACGGTACTAGGCTTCGTCCCTTTGATGACGTTAAATGAAAGCGGAGT
>5432
ACAAGATCCACCTCCCGGCACCTTCGTATCGTGTTTGAGGTATCTCTAGTGTTTGTTTGTTTAAATACTAGTTAATTTAATGTTTAATTTCGATAGTTTAGTATCGGCCACCGCTAAGGTGGTCAAAGATTTTATTCATTTTTGTTATAATAGGGCGAGGCATGTTTACTATGCTCTCAAACGCTGGCTCTGGGAGCTCCAGGGCGTGTTTGCTGCACATGACGCTTTTGTCGACATGTGCTACGACGCTATGTATGGCGTCGAAGAGTTTGAGTGGGAACTGCAAAAACAGTTCTCAAGTGCCGAACACGACGTGCTAATCGCCAAGCACGAATTTGAGCGCCTGTTAAGGGATGGCGCCCCATTAAAGACATGGCCACAACCATGCGCTCCTATGGGCAGTTTCCGGTCGTCTGATGACTTCCAGGTAGCAGCTCAAGAAGCTGAAAACCTGTCTTTGATGGACCCAGAACCCTCCTTGATTAAAGGGTCTGGTGATTACTCGCTTGACAATCCTAACAGGATTGAAAAGTTCATCAACCTCGTTCAAAAGAAGGAGGTACTTTCCGCCACCGAGCAAATGATCAAACATGCTTATGAAGAGCATATCGGTGAGGCACCATTCGGAAAGTGGTTCAACACTCTGCCCTCTCGCATGAATTACATTAAGAGGGCTGCTTCAAAGAAGGCCAAGGCGGCCAAGAGATCAAACTCTGTCCGTCAAATGGTAAACGAGGTAAATGTCATCCCTGACTTTATCTCAATTTGTGATGTTGTCCAGGTGGATACTGGCGAGAAGCTCCCCCCCAAGAAAGATAAAGACGGGGAGCTATTGGAGCCTGAACCCAAATTAAAGATGATGAGAAGGGTCAGGCCTGAGCATTTTGGTGATGCTCGTTCTTACATAAGGCAGCACATTCGCAACAATAACATGCGCCTTATTGACGGCTCTGATGTTAGTCATGCTACCATCAACCGATATGCTCTCAAGTTCTGCGAAGACTTAGAGCTTGATATGACCAGTACTGCAATGCTGGTTGATTATGCTATGACAATGGTGCCCATCCCTCTTAAGAATGATATTGAAAGGGCGAAAATTGTCCATTCTCCTGCAGCCAGGCAAATTAGGCAGGAGTTGGGCGTTCTAAACGCTGAGGTTTTTTAGAGGGGCTCTGCTCCGACTCTGGTTTTGAATCCCCGTTTTCTATTTTGGGGTTGCCAGAGATCGTGGTGCGTAGTGGAGCTACACCTAGGAAGAGTCGTAGTGTAATTAGCTTTCTATCGCAGTTTACTTTAGGTCTAGATTACCAATGCCCAAATCCCAGTTTACATAATGCATTGGTGGCGGTTGAACGTAGGGTGTTCACCGTTGGGAAAGGAAATGAGGTAGTGCTACCTTACAAGAACAAAGTAGGAATATTTTCCAATCTTGATTACTTTCGAGACTCAATAGTCAACAAAGTTGGTTGTCCAAGGACCCACACTCCTGAGGAGCTTGCTGCAACGTACCACTCTGGAAAGAGAAGTCTGTACAATGCAGCTGTTCAAAGCCTCAAAAAGAAGGCAGTCGAAAGGAGTGATGCTAACGTGACAGCCTTTCTCAAGATGGAAAAACATCTGATGAGTAAGAAGATAGCACCCAGGTTGATATGTCCCCGAAACAAAAGATACAATGTTGAATTGGGACGTCGATTGAAATTTAACGAGAAGAAATTCATGCATGCAATCGACTCAACCTTTGAATCCCCAACTGTTCTTAGTGGATATGATAGTTTTAAAGTTGGGAAGATAATAGCCAATAAATGGTCCAAATTTAAGAGACCAGTTGCAATAGGTGTTGATGCGAGCAGATTTGATCAGCACGTGGGGGTAGAAGCACTCCAATGGGAGCACTCGATTTACAACGGTGCATTCAAAGATCCCATTCTCAAGGAGTTGTTACACTGGCAAACAGAGAATAGAATCATGCTGTTTGTTGAAGACAAAATCCTCAAGTTCAAGGTCAAAGGACATAGAATGTCCGGTGACATTAACACCTCTTCTGGCAACAAATTAATCATGTGTGGTATGATGCACTACTACTTCAAGACACTTGGAGTCAAAGCCGAACTCTGCAACAATGGCGATGATTGTGTTATCATATGTGAGCGGAAAGATGAGAATAAATTCCAACACATGCACAGCTGGTTTAAAGACTATGGGTTTGACATGCAGATAGAGACTCCTGTCTACAAGATTGGACAGATAGAGTTTTGTCAAAGTAAACCAGTTAAAATTAATGGCTATTATAGAATGGTGCGTAAACCAGAGAGCATATCCAAAGACGCCCATTCCCTCATTTCCATGGCATCAGCTGAAGATGTCAAAACTTTCATGAGTGCTACCGCCCAATGCGGTATGATCTTGAATAGTGGTGTACCTGTTCTTGATGCTTATCACAAATGCCTATTTAAAGCATCGGGGTACAAGAAAGTATCGCAAGAAGCAATAGAAAGAATTGTCTCTTTTGGAACGCAGGACAAACTCGGGCTCAGGAAAGAGCGAGTCGAAGAACCAATAACAATGGATAATAGGTTGAGTTATTGGGAGTCCAGTGGGGTTGATCCTCAGACACAGGTCCTTGTCGAACGATATTTTGACAATCTGACGGTCCATATCGAACCCCGCGGCGTAAAGAGATTGACGCCTTTACTAGATAAAACTTTGCTTTCAATTGCAAGTGTAGCACGAACTTCTGTGTCGCTACCGATACTTTCAAAATAGAAGCACTCATAGTAACCATAGTAGTATTAGTATTAATAGTAGTTAGTTTATTAGATTACGCTAGCTCGTACAGATAAATTGCAACGGATTACAAATTCCTTTCAGGTTTTGCCTCTGGATTCATTTCCAGCATTCCTGTATCAATATTGGCAATTTACTTTGTCTACCTCAAAATTTCGAAAAATCTAAGGGAGATAATAAACGAGTATGGTCGCGGTTAGCAATGTCGCATTACAACGAAGACGCACTCGCAGAGCCGCAAGACGCGCTCCACGAGTTCAGCTCATGGCTATTCCAACGACCAGTCGCACACCACAGCGCAGACGAAGACAACGACGACGAAGGAGAAATAATGGAGGAGGAGGCAATATGGCCGGAGGATCAGGCAAGGCTCACAAATTCCAGTTTTCGAAGGACGGTATCAATGGCAGTTCCAAGGGAACTATCACATTCGGGCCGTCTTTATCAGAGTGCAAGCCACTCTCTGATGGAATACTCAAGGCCTACCATGAATATAAGATCACGAGTATCTTATTACAGTTCATCTCCGAGGCCTCTTCCACCTCGTCAGGCTCCATCGCTTATGAGCTTGACCCACACTGCAAATACACGGAAATCCAATCGCTTCTTAACAAATTCAGCATCACCAAGAGCGGTTCGAAACGATTCCCCACAAGAGCCATTAATGGCCTTGAATGGCATGACACCAGTGATGACCAATTCAAGATACATTACAAGGGGAACGGAAAGTCCGAAATCGCAGGCTCCTTCAAGATCACGATCGATGTCTTAACTCAGAATCCCAAATAGGTAGACGGAGAACCGGGGCCGAAACCAGGTCCGGACCCCACACCCCCACCAGCACCACCACCTGAACCGACGCCAGCCAAACATGAGAGATTCATTGTGTACACCGGTACACTGTCAACGCTCATTAGTGCCCGACAAAACTCAGATAGTATATCCCTCTACTCAATCAGAGACCAGAGGATCAGATATATTGAAGATGAGAACGCAAACTGGACGAACATCAAAGCACAATGGTATTCCCAGAATTCTGTGGAAGCAATACCAATGTTTATTTACCCGGTTCCGCAAGGCACATGGTCGATTGAAATCTCTTGTGAAGGCTACCAGGCAACATCAAGCACCACGGACCCCCACCGGGGGAAATCTGATGGAATGATTGCTTATGATGACAATCAAGATAAGGTGTGGAATATTGGTGTGCAAAATAATGTAACCATATCCAATAACAAGGCCGATGCTGATTGGAAATACGGTCACCCAGATTTAACTATCAACGGTGAACGTTTCGACCAAAAGCAAGTAGTCGAGAAAGATGGAACAGTTTCGTTTCATTTAGTAACTACTGGCCCCAACGCGAGTTTCTTTTTAGCTGGCCCTGCCGTTAAGAAGACTGCCAAGTATAACTTCTGCATATCATATGGAGCTTGGACAGATCGCGATATGGAATTTGGATTGGTATCAGTTGTTCTCGATGAACATTTAGAGGGTGTTAGAGGTTCTCAGTACGTTAGGAAAACGCTAAGGCCAGGTCATATTAGCGTCAATCGCACTCACCGATTGCAAGACAGTTTCACACCGGTGGAATATGTCAGTGATGAAGATAGTAGTAGTAGTAGTAGTAGTATAGTTAGTAATCGACCATCAACTCCGGATAATGATAGTGATGTCCAATTTGCAGAATCGCTCAAGGGTAAGCTTCCGATGCAGTCGAAGCTTCCACCTAAAGGATTCCTATCACGGTTAAGCGCAAAAGAAAAAGAAGAAATTTCCAGCTCAAAACCCTCGAATGTTGAACGTCAAGTTGGTCCTCTTGTTGCAGCCTATGGATACCCGTCGGAAACAGGTGTCTATGATGCAGCTAGAGCGATCCTGCAAGCTAAAGAAGCTGCAGAGAATTTGGCAGAACTAGAAAGGGACTTAAAGGAGATTAACAAGCTAGAACCGCCGGATACAATAGTTCAGGAAGAAATCCCTGACTTCGTGCCACCTCCGGAGAGGGTGATCCAGGAAGACGATCCTGATTACATACCTCCGATTTGGCGCAATGCCGACCAGGCTGTTACGATCGCCACAAGTGGTCAAATAGACTGGAGTCGGCCAGCTTATGAGTCAGGTGATCCACCTAAGAAGGCAGGAACACTCAAGGGAACTCTCTCAAAATTAGGAGGGTCTCTTAGAAGTGGAGAATCGTCTCTTAGAGGTAACCTCCGCAAGACGCAAGATCAAACTGATCTAGACAACAAATTGTCCAAACTTAGTGTTATTCAAAGATCTCAATATCAGAGAATTCTGAATAACCTAGGGGAAATGCGTGCGCGAGCATATATCGATGGTTTAGATTTAGATTAATATAGTAGAAGTAAGTGCGCGCTTTCCATCACATAGGCGTGGAGCCAACCTTGGTGAGTTGCTGTCGTGGGATCCTGGGAAACAGGTTCGGTGAACAAAAAGCCGGTAATCTCGGGTGTTCGTCAAACACCGTCGTATCAACACAGTATGCATATCCATCAATAACCCACTGTCCTTGTGACTAAAAATTAGAGCTAGTTTACCGCCTCTCTTGTAAACCACATACAAGATGCGAGCTTGTGGAGAGTACCATCCCTTGAATAAGGATGGTTGAAAGTTTCTGGTTCCAATCCATTGATCAAAATTGGCACTGCTTCTGGTGACTACACTGCCGCTGGTGATACAGCGTAAACAATTTCTGCTACTTACTCGATGAAATGAGAGTAACTAGTAAAGTCTTGCCGGTCACATTTCTATTTGACGGTACTAGGCTTCGTCCCTTTGATGACGTTAAATGAAAGCGGAGT
>5435
ACAAGATCCACCTCCCGGCACCTTCGTATCGTGTTTGAGGTATCTCTAGTGTTTGGTTGTTTAAATACTAGTTAATTTGATGTTTAATTTCGATAGTTTAGTGTCGGCCACCGCTAAGGTGGTCAAAGATTTTATTCATTTTTGTTATAATAGGGCGAGGCATGTTTACTATGCTCTCAAACGCTGGCTCTGGGAGCTCCAGGGCGTATTTGCTGCACATGACGCTTTTGTCGACATGTGCTACGACGCTATGTATGGCGTCGAAGAGTTTGAGTGGGAACTGCAAAAACAGTTCTCAAGTGCCGAACACGACGTGCTAATCGCCAAGCACGAATTTGAGCGCCTGTTAAGGGATGGCGCCCCATTAAAGACATGGCCACAACCATGCGCTCCTATGGGCAGTTTCCGGTCGTCTGATGACTTCCAGGTAGCAGTTCAAGAAGCTGAAAACCTGTCTTTAATGGACCCAGAACCCTCCTTGATTAAAGGGTCTGGTGATTACTCGCTTGACAATCCTAACAGGATTGAAAAGTTCATCAACCTCGTTCAAAAGAAGGAGGTACTTTCCGCCACCGAGCAAATGATCAAACATGCTTATGAAGAGCATATCGGTGAGGCACCATTCGGAAAGTGGTTCAACACTCTGCCCTCTCGCATGAATTACATTAAGAGGGCTGCTTCAAAGAAGGCCAAGGCGGCCAAGAGATCAAACTCTGTCCGTCAAATGGTAAACGAGGTAAATGTCATTCCTGACTTTATCTCAATTTGTGATGTTGTCCAGGTGGATACTGGCGAGAAGCTCCCTCCCAAGAAAGATAAAGACGGGGAGCTATTGGAGCCTGAACCCAAATTAAAAATGATGAGAAGGGTCAGGCCTGAGCATTATGGTGATGCTCGTTCTTACATAAGGCAGCACATTCGCAACAATAACATGCGCCTTATTGACGGCTCTGATGTTAGTCATGCTACCATCAACCGATATGCTCTTAAGTTCTGCGAAGACTTAGAGCTTGATATGACCAGTACTGCAATGCTGGTTGATTATGCTATGACAATGGTGCCCATCCCTCTTAAGAATGATATTGAAAGGGCGAAAATTGTCCATTCTCCTGCAGCCAGGCAAATTAGGCAGGAGTTGGGCGTTCTAAACGCTGAGGTTTTTTAGAGGGGCTCTGCTCCGACTCTGGTTTTGAATCCCCGTTTTCTATTTTGGGGTTGCCAGAGATCGTGGTGCGTAGTGGAGCTTCACCTAGGAAGAGTCGTAGTGTAATTAGCTTTCTTTCGCAGTTTACTTTAGGTCTAGATTATCAATGCCCAAATCCCAGTTTACATAATGCATTGGTGGCGGTTGAACGTAGGGTGTTCACCGTTGGGAAAGGAAATGAGGTAGTGCTACCTTACAAGAACAAAGAAGGAATATTTTCCAATCTTGATTACTTTCGAGACTCAATAGTCAACAAAGTTGGTTGTCCAAGGACCCACACTCCTGAGGAGCTTGCTGCAACGTACCACTCTGGAAAGAGAAGTCTGTACAATGCAGCTGTTCAAAGCCTAAAAAAGAAGGCAGTCGAAAGGAGTGATGCTAACGTGACAGCCTTTCTCAAGATGGAAAAACATCTGATGAATAAGAAGATAGCACCCAGGTTGATATGTCCCCGAAACAAAAGATACAATGTTGAATTGGGACGTCGATTGAAATTTAACGAGAAGAAATTCATGCATGCAATCGACTCAACCTTTGAATCCCCAACTGTTCTTAGTGGATATGACAGTTTTAAAGTTGGGAAGATAATAGCCAATAAATGGTCCAAATTTAAGAGACCAGTTGCAATAGGTGTTGATGCGAGCAGATTTGATCAGCACGTGGGGGTAGAAGCACTCCAATGGGAGCACTCGATTTACAACGGTGCATTCAAAGATCCCATTCTCAAGGAGTTGTTACACTGGCAAACAGAGAATAGAATCATGCTGTTTGTTGAAGACAAAATCCTCAAGTTCAAGGTCAAAGGACATAGAATGTCTGGCGACATTAACACCTCTTCTGGCAACAAATTAATCATGTGTGGTATGATGCACTACTACTTCAAAACACTTGGAGTCAAAGCCGAACTCTGCAACAATGGCGATGATTGTGTTATCATATGTGAGCGGAAAGATGAGAGTAAATTTCAACACATGCACAGCTGGTTTAAAGACTATGGGTTTGACATGCAGATAGAGACTCCTGTCTACAAGATTGGACAGATAGAGTTTTGTCAAAGTAAACCAGTTAAAATTAATGGCTATTATAGAATGATGCGTAAACCAGAGAGCATATCCAAAGACGCCCATTCCCTCATTTCCATGGCATCAGCTGAAGATGTCAAAACTTTCATGAGTGCTACCGCCCAATGCGGTATGATCTTGAATAGTGGTGTGCCTGTTCTTGATGCTTATCATAAATGCCTATTTAAAGCATCGGGGTACAAGAAAGTATCGCAAGAAGCAATAGAAAGAATTGTCTCTTTTGGAACGCAGGACAAACTCGGGCTCAGGAAAGAGCGAGTCGAAGAACCAATAACAATGGATAATAGGTTGAGTTATTGGGAGTCCAGTGGGGTTGACCCTCAGACACAGGTCCTTGTCGAACGATATTTTGACAATCTGACGGTCCATATCGAACCCCGCGGCGTAAAGAGATTGACGCCTTTACTAGATAAAACTTTGCTTTCAATTGCAAGTGTAGCACGAACTTCTGTGTCGCTACCGATACTTTCAAAATAGAAGCACTCATAGTAACCATAGTAGTATTAGTATTAATAGTAGTTAGTTTGTTAGATTACGCTAGCTCGTACAGATAAATTGCAACGGATTACAAATTCCTTTCAGGTTTTGCTTCTGGATTCATTTCCAGCATTCCTGTATCAATATTGGCAATTTACTTTGTCTACCTCAAAATTTCGAAAAATCTAAGGGAGATAATAAACGAGTATGGTCGCGGTTAGCAATGTCGCATCACAACGAAGACGCACTCGCAGAGCCGCAAGACGCGCTCCACGAGTTCAGCTCATGGCTATTCCAACGACCAGTCGCGCACCACAGCGCAGACGAAGACAACGACGACGAAGGAGAAATAATGGAGGAGGAGGCAATATGGCCGGAGGATCAGGCAAGGCTCACAAATTCCAGTTTTCGAAGGACGGTATCAATGGCAGTTCCAAGGGAACTATCACATTCGGGCCGTCTTTATCAGAGTGCAAGCCACTCTCTGATGGAATACTCAAGGCCTACCATGAATATAAGATCACGAGTATCTTATTACAGTTCATCTCCGAGGCCTCTTCCACCTCGTCAGGCTCCATCGCTTATGAGCTTGACCCACACTGCAAATACACGGAAATCCAATCGCTTCTTAACAAATTCAGCATCACCAAGAGCGGTTCGAAACGATTCCCCACAAGAGCTATCAATGGCCTTGAATGGCATGACACCAGTGATGACCAATTCAAGATACATTACAAGGGGAACGGAAAGTCCGAAATCGCAGGCTCCTTCAAGATCACGATCGATGTCTTAACTCAGAATCCCAAATAGGTAGACGGAGAACCGGGGCCGAAACCAGGTCCGGACCCCACACCCCCACCAGCACCACCACCTGAACCGACGCCAGCCAAACATGAGAGATTCATTGTGTACACCGGTACACTGTCAACGCTCATTAGTGCCCGACAAAACTCAGATAGTATATCCCTCTACTCAATCAGAGACCAGAGGATCAGATATATTGAGGATGAGAACGCAAACTGGACGAACATCAAAGCACAATGGTATTCCCAGAATTCTGTGGAAGCAATACCAATGTTTATTTACCCAGTTCCGCAAGGTACATGGTCGATTGAAATCTCTTGTGAAGGCTACCAGGCAACATCAAGCACCACGGACCCCCACCGGGGGAAATCTGATGGAATGATTGCTTATGATGACAATCAAGATAAGGTGTGGAATATTGGTGTGCAAAATAATGTAACCATATCCAATAACAAGGCTGATGCTGATTGGAAATACGGTCACCCAGATTTAACTATCAACGGTGAACGTTTCGACCAAAAGCAAGTAGTTGAGAAAGATGGAACAGTTTCGTTTCATTTAGTGACTACTGGCCCCAACGCGAGTTTCTTTTTAGCTGGCCCTGCCGTTAAGAAGACAGCCAAGTATAACTTCTGTATATCATATGGAGCTTGGACAGACCGCGATATGGAATTTGGATTGGTATCAGTTGTTCTCGATGAACATTTAGAGGGTGTTAGAGGTTCTCAGTACGTTAGGAAAACGCTAAGGCCAGGTCATATTAGCGTCAATCGCACTCACCGATTGCAAGACAGTTTCACACCGGTGGAATATGTCAGTGATGAAGATAGTAGTAGTAGTAGTAGTAGTATAGTTAGTAATCGACCATCAACTCCGGATGATGATAGTGATGTCCAATTTGCAGAATCGCTCAAGGGTAAGCTTCCGACACAGTCGAAGCTTCCACCTAAAGGATTCCTGTCACGGTTAAGCGCAAAAGAAAAAGAAGAAATTTCCAGCTCAAAGCCCTCAAATGTTGAACGTCAAGTTGGTCCTCTTGTTGCAGCCTATGGATACCCGTCGCAAACAGGTGTCTATGATGCAGCCAGAGAGATCCTGCAAGCTAAAGAAGCTGCAGAAAATTTGGCAGAACTAGAAAGGGACTTAAAGGAGATTAACAAGCTAGAACCGCCGGATACAATAGTTCAGGAAGAAATCCCTGACTTCGTGCCACCTCCGGAGAGGGTGATCCAGGAAGACGATCCTGATTACATACCTCCGATTTGGCGCAATGCCGACCAGGCTGTTACAATCGCCACAAGTGGTCAAATAGACTGGAGTCGGCCAACTTATGAGTCAGGTGATCCACCTAAGAAGGCAGGAACACTCAAGGGAACTCTCTCAAAATTAGGAGGGTCTCTTAGAAGTGGAGAATCGTCTCTTAGAGGTAACCTCCGCAAGACGCAAGATCAAACTGATCTAGACAACAAATTGTCCAAACTTAGTGTTATTCAAAGATCTCAATATCAGAGAATTCTAAATAACCTAGGGAAAATGCGTGCGCGAGAATACATCGATGGTTTAGATTTAGATTAATATAGTAGAAGTAAGTGTGCGCTTTCCATCACATAGGCGTGGAGCCAACCTTGGTGAGTTGCTGTCGTGGGATCCTGGGAAACAGGTTCGGTGAACAAAAAGCCGGTAATCTCGGGTGTTCGTCAAACACCGTCGTATCAACACAGTATGCATATCCATCAATAACCCACTGTCCTTGTGACTAAAAATTAGAGTTAGTTTACCGCCTCTCTTGTAAACCACATGCAAGATGCGAGCTTGTGGAGAGTACCATCCCTTGAATAAGGATGGTTGAAAGTTTCTGGTTCCAATCCATTGATCAAAATTGGCACTGCTTCTGGTGACTACACTGCCGCTGGTGATACAGCGTAAACAATTTCTGCTACTTACTCGATGAAATGAGAGTAACTAGTAAAGTCTTGCCGCTCACATTTCTATTTGACGGTACTAGGCTTCGTTCCTTTGATAACGTTAAATGAAAGCGGAGT
>6091
ACAAGATCCACCTCCCGGCACCTTCGTATCGTGTTTGAGGTATCTCTAGTGTTTGGTTGTTTAAATACTAGTTAATTTGATGTTTAATTTCGATAGTTTAGTGTCGGCCACCGCTAAGGTGGTCAAAGATTTTATTCATTTTTGTTATAATAGGGCGCGGCACGTTTACTATGCTCTCAAACGCTGGCTCTGGGAGCTCCAGGGCGTGTTTGCTGCACATGACGCTTTTGTCGACATGTGCTACGACGCTATGTATGGCGTCGAAGAGTTTGAGTGGGAACTGCAAAAACAGTTCTCAAGTGCCGAACACGACGTGCTAATCGCCAAGCACGAATTTGAGCGCCTGTTAAGGGATGGCGCCCCATTAAAGACATGGCCACAACCATGTGCTCCTATGGGCAGTTTCCGGTCGTCTGATGACTTCCAGGTAGCAGCTCAAGAAGCTGAAAACCTGTCTTTAATGGACCCAGAACCCTCCTTGATTAAAGGGTCTGGTGATTACTCGCTTGACAATCCTAATAGGATTGAAAAGTTCATCAACCTCGTTCAAAAGAAGGAGGTACTTTCCGCCACCGAGCAAATGATCAAACATGCTTATGAAGAGCATATCGGTGAGGCACCATTCGGAAAGTGGTTCAACACTCTGCCCTCTCGCATGAATTACATTAAGAGGGCTGCTTCAAAGAAGGCCAAGGCGGCCAAGAGATCAAACTCTGTCCGTCAAATGGTAAACGAGGTAAATGTCATCCCAGACTTTATCTCAATTTGTGATGTTGTCCAGGTGGATACTGGCGAGAAGCTCCCTCCCAAGAAAGATAAAGACGGGGAGCTATTGGAGCCTGAACCCAAATTAAAAATGATGAGAAGGGTCAGACCTGAGCATTATGGTGATGCTCGTTCTTACATAAGGCAGCACATTCGCAACAATAACATGCGCCTTATTGACGGCTCTGATGTTAGTCATGCTACCATCAACCGATATGCTCTCAAGTTCTGCGAAGACTTAGAGCTTGATATGACCAGTACTGCAATGCTGGTTGATTATGCTATGACAATGGTGCCCATCCCTCTCAAGAATGATGTTGAAAGGGCGAAGATTGTCCATTCTCCTGCAGCCAGGCAAATTAGGCAGGAGTTGGGCGTTCTAAACGCTGAGGTTTTTTAGAGGGGCTCTGCTCCGACTCTGGTTTTGAATCCCCGTTTTCTATTTTGGGGTTGCCAGAGATCGTGGTGCGTAGTGGAGCTACACCTAGGAAGAGTCGTAGTGTAATTAGCTTTCTTTCGCAGTTTACTTTAGGTCTAGATTACCAATGCCCAAATCCCAGTTTACATAATGCATTGGTGGCGGTTGAACGTAGGGTGTTCACCGTTGGGAAAGGAAATGAGGTAGTGCTACCTTACAAGAACAAAGAAGGAATATTTTCCAATCTTGATTACTTTCGAGACTCAATAGTCAACAAAGTTGGTTGTCCAAGGACCCACACTCCTGAGGAGCTTGCTGCAACGTACCACTCTGGAAAGAGAAGTCTGTACAATGCAGCTGTTCAAAGCCTCAAAAAGAAGGCAGTTGAAAGGAGTGATGCTAACGTGACAGCCTTTCTCAAGATGGAAAAACATCTGATGAGTAAGAAGATAGCACCCAGGTTGATATGTCCCCGAAACAAAAGATACAATGTTGAATTGGGACGTCGATTGAAATTTAACGAGAAGAAATTCATGCATGCAATCGACTCAACCTTTGAATCCCCAACTGTTCTTAGTGGATATGACAGTTTTAAAGTTGGGAAGATAATAGCCAATAAATGGTCCAAATTTAAGAGACCAGTTGCAATAGGTGTTGATGCGAGCAGATTTGATCAGCACGTGGGGGTAGAAGCACTCCAATGGGAGCACTCGATTTACAACGGTGCATTCAAAGATCCCATTCTCAAGGAGTTGTTACACTGGCAAACAGAGAATAGAATCATGCTGTTTGTTGAAGACAAAATCCTCAAGTTCAAGGTTAAAGGACATAGAATGTCCGGCGACATTAACACCTCTTCTGGCAACAAATTAATCATGTGTGGTATGATGCACTACTACTTCAAGACACTTGGAGTCAAAGCTGAACTCTGCAACAATGGCGATGATTGTGTTATCATATGTGAGCGGAAAGATGAGAATAAATTCCAACACATGCACAGCTGGTTTAAAGACTATGGGTTTGACATGCAGATAGAGACTCCTGTCTACAAGATTGGACAGATAGAGTTTTGTCAAAGTAAACCAGTTAAAATTAATGGCTATTATAGAATGGTGCGTAAACCAGAGAGCATATCCAAAGACGCCCATTCCCTCATTTCCATGGCATCAGCTGAAGATGTCAAAACTTTCATGAGTGCTACCGCCCAATGCGGTATGATCTTGAATAGTGGTGTACCTGTTCTTGATGCTTATCATAAATGCCTATTTAAAGCATCAGGGTACAAGAAAGTATCGCAAGAAGCAATAGAAAGAATTGTCTCTTTTGGAACGCAGGACAAACTCGGGCTCAGGAAAGAGCGAGTCGAAGAACCAATAACAATGGATAATAGGTTGAGTTATTGGGAGTCCAGTGGGGTTGACCCTCAGACACAGGTCCTTGTCGAACGATATTTTGACAATCTGACGGTCCATATCGAACCCCGCGGCGTAAAGAGATTGACGCCTTTACTAGATAAAACTTTGCTTTCAATTGCAAGTGTAGCACGAACTTCTGTGTCGCTACCGATACTTTCAAAATAGAAGCACTCATAGTAACCATAGTAGTATTAGTATTAATAGTAGTTAGTTTATTAGATTACGCTAGCTCGTACAGATAAATTGCAACGGATTACAAATTCCTTTCAGGTTTTGCTTCTGGATTCATTTCCAGCATTCCTGTATCAATATTGGCAATTTACTTTGTCTACCTCAAAATTTCGAAAAATCTAAGGGAGATAATAAACGAGTATGGTCGCGGTTAGCAATGTCGCATTACAACGAAGACGCACTCGCAGAGCCGCAAGACGCGCTCCACGAGTTCAGCTCATGGCTATTCCAACGACCAGTCGCGCACCACAGCGCAGACGAAGACAACGACGACGAAGGAGAAATAATGGAGGAGGAGGCAATATGGCCGGAGGATCAGGCAAGGCTCACAAATTCCAGTTTTCGAAGGACGGTATCAATGGCAGTTCCAAGGGAACTATCACATTCGGGCCGTCTTTATCAGAGTGCAAGCCACTCTCTGATGGAATACTCAAGGCCTACCATGAATATAAGATCACGAGTATCTTATTACAGTTCATCTCCGAGGCCTCTTCCACCTCGTCAGGCTCCATCGCTTATGAGCTTGACCCACACTGCAAATACACGGAAATCCAATCGCTTCTTAACAAATTCAGCATCACCAAGAGCGGTTCGAAACGATTCCCCACAAGAGCTATCAATGGCCTTGAATGGCATGACACCAGTGATGACCAATTCAAGATACATTACAAGGGGAACGGAAAGTCCGAAATCGCAGGCTCCTTCAAGATCACGATCGATGTCTTAACTCAGAATCCCAAATAGGTAGACGGAGAACCGGGGCCGAAACCAGGTCCGGACCCCACACCCCCACCAGCACCACCACCTGAACCAACGCCAGCCAAACATGAGAGATTCATTGTGTACACCGGTACACTGTCAACGCTCATTAGTGCCCGACAAAACTCAGATAGTATATCCCTCTACTCAATCAGAGACCAGAGGATCAGATATATTGAAGATGAGAACGCAAACTGGACGAACATCAAAGCACAATGGTATTCCCAGAATTCTGTGGAAGCAATACCAATGTTTATTTACCCAGTTCCGCAAGGCACATGGTCGATTGAAATCTCTTGTGAAGGCTACCAGGCAACATCAAGCACCACGGACCCCCACCGGGGGAAATCTGATGGAATGATTGCTTATGATGACAATCAAGATAAGGTGTGGAATATTGGTGTGCAAAATAATGTAACCATATCCAATAACAAGGCCGATGCTGACTGGAAATACGGTCACCCAGATTTAACTATCAACGGTGAACGTTTCGACCAAAAGCAAGTAGTCGAGAAAGATGGAACAGTTTCGTTTCATTTAGTAACTACTGGCCCCAACGCGAGTTTCTTTTTAGCTGGCCCTGCCGTTAAGAAGACTGCCAAGTATAACTTCTGCATATCATATGGAGCTTGGACAGACCGCGATATGGAATTTGGATTGGTATCAGTTGTTCTCGATGAACATTTAGAGGGTGTTAGAGGTTCTCAGTACGTTAGGAAAACGCTAAGGCCAGGTCATGTTAGCGTCAATCGCATCCACCGATTGCAAGACAGTTTCACATCGGTGGAATATGTCAGTGATGAAGATAGTAGTAGTAGTAGTAGTAGTATAGTTAGTAATCGACCATCAACTCCGGATAATGATAGTGATGTCCAATTTGCAGAATCGCTCAAGGGTAAGTATCCGACGCAGTCGAAGCTTCCACCTAAAGGATTCCTATCACGGTTAAGCGCAAAAGAAAAAGAAGAAATCTCCAGCTCAAAGCCCTCAAATGTTGAACGTCAAGTTGGTCCTCTTGTTGCAGCTTATGGATACCCGTCGCAAACAGGTGTCTATGATGCAACCAGAGAGATCCTGCAAGCTAAAGAAGCTGCAGAAAATTTGGCAGAACTAGAAAGGGACTTAAAGGAGATTAACAAGCTAGAACCGCCGGATACAATAGTTCAGGAAGAAATCCCTGACTTCGTGCCACCTCCGGAGAGGGTGATCCAGGAAGACGATCCTGATTACATACCCCCGATTTGGCGCAATGCCGACCAGGCTGTTACGATCGCCACAAGTGGTCAAATAGACTGGAGTCGGCCAGCTTATGAGTCAGGTGATCCACCTGAGAAGGCAGGAACACTCAAGGGAACTCTCTCAAAATTAGGAGGGTCTCTTAGAAGTGGAGAATCGTCTCTTAGAGGTAACCTCCGCAAGACGCAAGATCAAACTGATCTAGACAACAAATTGTCCAAACTTAGTGTTGTTCAAAGATCTCAATATCAGAGAATTCTAAATAACCTAGGGAAAATGCGTGCGCGAGCATATATCGATGGTTTAGATTTAGATTAATATAGTAGAAGTAAGTGTGCGCTTTCCATCACATAGGCGTGGAGCCAACCTTGGTGAGTTGCTGTCGTGGGATCCTGGGAAACAGGTTCGGTGAACAAAAAGCCGGTAATCTCGGGTGTTCGTCAAACACCGTCGTATCAACACAGTATGCATATCCATCAATAACCCACTGTCCTTGTGACTAAAAGTTAGAGTTAGTTTACCGCCTCTCTTGTAAACCACATACAAGATGCGAGCTTGTGGAGAGTACCATCCCTTGAATAAGGATGGTTGAAAGTTTCTGGTTCCAATCCATTGATCAAAATTGGCACTGCTTCTGGTGACTACACTGCCGCTGGTGATACAGCGTAAACAATTTCTGCTACTTACTCGATGAAATGAGAGTAACTAGTAAAGTCTTGCCGCTCACATTTCTATTTGACGGTACTAGGCTTCGTCTCTTTGATGACGTTAAATGAAAGCGGAGT
>6692
ACAAGATCCACCTCCCGGCATCTTCGTATCGTGTTTGAGGTATCTCTAGTGTTTGGTTGTTTAAATACTAGTTAATTTAATGTTTAATTTCGATAGTTTAGTGTCGGCCACCGCTAAGGTGGTCAAAGATTTTATTCATTTTTGTTATAATAGGGCGCGGCACGTTTACTATGCTCTCAAACGCTGGCTCTGGGAGCTCCAGGGCGTGTTTGCTGCACATGACGCTTTTGTCGACATGTGCTACGACGCTATGTATGGCGTCGAAGAGTTTGAGTGGGAACTGCAAAAACAGTTCTCAAGTGCCGAACATGACGTGCTAATCGCCAAGCACGAATTTGAGCGCCTGTTAAGGGATGGCGCCCCATTAAAGACATGGCCACAACCATGTGCTCCTATGGGCAGTTTCCGGTCGTCTGATGACTTCCAGGTAGCAGCTCAAGAAGCTGAAAACCTGTCTTTAATGGACCCAGAACCCTCCTTGATTAAAGGGTCTGGTGATTACTCGCTTGACAATCCTAATAGGATTGAAAAGTTCATCAACCTCGTTCAAAAGAAGGAGGTACTTTCCGCCACCGAGCAAATGATCAAACATGCTTATGAAGAGCATATCGGTGAGGCACCATTCGGAAAGTGGTTCAACACTCTGCCCTCTCGCATGAATTACATTAAGAGGGCTGCTTCAAAGAAGGCCAAGGCGGCCAAGAGATCAAACTCTGTCCGTCAAATGGTAAACGAGGTAAATGTCATCCCAGACTTTATCTCAATTTGTGATGTTGTCCAGGTGGATACTGGCGAGAAGCTCCCTCCCAAGAAAGATAAAGACGGGGAGCTATTGGAGCCTGAACCCAAATTAAAACTGATGAGAAGGGTCAGACCTGAGCATTATGGTGATGCTCGTTCTTACATAAGGCAGCACATTCGCAACAATAACATGCGCCTTATTGACGGCTCTGATGTTAGTCATGCTACCATCAACCGATATGCTCTCAAGTTCTGTGAAGACTTAGAGCTTGATATGACCAGTACTGCAATGCTGGTTGATTATGCTATGACAATGGTGCCCATCCCTCTCAAGAATGATGTTGAAAGGGCGAAGATTGTCCATTCTCCTGCAGCCAGGCAAATTAGGCAGGAGTTGGGCGTTCTAAACGCTGAGGTTTTTTAGAGGGGCTCTGCTCCGACTCTGGTTTTGAATCCCCGTTTTCTATTTTGGGGTTGCCAGAGATCGTGGTGCGTAGTGGAGCTACACCTAGGAAGAGTCGTAGTGTAATTAGCTTTCTTTCGCAGTTTACTTTAGGTCTAGATTACCAATGCCCAAATCCCAGTTTACATAATGCATTGGTGGCGGTTGAACGTAGGGTGTTCACCGTTGGGAAAGGAAATGAGGTAGTGCTACCTTACAAGAACAAAGAAGGAATATTTTCCAATCTTGATTACTTTCGAGACTCAATAGTCAACAAAGTTGGTTGTCCAAGGACCCACACTCCTGAGGAGCTTGCTGCAACGTACCACTCTGGAAAGAGAAGTCTGTACAATGCAGCTGTTCAAAGCCTCAAAAAGAAGGCAGTTGAAAGGAGTGATGCTAACGTGACAGCCTTTCTCAAGATGGAAAAACATCTGATGAGTAAGAAGATAGCACCCAGGTTGATATGTCCCCGAAACAAAAGATACAATGTTGAATTGGGACGTCGATTGAAATTTAACGAGAAGAAATTCATGCATGCAATCGACTCAACCTTTGAATCCCCAACTGTTCTTAGTGGATATGACAGTTTTAAAGTTGGGAAGATAATAGCCAATAAATGGTCCAAATTTAAGAGACCAGTTGCAATAGGTGTTGATGCGAGCAGATTTGATCAGCACGTGGGGGTAGAAGCACTCCAATGGGAGCACTCAATTTACAACGGTGCATTCAAAGATCCCATTCTCAAGGAGTTGTTACACTGGCAAACAGAGAATAGAATCATGCTGTTTGTTGAAGACAAAATCCTCAAGTTCAAGGTCAAAGGACATAGAATGTCCGGCGACATTAACACCTCTTCTGGCAACAAATTAATCATGTGTGGTATGATGCACTACTACTTCAAGACACTTGGAGTCAAAGCCGAACTCTGCAACAATGGCGATGATTGTGTTATCATATGTGAGCGGAAAGATGAGAATAAATTCCAACACATGCACAGCTGGTTTAAAGACTATGGGTTTGACATGCAGATAGAGACTCCTGTCTACAAGATTGGACAGATAGAGTTTTGTCAAAGTAAACCAGTTAAAATTAATGGCTACTATAGAATGGTGCGTAAACCAGAGAGCATATCCAAAGACGCCCATTCCCTCATTTCCATGGCATCAGCTGAAGATGTCAAAACTTTCATGAGTGCTACCGCCCAATGCGGTATGATCTTGAATAGTGGTGTACCTGTTCTTGATGCTTATCACAAATGCCTATTTAAAGCATCAGGGTACAAGAAAGTATCGCAAGAAGCAATAGAAAGAATTGTCTCTTTTGGAACGCAGGACAAACTCGGGCTCAGGAAAGAGCGAGTCGAAGAACCAATAACAATGGATAATAGGTTGAGTTATTGGGAGTCCAGTGGGGTTGACCCTCAGACACAGGTCCTTGTCGAACGATATTTTGACAATCTGACGGTCCATATCGAACCCCGCGGCGTAAAGAGATTGACGCCTTTACTAGATAAAACTTTGCTTTCAATTGCAAGTGTAGCACGAACCTCTGTGTCGCTACCGATACTTTCAAAATAGAAGCACTCATAGTAACCATAGTAGTATTAGTATTAATAGTAGTTAGTTTATTAGATTACGCTAGCTCGTACAGATAAATTGCAACGGATTACAAATTCCTTTCAGGTTTTGCTTCTGGATTCATTTCCAGCATTCCTGTATCAATATTGGCAATTTATTTTGTCTACCTCAAAATTTCGAAAAATCTAAGGGAGATAATAAACGAGTATGGTCGCGGTTAGCAATGTCGCATTACAACGAAGACGCACTCGCAGAGCCGCAAGACGCGCTCCACGAGTTCAGCTCATGGCTATTCCAACGACCAGTCGCGCACCACAGCGCAGACGAAGACAACGACGACGAAGGAGAAATAATGGAGGAGGAGGCAATATGGCCGGAGGATCAGGCAAGGCTCACAAATTCCAGTTTTCGAAGGACGGTATCAATGGCAGTTCCAAGGGAACTATCACATTCGGGCCGTCTTTATCAGAGTGCAAGCCACTCTCTGATGGAATACTCAAGGCCTACCATGAATATAAGATCACGAGTATCTTATTACAGTTCATCTCCGAGGCCTCTTCCACCTCGTCAGGCTCCATCGCTTATGAGCTTGACCCACACTGCAAATACACGGAAATCCAATCGCTTCTTAACAAATTCAGCATCACCAAGAGCGGTTCGAAACGATTCCCCACAAGAGCCATCAATGGCCTTGAATGGCATGACACCAGTGATGACCAATTCAAGATACATTACAAGGGGAACGGAAAGTCCGAAATCGCAGGCTCCTTCAAGATCACGATCGATGTCTTAACTCAGAATCCCAAATAGGTAGACGGAGAACCGGGGCCGAAACCAGGTCCGGACCCCACACCCCCACCAGCACCACCACCTGAACCAACGCCAGCCAAACATGAGAGATTCATTGTGTACACCGGTACACTGTCAACGCTCATTAGTGCCCGACAAAACTCAGATAGTATATCCCTCTACTCAATCAGAGACCAGAGGATCAGATATATTGAAGATGAGAACGCAAACTGGACGAACATCAAAGCACAGTGGTATTCCCAGAATTCTGTGGAAGCAATACCAATGTTTATTTACCCAGTTCCGCAAGGCACATGGTCGATTGAAATCTCTTGTGAAGGCTACCAGGCAACATCAAGCACCACGGACCCCCACCGGGGGAAATCTGATGGAATGATTGCTTATGATGACAATCAAGATAAGGTGTGGAATATTGGTGTGCAAAATAATGTAACCATATCCAATAACAAGGCCGATGCTGACTGGAAATACGGTCACCCAGATTTGACTATCAACGGTGAACGTTTCGACCAAAAGCAAGTAGTCGAGAAAGATGGAACAGTTTCGTTTCATTTAGTAACTACTGGCCCCAACGCGAGTTTCTTTTTAGCTGGCCCTGCCGTTAAGAAGACTGCCAAGTATAACTTCTGCATATCATATGGAGCTTGGACAGACCGCGATATGGAATTTGGATTGGTATCAGTTGTTCTCGATGAACATTTAGAGGGTGTTAGAGGTTCTCAGTACGTTAGGAAAACGCTAAGGCCAGGTCATGTTAGCGTCAATCGCATCCACCGATTGCATGACAGTTTCACGCCGGTGGAATATGTCAGTGATGAAGATAGTAGTAGTAGTAGTAGTAGTATAGTTAGTAATCGACCATCAACTCCGGATAATGATAGTGATGTCCAATTTGCAGAATCGCTCAAGGGTAAGTATCCGACGCAGTCGAAGCTTCCACCTAAAGGATTCCTATCACGGTTAAGCGCAAAAGAAAAAGAAGAAATTTCCAGCTCAAAGCCCTCAAATGTTGAACGTCAAGTTGGTCCTCTTGTTGCAGCCTATGGATACCCGTCGCAAACAGGTGTCTATGATGCAGCCAGAGAGATCCTGCAAGCTAAAGAAGCTGCAGAAAATTTGGCAGAACTAGAAAGGGACTTAAAGGAGATTAACAAGCTAGAACCGCCGGATACAATAGTTCAGGAAGAAATCCCTGACTTCGTGCCACCTCCGGAGAGGGTGATCCAGGAAGACGATCCTGATTACATACCCCCGATTTGGCGCAATGCCGACCGGGCTGTTACGATCGCCACAAGTGGTCAAATAGACTGGAGTCGGCCAGCTTATGAGTCAGGTGATCCACCTAAGAAGGCAGGAACACTCAAGGGAACTCTCTCAAAATTAGGAGGGTCTCTTAGAAGTGGAGAATCGTCTCTTAGAGGTAACCTCCGCAAGACGCAAGATCAAACTGATCTAGACAACAAATTGTCCAAACTTAGTGTTATTCAAAGATCTCAATATCAGAGAATTCTAAATGACCTAGGGAAAATGCGTGCGCGAGCATATATCGATGGTTTAGATTTAGATTAATATAGTAGAAGTAAGTGTGCGCTTTCCATCACATAGGCGTGGAGCCAACCTTGGTGAGTTGCTGTCGTGGGATCCTGGGAAACAGGTTCGGTGAACAAAAAGCCGGTAATCTCGGGTGTTCGTCAAACACCGTCGTATCAACACAGTATGCATATCCATCAATAACCCACTGTCCTTGTGACTAAAAATTAGAGTTAGTTTACCGCCTCTCTTGTAAACCACATACAAGATGCGAGCTTGTGGAGAGTACCATCCCTTGAATAAGGATGGTTGAAAGTTTCTGGTTCCAATCCATTGATCAAAATTGGCACTGCTTCTGGTGACTACACTGCCGCTGGTGATACAGCGTAAACAATTTCTGCTACTTACTCGATGAAATGAGAGTAACTAGTAAAGTCTTGCCGCTCACATTTCTATTTGACGGTACTAGGCTTCGTCCCTTTGATGACGTTAAATGAAAGCGGAGT
>6694
ACAAGATCCACCTCCCGGCACCTTCGTATCGTGTTTGAGGTATCTCTAGTGTTTGGTTGTTTAAATACTAGTTAATTTAATGTTTAATTTCGATAGTTTAGTGTCGGCCACCGCTAAGGTGGTCAAAGATTTTATTCATTTTTGTTATAATAGGGCGAGGCACGTTTACTATGCTCTCAAACGCTGGCTCTGGGAGCTCCAGGGCGTGTTTGCTGCACATGACGCTTTTGTCGACATGTGCTACGACGCTATGTATGGCGTCGAAGAGTTTGAGTGGGAACTGCAAAAACAGTTCTCAAATGCCGAACACGACGTGTTAATCGCCAAGCACGAATTTGAGCGCCTGTTAAGGGATGGCGCCCCATTAAAGACATGGCCACAACCATGTGCTCCTATGGGCAGTTTCCGGTCGTCTGATGACTTCCAGGTAGCAGCTCAAGAAGCTGAAAACCTGTCTTTAATGGACCCAGAACCCTCCTTGATTAAAGGGTCTGGTGATTACTCGCTTGACAATCCTAATAGGATTGAAAAGTTCATCAACCTCGTTCAAAAGAAGGAGGTACTTTCCGCCACCGAGCAAATGATCAAACATGCTTATGAAGAGCATATCGGTGAGGCACCATTCGGAAAGTGGTTCAACACTCTGCCCTCTCGCATGAATTACATTAAGAGGGCTGGTTCAAAGAAGGCCAAGGCGGCCAAGAGATCAAACTCTGTCCGTCAAATGGTAAACGAGGTAAATGTCATCCCTGACTTTATCTCAATTTGTGATGTTGTCCAGGTGGATACTGGCGAGAAGCTCCCTCCCAAGAAAGATAAAGACGGGGAGCTATTGGAGCCTGAACCCAAATTAAAAATGATGAGAAGGGTCAGACCTGAGCATTATGGTGATGCTCGTTCTTACATAAGGCAGCACATTCGCAACAATAACATGCGCCTTATTGACGGCTCTGATGTTAGTCATGCTACCATCAACCGATATGCTCTCAAGTTCTGCGAAGACTTAGAGCTTGATATGACCAGTACTGCAATGCTGATTGATTATGCTATGACAATGGTGCCCATCCCTCTCAAGAATGATGTTGAAAGGGCGAAGATTGTCCATTCTCCTGCAGCCAGGCAAATTAGGCAGGAGTTGGGCGTTCTAAACGCTGAGGTTTTTTAGAGGGGCTCTGCTCCGACTCTGGTTTTGAATCCCCGTTTTCTATTTTGGGGTTGCCAGAGATCGTGGTGCGTAGTGGAGCTACACCTAGGAAGAGTCGTAGTGTAATTAGCTTTCTTTCGCAGTTTACTTTAGGTCTAGATTACCAATGCCCAAATCCCAGTTTACATAATGCATTGGTGGCGGTTGAACGTAGGGTGTTCACCGTTGGGAAAGGAAATGAGGTAGTGCTGCCTTACAAGAACAAAGAAGGAATATTTTCCAATCTTGATTACTTTCGAGACTCAATAGTCAACAAAGTTGGTTGTCCAAGGACCCACACTCCTGAGGAGCTTGCTGCAACGTACCACTCTGGAAAGAGAAGTCTGTACAATGCAGCTGTTCAAAGCCTCAAAAAGAAGGCAGTTGAAAGGAGTGATGCTAACGTGACAGCCTTTCTCAAGATGGAAAAACATCTGATGAGTAAGAAGATAGCACCCAGGTTGATATGTCCCCGAAACAAAAGATACAATGTTGAATTGGGACGTCGATTGAAATTTAACGAGAAGAAATTCATGCATGCAATCGACTCAACCTTTGAATCCCCAACTGTTCTTAGTGGATATGACAGTTTTAAAGTTGGGAAGATAATAGCCAATAAATGGTCCAAATTTAAGAGACCAGTTGCAATAGGTGTTGATGCGAGCAGATTTGATCAGCACGTGGGGGTAGAAGCGCTCCAATGGGAGCACTCGATTTACAACGGTGCATTCAAAGATCCCATTCTCAAGGAGTTGTTACACTGGCAAACAGAGAATAGAATCATGCTGTTTGTTGAAGACAAAATCCTCAAGTTCAAGGTCAAAGGACATAGAATGTCCGGTGACATTAACACCTCTTCTGGCAACAAATTAATCATGTGTGGTATGATGCACTACTACTTCAAGACACTTGGAGTCAAAGCCGAACTCTGCAACAATGGCGATGATTGTGTTATCATATGTGAGCGGAAAGATGAGAATAAATTCCAACACATGCATAGCTGGTTTAAAGACTATGGGTTTGACATGCAGATAGAGACTCCTGTCTACAAGATTGGACATATAGAGTTTTGTCAAAGTAAACCAGTTAAAATTAATGGCTATTATAGAATGGTGCGTAAACCAGAGAGCATATCCAAAGACGCCCATTCCCTCATTTCCATGGCATCAGCTGAAGATGTCAAAACTTTCATGAGTGCTACCGCCCAATGCGGTATGATCTTGAATAGTGGTGTACCTGTTCTTGATGCTTATCATAAATGCCTATTTAAAGCATCAGGGTACAAGAAAGTATCGCAAGAAGCAATAGAAAGAATTGTCTCTTTTGGAACGCAGGACAAACTCGGGCTCAGGAAAGAGCGAGTCGAAGAACCAGTAACAATGGATAATAGGTTGAGTTATTGGGAGTCCAGTGGGGTTGACCCTCAGACACAGGTCCTTGTCGAACGATATTTTGACAATCTGACGGTCCATATCGAACCCCGCGGCGTAAAGAGATTGACGCCTTTACTAGATAAAACTTTGCTTTCAATTGCAAGTGTAGCACGAACTTCTGTGTCGCTACCGATACTTTCAAAATAGAAGCACTCATAGTAACCATAGTAGTATTAGTATTAATAGTAGTTAGTTTATTAGATTACGCTAGCTCGTACAGATAAATTGCAACGGATTACAAATTCCTTTCAGGTTTTGCTTCTGGATTCATTTCCAGCATTCCTGTATCAATATTGGCAATTTACTTTGTCTACCTCAAAATTTCGAAAAATCTAAGGGAGATAATAAACGAGTATGGTCGCGGTTAGCAATGTCGCATTACAACGAAGACGCACTCGCAGAGCCGCAAGACGCGCTCCACGAGTTCAGCTCATGGCTATTCCAACGACCAGTCGCGCACCACAGCGCAGACGAAGACAACGACGACGAAGGAGAAATAATGGAGGAGGAGGCAATATGGCCGGAGGATCAGGCAAGGCTCACAAATTCCAATTTTCGAAGGACGGTATCAATGGCAGTTCCAAGGGAACTATCACATTCGGGCCGTCTTTATCAGAGTGCAAGCCACTCTCTGATGGAATACTCAAGGCCTACCATGAATATAAGATCACGAGTATCTTATTACAGTTCATCTCCGAGGCCTCTTCCACCTCGTCAGGCTCCATCGCTTATGAGCTTGACCCACACTGCAAATACACGGAAATCCAATCGCTTCTTAACAAATTCAGCATCACCAAGAGCGGTTCGAAACGATTCCCCACAAGAGCTATCAATGGCCTTGAATGGCATGACACCAGTGATGACCAATTCAAGATACATTACAAGGGGAACGGAAAGTCCGAAATCGCAGGCTCCTTCAAGATCACGATCGATGTCTTAACTCAGAATCCCAAATAGGTAGACGGAGAACCGGGGCCGAAACCAGGTCCGGACCCCACACCCCCACCAGCACCACCACCTGAACCAACGCCAGCCAAACATGAGAGATTCATTGTGTACACCGGTACACTGTCAACGCTCATTAGTGCCCGACAAAACTCAGATAGTATATCCCTCTACTCAATCAGAGACCAGAGGATCAGATATATTGAAGATGAGAACGCAAACTGGACGAACATCAAAGCACAATGGTATTCCCAGAATTCTGTGGAAGCAATACCAATGTTTGTTTACCCAGTTCCGCAAGGCACATGGTCGATTGAAATCTCTTGTGAAGGCTACCAGGCAACATCAAGCACCACGGACCCCCATCGGGGGAAATCTGATGGAATGATTGCTTATGATGACAATCAAGATAAGGTGTGGAATATTGGTGTGCAAAATAATGTAACCATATCCAATAACAAGGCCGATGCTGATTGGAAATACGGTCACCCAGATTTAACTATCAACGGTGAACGTTTCGACCAAAAGCAAGTAGTCGAGAAAGATGGAACAGTTTCGTTTCATTTAGTAACTACTGGCCCCAACGCGAGTTTCTTTTTAGCTGGCCCTGCCGTTAAGAAGACTGCCAAGTATAACTTCTGCATATCATATGGAGCTTGGACAGACCGCGATATGGAATTTGGATTGGTATCAGTTGTTCTCGATGAACATTTAGAGGGTGTTAGAGGTTCTCAGTACGTTAGGAAAACGCTAAGGCCAGGTCATGTTAGCGTCAATCGCATCCACCGATTGCAAGACAGTTTCACACCGGTGGAATATGTCAGTGATGAAGATAGTAGTAGTAGTAGTAGTAGCATAGTTAGTAATCGACCATCAACTCCGGATAATGATAGTGATGTCCAATTTGCAGAATCGCTCAAGGGTAAGTATCCGACGCAGTCGAAGCTTCCACCTAAAGGATTCCTATCACGGTTAAGCGCAAAAGAAAAAGAAGAAATTTCCAGCTCAAAGCCCTCAAATGTTGAACGTCAAGTTGGTCCTCTTGTTGCAGCCTATGGATACCCGTCGCAAACAGGTGTCTATGATGCAGCCAGAGAGATCCTGCAAGCTAAAGAAGCTGCAGAAAATTTGGCAGAACTAGAAAGGGACTTAAAGGAGATTAACAAGCTAGAACCGCCGGATACAATAGTTCAGGAAGAAATCCCTGACTTCGTGCCACCTCCGGAGAGGGTGATCCAGGAAGACGATCCTGATTACATACCCCCGATTTGGCGCAATGCCGACCAGGCTGTTACGATCGCCACAAGTGGTCAAATAGACTGGAGTCGGCCAGCTTATGAGTCAGGTGATCCACCTAAGAAGGCAGGAACACTCAAGGGAACTCTCTCAAAATTAGGAGGGTCTCTTAGAAGTGGAGAATCGTCTCTTAGAGGTAACCTCCGCAAGACGCAAGATCAAACTGATCTAGACAACAAATTGTCCAAACTTAGTGTTATTCAAAGATCTCAATATCAGAGAATGCTAAATAACCTAGGGAAAATGCGTGCGCGAGCATATATCGATGGTTTAGATTTAGATTAATATAGTAGAAGTAAGTGTGCGCTTTCCATCACATAGGCGTGGAGCCAACCTTGGTGAGTTGCTGTCGTGGGATCCTGGGAAACAGGTTCGGTGAACAAAAAGCCGGTAATCTCGGGTGTTCGTCAAACACCGTCGTATCAACACAGTATGCATATCCATCAATAACCCACTGTCCTTGTGACTAAAAATTAGAGTTAGTTTACCGCCTCTCTTGTAAACCACATACAGGATGCGAGCTTGTGGAGAGTACCATCCCTTGAATAAGGATGGTTGAAAGTTTCTGGTTCCAATCCATTGATCAAAATTGGCACTGCTTCTGGTGACTACACTGCCGCTGGTGATACAGCGTAAACAATTTCTGCTACTTACTCAATGAAATGAGAGTAACTAGTAAAGTCTTGCCGCTCACATTTCTATTTGACGGTACTAGGCTTCGTCCCTTTGATGACGTTAAATGAAAGCGGAGT
>6931
ACAAGATCCACCTCCCGGCACCTTCGTATCGTGTTTGAGGTATCTCTAGTGTTTGGTTGTTTAAATACTAGTTAATTTAATGTTTAATTTCGATAGTTTAGTGTCGGCCACCGCTAAGGTGGTCAAAGATTTTATTCATTTTTGTTATAATAGGGCGAGGCACGTTTACTATGCTCTCAAACGCTGGCTCTGGGAGCTCCAGGGCGTGTTTGCTGCACATGACGCTTTTGTCGACATGTGCTACGACGCTATGTATGGCGTCGAAGAGTTTGAGTGGGAACTGCAAAAACAGTTCTCAAGTGCCGAACACGACGTGCTAATCGCCAAGCACGAATTTGAGCGCCTGTTAAGGGATGGCGCCCCATTAAAGACATGGCCACAACCATGTGCTCCTATGGGCAGTTTCCGGTCGTCTGATGACTTCCAGGTAGCAGCTCAAGAAGCTGAAAACCTGTCTTTAATGGACCCAGAACCCTCCTTGATTAAAGGGTCTGGTGATTACTCGCTTGACAATCCTAATAGGATTGAAAAGTTCATTAACCTCGTTCAAAAGAAGGAGGTACTTTCCGCCACCGAGCAAATGATCAAACATGCTTATGAAGAGCATATCGGTGAGGCACCATTCGGAAAGTGGTTCAACACTCTGCCCTCTCGCATGAATTACATTAAGAGGGCTGCTTCAAAGAAGGCCAAGGCGGCCAAGAGATCAAACTCTGTCCGTCAAATGGTAAACGAGGTAAATGTCATCCCTGACTTTATCTCAATTTGTGATGTTGTCCAGGTGGATACTGGCGAGAAGCTCCCTCCCAAGAAAGATAAAGACGGGGAGCTATTGGAGCCTGAACCCAAATTAAAAATGATGAGAAGGGTCAGACCTGAGCATTATGGTGATGCTCGTTCTTACATAAGGCAGCACATTCGCAACAATAACATGCGCCTTATTGACGGCTCTGATGTTAGTCATGCTACCATCAACCGATATGCTCTCAAGTTCTGCGAAGACTTAGAGCTTGATATGACCAGTACTGCAATGCTGGTTGATTATGCTATGACAATGGTGCCCATCCCTCTCAAGAATGATGTTGAAAGGGCGAAGATTGTCCATTCTCCTGCAGCCAGGCAAATTAGGCAGGAGTTGGGCGTTCTAAACGCTGAGGTTTTTTAGAGGGGCTCTGCTCCGACTCTGGTTTTGAATCCCCGTTTTCTATTTTGGGGTTGCCAGAGATCGTGGTGCGTAGTGGAGCTACACCTAGGAAGAGTCGTAGTGTAATTAGCTTTCTTTCGCAGTTTACTTTAGGTCTAGATTACCAATGCCCAAATCCCAGTTTACATAATGCATTGGTGGCGGTTGAACGTAGGGTGTTCACCGTTGGGAAAGGAAATGAGGTAGTGCTACCTTACAAGAACAAAGAAGGAATATTTTCCAATCTTGATTACTTTCGAGACTCAATAGTCAACAAAGTTGGTTGTCCAAGGACCCACACTCCTGAGGAGCTTGCTGCAACGTACCACTCTGGAAAGAGAAGTCTGTACAATGCAGCTGTTCAAAGCCTCAAAAAGAAGGCAGTTGAAAGGAGTGATGCTAACGTGACAGCCTTTCTCAAGATGGAAAAACATCTGATGAGTAAGAAGATAGCACCCAGGTTGATATGTCCCCGAAACAAAAGATACAATGTTGAATTGGGACGTCGATTGAAATTTAACGAGAAGAAATTCATGCATGCAATCGACTCAACCTTTGAATCCCCAACAGTTCTTAGTGGATATGACAGTTTTAAAGTTGGGAAGATAATAGCCAATAAATGGTCCAAATTTAAGAGACCAGTTGCAATAGGTGTTGATGCGAGCAGATTTGATCAGCACGTGGGGGTAGAAGCACTCCAATGGGAGCACTCGATTTACAACGGTGCATTCAAAGATCCCATTCTCAAGGAGTTGTTACACTGGCAAACAGAGAATAGAATCATGCTGTTTGTTGAAGACAAAATCCTCAAGTTCAAGGTCAAAGGACATCGAATGTCCGGCGACATTAACACCTCTTCTGGCAACAAATTAATTATGTGTGGTATGATGCACTACTACTTCAAGACACTTGGAGTCAAAGCCGAACTCTGCAACAATGGCGATGATTGTGTTATCATATGTGAGCGGAAAGATGAGAATAAATTCCAACACATGCACAGCTGGTTTAAAGACTATGGGTTTGACATGCAGATAGAGACTCCTGTCTACAAGATTGGACAGATAGAGTTTTGTCAAAGTAAACCAGTTAAAATTAATGGCTATTATAGAATGGTGCGTAAACCAGAGAGCATATCCAAAGACGCCCATTCCCTCATTTCCATGGCATCAGCTGAAGATGTCAAAACTTTCATGAGTGCTACCGCCCAATGCGGTATGATCTTGAATAGTGGTGTACCTGTTCTTGATGCTTATCATAAATGCCTATTTAAAGCATCAGGGTACAAGAAAGTATCGCAAGAAGCAATAGAAAGAATTGTCTCTTTTGGAACGCAGGACAAACTCGGGCTCAGGAAAGAGCGAGTCGAAGAACCAATAACAATGGATAATAGGTTGAGTTATTGGGAGTCCAGTGGGGTTGACCCTCAGACACAGGTCCTTGTCGAACGATATTTTGACAATCTGACGGTCCATATCGAACCCCGCGGCGTAAAGAGATTGACGCCTTTACTAGATAAAACTTTGCTTTCAATTGCAAGTGTAGCACGAACTTCTGTGTCGCTACCGATACTTTCAAAATAGAAGCACTCATAGTAACCATAGTAGTATTAGTATTAATAGTAGTTAGCTTATTAGATTACGCTAGCTCGTACAGATAAATTGCAACGGATTACAAATTCCTTTCAGGTTTTGCTTCTGGATTCATTTCCAGCATTCCTGTATCAATATTGGCAATTTACTTTGTCTACCTCAAAATTTCGAAAAATCTAAGGGAGATAATAAACGAGTATGGTCGCGGTTAGCAATGTCGCATTACAACGAAGACGCACTCGCAGAGCCGCAAGACGCGCTCCACGAGTTCAGCTCATGGCTATTCCAACGACCAGTCGCGCACCACAGCGCAGACGAAGACAACGACGACGAAGGAGAAATAATGGAGGAGGAGGCAATATGGCCGGAGGATCAGGCAAGGCTCACAAATTCCAGTTTTCGAAGGACGGTATCAATGGCAGTTCCAAGGGAACTATCACATTCGGGCCGTCTTTATCAGAGTGCAAGCCACTCTCTGATGGAATACTCAAGGCCTACCATGAATATAAGATCACGAGTATCTTATTACAGTTCATCTCCGAGGCCTCTTCCACCTCGTCAGGCTCCATCGCTTATGAGCTTGACCCACACTGCAAATACACGGAAATCCAATCGCTTCTTAACAAATTCAGCATCACCAAGAGCGGTTCGAAACGATTCCCCACAAGAGCTATCAATGGCCTTGAATGGCATGACACCAGTGATGACCAATTCAAGATACATTACAAGGGGAACGGAAAGTCCGAAATAGCAGGCTCCTTCAAGATCACGATCGATGTCTCAACTCAGAATCCCAAATAGGTAGACGGAGAACCGGGGCCGAAACCAGGTCCGGACCCCACACCCCCACCAGCACCACCACCTGAACCAACGCCAGCCAAACATGAGAGATTCATTGTGTACACCGGTACACTGTCAACGCTCATTAGTGCCCGACAAAACTCAGATAGTATATCCCTCTACTCAATCAGAGACCAGAGGATCAGATATATTGAAGATGAGAACGCAAACTGGACGAACATCAAAGCACAATGGTATTCCCAGAATTCTGTGGAAGCAATACCAATGTTTATTTACCCAGTTCCGCAAGGCACATGGTCGATTGAAATCTCTTGTGAAGGCTACCAGGCAACATCAAGCACCACGGACCCCCACCGGGGGAAATCTGATGGAATGATTGCTTATGATGACAATCAAGATAAGGTGTGGAATATTGGTGTGCAAAATAATGTAACCATATCCAATAACAAGGCCGATGCTGACTGGAAATACGGTCACCCAGATTTAACTATCAACGGTGAACGTTTCGACCAAAAGCAAGTAGTCGAGAAAGATGGAACAGTTTCGTTTCATTTAGTAACTACTGGCCCCAACGCGAGTTTCTTTTTAGCTGGCCCTGCCGTTAAGAAGACTGCCAAGTATAACTTCTGCATATCATATGGAGCTTGGACAGACCGCGATATGGAATTTGGATTGGTGTCAGTTGTTCTCGATGAACATTTAGAGGGTGTTAGAGGTTCTCAGTACGTTAGGAAAACGCTAAGGCCAGGTCATGTTAGCGTCAATCGCATCCACCGATTGCAAGACAGTTTCACACCGGTGGAATATGTCAGTGATGAAGATAGTAGTAGTAGTAGTAGTAGTATAGTTAGTAATCGACCATCAACTCCGGATAATGATAGTGATGTCCAATTTGCAGAATCGCTCAAGGGTAAGTATCCGACGCAGTCGAAGCTTCCACCTAAAGGATTCCTATCACGGTTAAGCGCAAAAGAAAAAGAAGAAATTTCCAGCTCAAAGCCCTCAAATGTTGAACGTCAAGTTGGTCCTCTTGTTGCAGCCTATGGATACCCGTCGCAAACAGGTGTCTATGATGCAGCCAGAGAGATCCTGCAAGCTAAAGAAGCTGCAGAAAATTTGGCAGAACTAGAAAGGGACTTAAAGGAGATTAACAAGCTAGAACCGCCGGATACAATAGTTCAGGAAGAAATCCCTGACTTCGTGCCACCTCCGGAGAGGGTGATCCAGGAAGACGATCCTGATTACATACCCCCGATTTGGCGCAATGCCGACCAGGCTGTTACGATCGCCACAAGTGGTCAAATAGACTGGAGTCGGCCAGCTTATGAGTCAGGTGATCCACCTAAGAAGACAGGAACACTCAAGGGAACTCTCTCAAAACTAGGAGGGTCTCTTAGAAGTGGAGAATCGTCTCTTAGAGGTAACCTCCGCAAGACGCAAGATCAAACTGATCTAGACAACAAATTGTCCAAACTTAGTGTTATTCAAAGATCTCAATATCAGAGAATTCTAAATAACCTAGGGAAAATGCATGCGCGAGCATATATCGATGGTTTAGATTTAGATTAATATAGTAGAAGTAAGTGTGCGCTTTCCATCACATAGGCGTGGAGCCAACCTTGGTGAGTTGCTGTCGTGGGATCCTGGGAAACAGGTTCGGTGAACAAAAAGCCGGTAATCTCGGGTGTTCGTCAAACACCGTCGTATCAACACAGTATGCATATCCATCAATAACCCACTGTCCTTGTGACTAAAAATTAGAGTTAGTTTACCGCCTCTCTTGTAAACCACATACAAGATGCGAGCTTGTGGAGAGTACCATCCCTTGAATAAGGATGGTTGAAAGTTTCTGGTTCCAATCCATTGATCAAAATTGGCACTGCTTCTGGTGACTACACTGCCGCTGGTGATACAGCGTAAACAATTTCTGCTACTTACTCGATGAAATGAGAGTAACTAGTAAAGTCTCGCCGCTCACATTTCTATTTGACGGTACTAGGCTTCGTCCCTTTGATGACGTTAAATGAAAGCGGAGT
>2MS
ACAAGATCCACCTCCCGGCACCTTCGTATCGTGTTTGAGGTATCTCTAGTGTTTGGTTGTTTAAATACTAGTTAATTTAATGTTTAATTTCGATAGTTTAGTGTCGGCCACCGCTAAGGTGGTCAAAGATTTTATTCATTTTTGTTATAATAGGGCGAGGCATGTTTACTATGCTCTCAAACGCTGGCTCTGGGAGCTCCAGGGCGTGTTTGCTGCACATGACGCTTTTGTCGACATGTGCTACGACGCTATGTATGGCGTCGAAGAGTTTGAGTGGGAACTGCAAAAACGGTTCTCAAGTGCCGAACACGACGTGCTAATCGCCAAGCACGAATTTGAGCGCCTGTTAAGGGATGGCGCCCCATTAAAGGCATGGCCACAACCATGCGCTCCTATGGGCAGTTTCCGGTCGTCTGATGACTTCCAGGTAGCAGCTCAAGAAGCTGAAAACCTGTCTTTGATGGACCCAGAACCCTCCTTGATTAAAGGGTCTGGTGATTACTCGCTTGACAATCCTAACAGGATTGAAAAGTTCATCAACCTCGTTCAAAAGAAGGAGGTACTTTCCGCCACCGAGCAAATGATCAAACATGCTTATGAAGAGCATATCGGTGAGGCACCATTCGGAAAGTGGTTCAACACTCTGCCCTCTCGCATGAATTACATTAAGAGGGCTGCTTCAAAGAAGGCCAAGGCGGCCAAGAGATCAAACTCTGTCCGTCAAATGGTAAACGAGGTAAATGTCATCCCTGACTTTATCTCAATTTGTGATGTTGTCCAGGTGGATACTGGCGAGAAGCTCCCTCCCAAGAAAGATAAAGACGGGGAGCTATTGGAGCCTGAACCCAAATTAAAAATGATGAGAAGGGTCAGGCCTGAGCATTTTGGTGATGCTCGTTCTTACATAAGGCAGCACATTCGCAACAATAACATGCGCCTTATTGACGGCTCTGATGTTAGTCATGCTACCATCAACCGATATGCTCTCAAGTTCTGCGAAGACTTAGAGCTTGATATGACCAGTACTGCAATGCTGGTTGATTATGCTATGACAATGGTGCCCATCCCTCTTAAGAATGATATTGAAAGGGCGAAGATTGTCCATTCTCCTGCAGCCAGGCAAATTAGGCAGGAGTTGGGCGTTCTAAACGCTGAGGTTTTTTAGAGGGGCTCTGCTCCGACTCTGGTTTTGAATCCCCGTTTTCTATTTTGGGGTTGCCAGAGATCGTGGTGCGTAGTGGAGCTACACCTAGGAAGAGTCGTAGTGTAATTAGCTTTCTTTCGCAGTTTACTTTAGGTCTAGATTACCAATGCCCAAATCCCAGTTTACATAATGCATTGGTGGCGGTTGAACGTAGGGTGTTCACCGTTGGGAAAGGAAATGAGGTAGTGCTACCTTACAAGAACAAAGAAGGAATATTTTCCAATCTTGATTACTTTCGAGACTCAATAGTCAACAAAGTTGGTTGTCCAAGGACCCACACTCCTGAGGAGCTTGCTGCAACGTACCACTCTGGAAAGAGAAGTCTGTACAATGCAGCTGTTCAAAGCCTCAAAAAGAAGGCAGTCGAAAGGAGTGATGCTAACGTTACAGCCTTTCTCAAGATGGAAAAACATCTGATGAGTAAGAAGATAGCACCCAGGTTGATATGTCCCCGAAACAAAAGATACAATGTTGAATTGGGACGTCGATTGAAATTTAACGAGAAGAAATTCATGCATGCAATCGACTCAACCTTTGAATCCCCAACTGTTCTTAGTGGATATGACAGTTTTAAAGTTGGGAAGATAATAGCCAATAAATGGTCCAAATTTAAGAGACCAGTTGCAATAGGTGTTGATGCGAGCAGATTTGATCAGCACGTGGGGGTAGAAGCACTCCAATGGGAGCACTCGATTTACAACGGTGCATTCAAAGATCCCATTCTCAAGGAGTTGTTACACTGGCAAACAGAGAATAGAATCATGCTGTTTGTTGAAGACAAAATCCTCAAGTTCAAGGTCAAAGGACATAGAATGTCCGGCGACATTAACACCTCTTCTGGCAACAAATTAATTATGTGTGGTATGATGCACTACTACTTCAAGACACTTGGAGTCAAAGCCGAACTCTGCAACAATGGCGATGATTGTGTTATCATATGTGAGCGGAAAGATGAGAATAAGTTCCAACACATGCACAGCTGGTTTAAAGACTATGGGTTTGACATGCAGATAGAGACTCCTGTCTACAAGATTGGACAGATAGAGTTTTGTCAAAGTAAACCAGTTAAAATTAATGGCTATTACAGAATGGTGCGTAAACCAGAGAGCATATCCAAAGACGCCCATTCCCTCATTTCCATGGCATCAGCTGAAGATGTCAAAACTTTCATGAGTGCTACCGCCCAATGCGGTATGATCTTGAATAGTGGTGTACCTGTTCTTGATGCTTATCATAAATGCCTATTTAAAGCATCGGGGTACAAGAAAGTATCACAAGAAGCAATAGAAAGAATTGTCTCTTTTGGAACGCAGGACAAACTCGGGCTCAGGAAAGAGCGAGTCGAAGAACCAATAACAATGGATAATAGGTTGAGTTATTGGGAGTCCAGTGGGGTTGACCCTCAGACACAGGTCCTTGTCGAACGATATTTTGACAATCTGACGGTCCATATCGAACCCCGCGGCGTAAAGAGATTGACGCCTTTACTAGATAAAACTTTGCTTTCAATTGCAAGTGTAGCACGAACTTCTGTGTCGCTACCGATACTTTCAAAATAGAAGCACTCATAGTAACCATAGTAGTATTAGTATTAATAGTAGTTAGTTTATTAGATTACGCTAGCTCGTACAGATAAATTGCAACGGATTACAAATTCCTTTCAGGTTTTGCTTCTGGATTCATTTCCAGCATTCCTGTATCAATATTGGCAATTTACTTTGTCTACCTCAAAATTTCGAAAAATCTAAGGGAGATAATAAACGAGTATGGTCGCGGTTAGCAATGTCGCATTGCAACGAAGACGCACTCGCAGAGCCGCAAGACGCGCTCCACGAGTTCAGCTCATGGCTATTCCAACGACCAGTCGCACACCACAGCGCAGACGAAGACAACGACGACGAAGGAGAAATAATGGAGGAGGAGGTAATATGGCCGGAGGATCAGGCAAGGCTCACAAATTCCAGTTTTCGAAGGACGGTATCAATGGCAGTTCCAAGGGAACTATCACATTCGGGCCGTCTTTATCAGAGTGCAAGCCACTCTCTGATGGAATACTCAAGGCCTACCATGAATATAAGATCACGAGTATCTTATTACAGTTCATCTCCGAGGCCTCTTCCACCTCGTCAGGCTCCATCGCTTATGAGCTTGACCCACACTGCAAATACACGGAAATCCAATCGCTTCTTAACAAATTCAGCATCACCAAGAGCGGTTCGAAACGATTCCCCACAAGAGCCATCAATGGCCTTGAATGGCATGACACCAGTGATGACCAATTCAAGATACATTACAAGGGGAACGGAAAGTCCGAAATCGCAGGCTCCTTCAAGATCACGATCGATGTCTTAACTCAGAATCCCAAATAGGTAGACGGAGAACCGGGGCCGAAACCAGGTCCGGACCCCACACCCCCACCAGCACCACCACCTGAACCGACGCCAGCCAAACATGAGAGATTCATTGTGTACACCGGTACACTGTCAACGCTCATTAGTGCCCGACAAAACTCAGATAGTATATCCCTCTACTCAATCAGAGACCAGAGGATCAGATATATTGAAGATGAGAACGCAAACTGGACGAACATTAAAGCACAATGGTATTCCCAGAATTCTGTGGAAGCAATACCAATGTTTATTTACCCGGTTCCGCAAGGCACATGGTCGATTGAAATCTCTTGTGAAGGCTACCAGGCAACATCAAGCACCACGGACCCCCACCGGGGGAAATCTGATGGAATGATTGCTTATGATGACAATCAAGATAAGGTGTGGAATATTGGTGTGCAAAATAATGTAACCATATCCAATAACAAGGCCGATGCTGATTGGAAATACGGTCACCCAGATTTAACTATCAACGGTGAACGTTTCGACCAAAAGCAAGTAGTCGAGAAAGATGGAACAGTTTCGTTTCATTTAGTAACTACTGGCCCCAACGCGAGTTTCTTTTTAGCTGGCCCTGCCGTTAAGAAGACTGCCAAGTATAACTTCTGCATATCATATGGAGCTTGGACAGACCGCGATATGGAATTTGGATTGGTATCAGTTGTTCTCGATGAACATTTAGAGGGTGTTAGAGGTTCTCAGTACGTTAGGAAAACGCTAAGGCCAGGTCATATTAGCGTCAATCGCACTCACCGATTGCAAGACAGTTTCACTCCGGTGGAATATGTCAGTGATGAAGATAGTAGTAGTAGTAGTAGTAGTATAGTTAGTAATCGACCATCAACTCCGGATAATGATAGTGATGTCCAATTTGCAGAATCGCTCAAGGGTAAGCTTCCGACGCAGTCGAAGCTTCCACCTAAAGGATTCCTATCACGGTTAAGCGCAAAAGAAAAAGAAGAAATTTCCAGCTCAAAACCCTCAAATGTTGAACGTCAAGTTGGTCCTCTTGTTGCAGCCTATGGATACCCGTCGCAAACAGGTGTCTATGATGCAGCCAGAGAGATCCTGCAAGCTAAAGAAGCTGCAGAGAATTTGGCAGAACTAGAAAGGGACTTAAAGGAGATTAACAAGCTAGAACCGCCGGATACAATAGTTCAGGAAGAAATCCCTGACTTCGTGCCTCCTCCGGAGAGGGTGATTCAGGAAGACGATCCTGATTACATACCTCCGATTTGGCGCAATGCCGACCAGGCTGTTACGATCGCCACAAGTGGTCAAATAGACTGGAGTCGGCCAGCTTATGAGTCAGGTGATCCACCTAAGAAGGCAGGAACACTCAAGGGAACTCTCTCAAAATTAGGAGGGTCTCTTAGAAGTGGAGAATCGTCTCTTAAAGGTAACCTCCGCAAGACGCAAGATCAAACTGATCTAGACAACAAATTGTCCAAACTTAGTGTTATTCAAAGATCTCAATATCAGAGAATTCTAGATAACCTAGGGAAAATGCGTGCGCGAGCATATATCGATGGTTTAGATTTAGATTAATATAGTAGAAGTAAGTGCGCGCTTTCCATCACATAGGCGTGGAGCCAACCTTGGTGAGTTGCTGTCGTGGGATCCTGGGAAACAGGTTCGGTGAACAAAAAGCCGGTAATCTCGGGTGTTCGTCAAACACCGTCGTATCAACACAGTATGCATATCCATCAATAACCCACTGTCCTTGTGACTAAAAATTAGAGTTAGTTTACCGCCTCTCTTGTAAACCACATACAAGATGCGAGCTTGTGGAGAGTACCATCCCTTGAATAAGGATGGTTGAAAGTTTCTGGTTCCAATCCATTGATCAAAATTGGCACTGCTTCTGGTGACTACACTGCCGCTGGTGATACAGCGTAAACAATTTCTGCTACTTACTCGATGAAATGAGAGTAACTAGTAAAGTCTTGCCGCTCACATTTCTATTTGACGGTACTAGGCTTCGTTCCTTTGATAACGTTAAATGAAAGCGGAGT
>227MS
ACAAGATCCACCTCCCGGCACCTTCGTATCGTGTTTGAGGTATCTCTAGTGTTTGGTTGTTTAAATACTAGTTAATTTAATGTTTAATTTCGATAGTTTAGTGTCGGCCACCGCTAAGGTGGTCAAAGATTTTATTCATTTTTGTTATAATAGGGCGAGGCATGTTTACTATGCTCTCAAACGCTGGCTCTGGGAGCTCCAGGGCGTGTTTGCTGCACATGATGCTTTTGTCGACATGTGCTACGACGCTATGTATGGCGTCGAAGAGTTTGAGTGGGAACTGCAAAAACAGTTCTCAAGTGCCGAACACGACGTGCTAATCGCCAAGCACGAATTTGAGCGCCTGTTAAGGGATGGCGCCCCATTAAAGACATGGCCACAACCATGCGCTCCTATGGGCAATTTCCGGTCGTCTGATGACTTCCAGGTAGCAGCTCAAGAGGCTGAAAACCTGTCTTTAATGGACCCAGAACCCTCCTTGATTAAAGGGTCTGGTGATTACTCGCTTGACAATCCTAACAGGATTGAAAAGTTCATCAACCTCGTTCAAAAGAAGGAGGTACTTTCCGCCACCGAGCAAATGATCAAACATGCTTATGAAGAGCATATCGGTGAGGCACCATTCGGAAAGTGGTTCAACACTCTGTCCTCTCGCATGAATTACATTAAGAGGGCTGCTTCAAAGAAGGCCAAGGCGGCCAAGAGATCAAACTCTGTCCGTCAAATGGTAAACGAGGTAAATGTCATCCCTGACTTTATCTCAATTTGTGATGTTGTCCAGGTGGATACTGGCGAGAAGCTCCCTCCCAAGAAAGATAAAGACGGGGAGCTATTGGAGCCTGAAACCAAATTAAAAATGATGAGAAGGGTCAGGCCTGAGTATTATGGTGATGCTCGTTCTTACATAAGGCAGCACATTCGCAACAATAACATGCGCCTTATTGACGGCTCTGATGTTAGTCATGCTACCATCAACCGATATGCTCTCAAGTTCTGCGAAGACTTAGAGCTTGATATGACCAGTACTGCAATGCTGGTTGATTATGCTATGACAATGGTGCCCATCCCTCTTAAGAATGATATTGAAAGGGCGAAGATTGTCCATTCTCCTGCAGCCAGGCAAATTAGGCAGGAGTTGGGCGTTCTAAACGCTGAGGTTTTTTAGAGGGGCTCTGCTCCGACTCTGGTTTTGAATCCCCGTTTTCTATTTTGGGGTTGCCAGAGATCGTGGTGCGTAGTGGAGCTACACCTAGGAAGAGTCGTAGTGTAATTAGTTTTCTTTCGCAGTTTACTTTAGGTCTAGATTACCAATGCCCAAATCCCAGTTTACATAATGCATTGGTGGCGGTTGAGCGTAGGGTGTTCACCGTTGGGAAAGGAAATGAGGTAGTGCTACCTTACAAGAACAAAGAAGGAATATTTTCCAATCTTGATTACTTTCGAGACTCAATAGTCAACAAAGTTGGTTGTCCAAGGACCCACACTCCTGAGGAGCTTGCTGCAACGTACCACTCTGGAAAGAGAAGTCTGTACAATGCAGCTGTTCAAAGCCTCAAAAAGAAGGCAGTCGAAAGGAGTGATGCTAACGTGACAGCCTTTCTCAAGATGGAAAAACATCTGATGAGTAAGAAGATAGCACCCAGGTTGATATGTCCCCGAAACAAAAGATACAATGTTGAATTGGGACGTCGATTGAAATTTAACGAGAAGAAATTCATGCATGCAATCGACTCAACCTTTGAATCCCCAACTGTTCTTAGTGGATATGACAGTTTTAAAGTTGGGAAGATAATAGCCAATAAATGGTCCAAATTTAAGAGACCAGTTGCAATAGGTGTTGATGCGAGCAGATTTGATCAGCACGTGGGGGTAGAAGCACTCCAATGGGAGCACTCGATTTACAACGGTGCATTCAAAGATCCCATTCTCAAGGAGTTGTTACACTGGCAAACAGAGAATAGAATCATGCTGTTTGTTGAAGACAAAATCCTCAAGTTCAAGGTCAAAGGACATAGAATGTCCGGTGACATTAACACCTCTTCTGGCAACAAATTAATCATGTGTGGTATGATGCATTACTACTTCAAGACACTTGGAGTCAAAGCCGAACTCTGCAACAATGGCGATGATTGTGTTATCATATGTGAGCGGAAAGATGAGAATAAATTCCAACACATGCACAGCTGGTTTAAAGACTATGGGTTTGACATGCAGATAGAGACTCCTGTCTACAAGATTGGACAGATAGAGTTTTGTCAAAGTAAACCAGTTAAAATTAATGGCTATTATAGAATGGTGCGTAAACCAGAGAGCATATCCAAAGACGCCCATTCCCTCATTTCCATGGCATCAGCTGAAGATGTCAAAACTTTCATGAGTGCTACCGCCCAATGCGGTATGATCTTGAATAGTGGTGTACCTGTTCTTGATGCTTATCATAAATGCCTATTTAAAGCATCGGGGTACAAGAAAGTGTCGCAAGAAGCAATAGAAAGAATTGTCTCTTTTGGAACGCAGGACAAACTCGGGCTCAGGAAAGAGCGAGTCGAAGAACCAATAACAATGGATAATAGGTTGAGTTATTGGGAGTCCAGTGGGGTTGACCCTCAGACACAGGTCCTTGTCGAACGATATTTTGACAATCTGACGGTCCATATCGAACCCCGCGGCGTAAAGAGATTGACGCCTTTACTAGATAAAACTTTGCTTTCAATTGCAAGTGTAGCACGAACTTCTGTGTCGCTACCAATACTTTCAAAATAGAAGCACTCATAGTAACCATAGTAGTATTAGTATTAATAGTAGTTAGTTTATTAGATTACGCTAGCTCGTACAGATAAATTGCAACGGACTACAAATTCCTTTCAGGTTTTGCTTCTGGATTCATTTCCAGCATTCCTGTATCAATATTGGCAATTTACTTTGTCTACCTCAAAATTTCGAAAAATCTAAGGGAGATAATAAACGAGTATGGTCGCGGTTAGCAATGTCGCATTACAACGAAGACGCACTCGCAGAGCCGCAAGACGCGCTCCACGAGTTCAGCTCATGGCTATTCCAACGACCAGTCGCGCACCACAGCGCAGACGAAGACAACGACGACGAAGGAGAAATAATGGAGGAGGAGGCAATATGGCCGGAGGATCAGGCAAGGCTCACAAATTCCAATTTTCGAAGGACGGTATCAATGGCAGTTCCAAGGGAACTATCACATTCGGGCCGTCTTTATCAGAGTGCAAGCCACTCTCTGATGGAATACTCAAGGCCTACCATGAATATAAGATCACGAGTATCTTATTACAGTTCATCTCCGAGGCCTCTTCCACCTCGTCAGGCTCCATCGCTTATGAGCTTGACCCACACTGCAAATACACGGAAATCCAATCGCTTCTTAACAAATTCAGCATCACCAAGAGCGGTTCGAAACGATTCCCCACAAGAGCTATCAATGGCCTTGAATGGCATGACACCAGTGATGACCAATTCAAGATACATTACAAGGGGAACGGAAAGTCCGAAATCGCAGGCTCCTTCAAGATCACGATCGATGTCTTAACTCAGAATCCCAAATAGGTAGACGGAGAACCGGGGCCGAAACCAGGTCCGGACCCCACACCCTCACCAGCACCACCACCTGAACCGACGCCAGCCAAACATGAGAGATTCATTGTGTACACCGGTACACTATCAACGCTCATTAGTGCCCGACAAAACTCAGATAGTATATCCCTCTACTCAATCAGAGACCAGAGGATCAGATATATTGAAGATGAGAACGCAAACTGGACGAACATCAAAGCACAATGGTATTCCCAGAATTCCGTGGAAGCAATACCAATGTTTATTTACCCAGTTCCGCAAGGCACATGGTCGATTGAAATCTCTTGTGAAGGCTACCAGGCAACATCAAGCACCACGGACCCCCACCGGGGGAAATCTGATGGAATGATTGCTTATGATGACAATCAAGATAAGGTGTGGAATATTGGTGTGCAAAATAATGTAACCATATCCAATAACAAGGCCGATGCTGATTGGAAATACGGTCACCCAGATTTAACTATCAACGGTGAACGTTTCGACCAAAAGCAAGTAGTCGAGAAAGATGGAACAGTTTCGTTTCATTTAGTAACTACTGGCCCCAACGCGAGTTTCTTTTTAGCTGGCCCTGCCGTTAAGAAGACTGCCAAGTATAACTTCTGCATATCATATGGAGCTTGGACAGACCGCGATATGGAATTTGGATTGGTATCAGTTGTTCTCGATGAACATTTAGAGGGTGTTAGAGGTTCTCAGTACGTTAGGAAAACGCTAAGGCCAGGTCATATTAGCGTCAATCGCACTCACCGATTGCAAGACAGTTTCACACCGGTGGAATATGTCAGTGATGAAGATAGTAGTAGTAGTAGTAGTAGTATAGTTAGTAATCGACCATCAACTCCGGATAATGATAGTGATGTCCAATTTGCAGAATCGCTCAAGGGTAAGCTTCCGACGCAGTCGAAACTCCCACCTAAAGGATTCCTATCACGGTTAAGCGCAAAAGAAAAAGAAGAAATTTCCAGCTCAAAGCCCTCAAATGTTGAACGTCAAGTTGGTCCCCTTGTTGCAGCCTATGGATACCCGTCTCAAACAGGTGTCTATGATGCAGCCAGAGAGATCCTGCAAGCTAAAGAAGCTGCAGAAAATTTGGCAGAACTAGAAAGGGACTTAAAGGAGATTAACAAGCTAGAACCGCCGGATACAATAGTTCAGGAAGAAATCCCTGACTTCGTGCCACCTCCGGAGAGGGTGATCCAGGAAGACGATCCTGATTACATACCTCCGATTTGGCGCAATGCCGACCAGGCTGTTACGATCGCCACAAGTGGTCAAATAGACTGGAGTCGGCCAGCTTATGAGTCAGGTGATCCACCTAAGAAGGCAGGAACACTCAAGGGAACTCTCTCAAAATTAGGAGGGTCTCTTAGAAGTGGAGAATCGTCTCTTAGAGGTAACCTCCGCAAGACGCAAGATCAAACTGATCTAGACAACAAATTGTCCAAACTTAGTGTTATTCAAAGATCTCAATATCAGAGAATTCTAAATAACCTAGGGAAAATGCGTGCGCGAGCATATATTGATGGTTTAGATTTAGATTAATATAGTAGAAGTAAGTGCGCGCTTTCCATCACATAGGCGTGGAGCCAACCTTGGTGAGTTGCTGTCGTGGGATCCTGGGAAACAGGTTCGGTGAACAAAAAGCCGGTAATCTCGGGTGTTCGTCAAACACCGTCGTATCAACACAGTATGCATATCCATCAATAACCCACTGTCCTTGTGACTAAAAATTAGAGTTAGTTTACCGCCTCTCTTGTAAACCACATACAAGATGCGAGCTTGTGGAGAGTACTATCCCTTGAATAAGGATGGTTGAAAGTTTCTGGTTCCAATCCATTGATCAAAATTGGCACTGCTTCTGGTGACTACACTGCCGCTGGTGATACAGCGTAAACAATTTCTGCTACTTACTCGATGAAATGAGAGTAACTAGTAAAGTCTTGCCGCTCACATTTCTATTTGACGGTACTAGGCTTCGTCCTTTTGATGACGTTAAATGAAAACGGAGT
>KF20 
ACAAGATCCACCTCCCGGCACCTTCGTATCGTGTTTGAGGTATCTCTAGTGTTTGGTTGTTTAAATACTAGTTAATTTAATGTTTAATTTCGATAGTTTAGTGTCGGCCACCGCTAAGGTGGTCAAAGATTTTATTCATTTTTGTTATAATAGGGCGAGGCACGTTTACTATGCTCTCAAACGCTGGCTCTGGGAGCTCCAGGGCGTGTTTGCTGCACATGACGCTTTTGTCGACATGTGCTACGACGCTATGTATGGCGTCGAAGAGTTTGAGTGGGAACTGCAAAAACAGTTCTCAAATGCCGAACACGACGTGCTAATCGCCAAGCACGAATTTGAGCGCCTGTTAAGGGATGGCGCCCCATTAAAGACATGGCCACAACCATGTGCTCCTATGGGCAGTTTCCGGTCGTCTGATGACTTCCAGGTAGCAGCTCAAGAAGCTGAAAACCTGTCTTTAATGGACCCAGAACCCTCCTTGATTAAAGGGTCTGGTGATTACTCGCTTGACAATCCTAATAGGATTGAAAAGTTCATCAACCTCGTTCAAAAGAAGGAGGTACTTTCCGCCACCGAGCAAATGATCAAACATGCTTATGAAGAGCATATCGGTGAGGCACCATTCGGAAAGTGGTTCAACACTCTGCCCTCTCGCATGAATTACATTAAGAGGGCTGCTTCAAAGAAGGCCAAGGCGGCCAAGAGATCAAACTCTGTCCGTCAAATGGTAAACGAGGTAAATGTCATCCCTGACTTTATCTCAATTTGTGATGTTGTCCAGGTGGATACTGGCGAGAAGCTTCCTCCCAAGAAAGATAAAGACGGGGAGCTATTGGAGCCTGAACCCAAATTAAAAATGATGAGAAGGGTCAGACCTGAGCATTATGGTGATGCTCGTTCTTACATAAGGCAGCATATTCGCAACAATAACATGCGCCTTATTGACGGCTCTGATGTTAGTCATGCTACCATCAACCGATATGCTCTCAAGTTCTGCGAAGACTTAGAGCTTGATATGACCAGTACTGCAATGCTGGTTGATTATGCTATGACAATGGTGCCCATCCCCCTCAAGAATGATATTGAAAGGGCGAAGATTGTCCATTCTCCTGCAGCCAGGCAAATTAGGCAGGAGTTGGGCGTTCTAAACGCTGAGGTTTTTTAGAGGGGCTCTGCTCCGACTCTGGTTTTGAATCCCCGTTTTCTATTTTGGGGTTGCCAGAGATCGTGGTGCGTAGTGGAGCTACACCTAGGAAGAGTCGTAGTGTAATTAGCTTTCTTTCGCAATTTACTTTAGGTCTAGATTACCAATGCCCAAATCCCAGTTTACATAATGCATTGGTGGCGGTTGAACGTAGGGTGTTCACCGTTGGGAAAGGAAATGAGGTAGTGCTACCTTACAAGAACAAAGAAGGAATATTTTCCAATCTTGATTACTTTCGAGACTCAATAGTCAACAAAGTTGGTTGTCCAAGGACCCACACTCCTGAGGAGCTTGCTGCAACGTACCACTCTGGAAAGAGAAGTCTGTATAATGCAGCTGTTCAAAGCCTCAAAAAGAAGGCAGTTGAAAGGAGTGATGCTAACGTGACAGCCTTTCTCAAGATGGAAAAACATCTGATGAGTAAGAAGATAGCACCCAGGTTGATATGTCCCCGTAACAAAAGATACAATGTTGAATTGGGACGTCGATTGAAATTTAACGAGAAGAAATTCATGCATGCAATCGACTCAACCTTTGAATCCCCAACTGTTCTTAGTGGATATGACAGTTTTAAAGTTGGGAAGATAATAGCCAATAAATGGTCCAAATTTAAGAGACCAGTTGCAATAGGTGTTGATGCGAGCAGATTTGATCAGCACGTGGGGGTAGAAGCACTCCAATGGGAGCACTCGATTTACAACGGTGCATTCAAAGATCCCATTCTCAAGGAGTTGTTACACTGGCAAACAGAGAATAGAATCATGCTGTTTGTTGAAGACAAAATCCTCAAGTTCAAGGTCAAAGGACATAGAATGTCCGGCGACATTAACACCTCTTCTGGCAACAAATTAATCATGTGTGGTATGATGCACTACTACTTCAAGACACTTGGAGTCAAAGCCGAACTCTGCAACAATGGCGATGATTGTGTTATCATATGTGAGCGGAAAGATGAGAATAAATTCCAACACATGCACAGCTGGTTTAAAGACTATGGGTTTGACATGCAGATAGAGACTCCTGTCTACAAGATTGGACAGATAGAGTTTTGTCAAAGTAAACCAGTTAAAATTAATGGCTATTATAGAATGGTGCGTAAACCAGAGAGCATATCCAAAGACGCCCATTCCCTCATTTCCATGGCATCAGCTGAAGATGTCAAAACTTTCATGAGTGCTACCGCCCAATGCGGTATGATCTTGAATAGTGGTGTACCTGTTCTTGATGCTTATCATAAATGCCTATTTAAAGCATCAGGGTACAAGAAAGTATCGCAAGAAGCAATAGAAAGAATTGTCTCTTTTGGAACGCAGGACAAACTCGGGCTCAGGCAAGAGCGAGTCGAAGAACCAATAACAATGGATAATAGGTTGAGTTATTGGGAGTCCAGTGGGGTTGACCCTCAGACACAGGTCCTTGTCGAACGATATTTTGACAATCTGACGGTCCATATCGAACCCCGCGGCGTAAAGAGATTGACGCCTTTACTAGATAAAACTTTGCTTTCAATTGCAAGTGTAGCACGAACTTCTGTGTCGCTACCGATACTTTCAAAATAGAAGCACTCATAGTAACCATAGTAGTATTAGTATTAATAGTAGTTAGTTTATTAGATTACGCTAGCTCGTACAGATAAATTGCAACGGATTACAAATTTCTTTCAGGTTTTGCTTCTGGATTCATTTCCAGCATTCCTGTATCAATATTGGCAATTTACTTTGTCTACCTCAAAATTTCGAAAAATCTAAGGGAGATAATAAACGAGTATGGTCGCGGTTAGCAATGTCGCATTACAACGAAGACGCACTCGCAGAGCCGCAAGACGCGCTCCACGAGTTCAGCTCATGGCTATTCCAACGACCAGTCGCGCACCACAGCGCAGACGAAGACAACGACGACGAAGGAGAAATAATGGAGGAGGAGGCAATATGGCCGGAGGATCAGGCAAGGCTCACAAATTCCAGTTTTCGAAGGACGGTATCAATGGCAGTTCCAAGGGAACTATCACATTCGGGCCGTCTTTATCAGAGTGCAAGCCACTCTCTGATGGAATACTCAAAGCCTACCATGAATATAAGATCACGAGTATCTTATTACAGTTCATCTCCGAGGCCTCTTCCACCTCGTCAGGCTCCATCGCTTATGAGCTTGACCCACACTGCAAATACACGGAAATCCAATCGCTTCTTAACAAATTCAGCATCACCAAGAGCGGTTCGAAACGATTCCCCACAAGAGCTATCAATGGCCTTGAATGGCATGACACCAGTGATGACCAATTCAAGATACATTACAAGGGGAACGGAAAGTCCGAAATCGCAGGCTCCTTCAAGATCACGATCGATGTCTTAACTCAGAATCCCAAATAGGTAGACGGAGAACCGGGGCCGAAACCAGGTCCGGACCCCACACCCCCACCAGCACCACCACCTGAACCAACGCCAGCCAAACATGAGAGATTCATTGTGTACACCGGTACACTGTCAACGCTCATTAGTGCCCGACAAAACTCAGATAGTATATCCCTCTACTCAATCAGAGACCAGAGGATCAGATATATTGAAGATGAGAACGCAAACTGGACGAATATCAGAGCACAATGGTATTCCCAGAATTCTGTGGAAGCAATACCAATGTTTATTTACCCAGTTCCGCAAGGCACATGGTCGATTGAAATCTCTTGTGAAGGCTACCAGGCAACATCAAGCACCACGGACCCCCACCGGGGGAAATCTGATGGAATGATTGCTTATGATGACAATCAAGATAAGGTGTGGAATATTGGTGTGCAAAATAATGTAACCATATCCAATAACAAGGCCGATGCTGACTGGAAATACGGTCACCCAGATTTAACTATCAACGGTGAACGTTTCGACCAAAAGCAAGTAGTCGAGAAAGATGGAACAATCTCGTTTCATTTAGTAACTACTGGCCCCAACGCGAGTTTCTTTTTAGCTGGCCCTGCCGTTAAGAAGACTGCCAAGTATAACTTCTGCATATCATATGGAGCTTGGACAGACCGCGATATGGAATTTGGATTGGTATCAGTTGTTCTCGATGAACATTTAGAGGGTGTTAGAGGTTCTCAGTACGTTAGGAAAACGCTAAGGCCAGGTCATGTTAGCGTCAATCGCATTCACCGATTGCAAGACAGTTTCACACCGGTGGAATATGTCAGTGATGAAGATAGTAGTAGTAGTAGTAGTAGTATAGTTAGTAATCGACCATCAACTCCGGATAATGATAGTGATGTCCAATTTGCAGAATCGCTCAAGGGTAAGCTTCCGACGCAGTCGAAGCTTCCACCTAAAGGATTCCTATCACGGTTAAGCGCAAAAGAAAAAGAAGAAATTTCCAGCTCAAAGCCCTCAAATGTTGAACGTCAAGTTGGTCCTCTTGTTGCAGCCTATGGATACCCGTCGCAAACAGGTGTCTATGATGCAGCCAGAGAGATCCTGCAAGCTAAAGAAGCTGCAGAAAATTTGGCAGAACTAGAAAGGGACTTAAAGGAGATTAACAAGCTAGAACCGCCGGATACAATAGTTCAGGAAGAAATCCCTGACTTCGTGCCTCCTCCGGACAGGGTGATCCAGGAAGACGATCCTGGTTACATACCCCCGATTTGGCGCAATGCCGACCAGGCTGTTACGATCGCCACAAGTGGTCAAATAGACTGGAGTCGGCCAGCTTATGAGTCAGGTGATCCACCTAAGAAGGCAGGAACACTCAAGGGAACTCTCTCAAAATTAGGAGGGTCTCTTAGAAGTGGAGAATCGTCTCTTAGAGGTAACCTCCGCAAGACGCAAGATCAAATTGATCTAGACAACAAATTGTCCAAACTTAGTGTTATTCAAAGATCTCAATATCAGAGAATTCTAAATAACCTAGGGAAAATGCGTGCGCGAGAATATATCGATGGTTTAGATTTAGATTAATATAGTAGAAGTAAGTGTGCGCTTTCCATCACAAAGGCGTGGAGCCAACCTTGGTGAGTTGCTGTCGTGGGATCCTGGGAAACAGGTTCGGTGAACAAAAAGCCGGTAATCTCGGGTGTTCGTCAAACACCGTCGTATCAACACAGTATGCATATCCATCAATAACCCACTGTCCTTGTGACTAAAAATTAGAGTTAGTTTACCGCCTCTCTTGTAAACCACATACAAGATGCGAGCTTGTGGAGAGTACCATCCCTTGAATAAGGATGGTTGAAAGTTTCTGGTTTCAATCCATTGATCAAAATTGGCACTGCTTCTGGTGACTACACTGCCGCTGGTGATACAGCGTAAACAATTTCTGCTACTTACTCGATGAAATGAGAGTAACTAGTAAAGTCTTGCCGCTCACATTTCTATTTGACGGTACTAGGCTTCGTCCCTTTGATGACGTTAAATGAAAGCGGAGT
>L49 
ACAAGATCCACCTCCCGGCACCTTCGTATCGTGTTTGAGGTATCTCTAGTGTTTGGTTGTTTAAATACTAGTTAATTTAATGTTTAATTTCGATAGTTTAGTGTCGGCCACCGCTAAGGTGGTTAAAGATTTTATTCATTTTTGTTATAATAGGGCGAGGCATGTTTACTATGCTCTCAAACGCTGGCTCTGGGAGCTCCAGGGCGTGTTTGCTGCACATGACGCTTTTGTCGACATGTGCTACGACGCTATGTATGGCGTCGAAGAGTTTGAGTGGGAACTGCAAAAACAGTTCTCAAGTGCCGAACACGACGTGCTAATCGCCAAGCACGAATTTGAGCGCCTGTTAAAGGATGGCGCCCCATTAAAGACATGGCCACAACCATGTGCTCCTATGGGCAGTTTCCGGTCGTCTGATGACTTCCAGGTAGCAGCTCAAGAAGCTGAAAACCTGTCTTTGATGGATCCAGAACCCTCCTTGATTAAAGGGTCTGGTGATTACTCGCTTGACAATCCTAACAGGATTGAAAAGTTCATCAACCTCGTTCAAAAGAAGGAGGTACTTTCCGCCACCGAGCAAATGATCAAACATGCTTATGAAGAGCATATCGGTGAGGCACCATTCGGAAAGTGGTTCAACACTCTGCCCAATAGAATGAATTACATAAAGAGGGCAGCAGCAAAACAAGCCAAGGCGGCCAAGAGATCAAACTCTGTCCGCCAAATGGTAAACGAGGTAAATGTCATCCCTGACTTTATCTCAATTTGTGATGTTGTCCTGGTGGATACTGGCGAGAAGCTCCCTCCCAAGAAAGATAAAGACGGGGAGCTATTGGAGCCTGAACCCAAATTAAAAATGATGAGAAGGGTCAGGCCTGAGCATTTTGGTGATGCTCGTTCTTACATAAGGCAGCACATTCGCAACAATAACATGCGCCTTATTGACGGCTCTGATGTTAGTCATGCTACCATCAACCGATATGCTCTCAAGTTCTGCGAAGACTTAGAGCTTGATATGACCAGTACTGCAATGCTGGTTGATTATGCTATGACAATGGTGCCCATCCCTCTTAAGAATGATATTGAAAGGGCGAAGATTGTCCATTCTCCTGCAGCCAGGCAAATTAGGCAGGAGTTGGGCGTTCTAAACGCTGAGGTTTTTTAGAGGGGCTCTGCTCCGACTCTGGTTTTGAATCCCCGTTTTCTATTTTGGGGTTGCCAGAGATCGTGGTGCGTAGTGGAGCTACACCTAGGAAGAGTCGTAGTGTAATTAGCTATCTTTCGCAGTTTACTTTAGGTCTAGATTACCAATGCCCAAATCCCAGTTTACATAATGCATTGGTGGCGGTTGAACGTAGGGTGTTCACCGTTGGGAAAGGAAATGAGGTAGTGCTACCTTACAAGAACAAAGAAGGAATATTTTCCAATCTTGATTACTTTCGAGACTCAATAGTCAACAAAGTTGGTTGTCCAAGGACCCACACTCCTGAGGAGCTTGCTGCAACGTACCACTCTGGAAAGAGAAGTCTGTACAATGCAGCTGTTCAAAGCCTCAAAAAGAAGGCAGTCGAAAGGAGTGATGCTAACGTGACAGCCTTTCTCAAGATGGAAAAACATCTGATGAGTAAGAAGATAGCACCCAGGTTGATATGTCCCCGAAACAAAAGATACAATGTTGAATTGGGACGTCGATTGAAATTTAATGAGAAGAAATTCATGCATGCAATCGACTCAACCTTTGAATCCCCAACTGTTCTTAGTGGATATGACAGTTTTAAAGTTGGGAAGATAATAGCCAATAAATGGTCCAAATTTAAGAGACCAGTTGCAATAGGTGTTGATGCGAGCAGATTTGATCAGCACGTGGGGGTAGAAGCACTCCAATGGGAGCACTCGATTTACAACGGTGCATTCAAAGATCCCATTCTCAAGGAGTTGTTACACTGGCAAACAGAGAATAGAATCATGCTGTTTGTTGAAGACAAAATCCTCAAGTTCAAGGTCAAAGGACATAGGATGTCCGGCGACATTAACACCTCTTCTGGCAACAAATTAATCATGTGTGGTATGATGCACTACTACTTCAAGACACTTGGAGTCAAAGCCGAACTCTGCAACAATGGCGATGATTGTGTTATCATATGTGAACGGAAAGATGAGAATAAGTTCCAACACATGCACAGCTGGTTTAAAGACTATGGGTTTGACATGCAGATAGAGACTCCTGTCTACAAGATTGGACAGATAGAGTTTTGTCAAAGTAAACCAGTTAAAATTAATGGCTATTATAGAATGGTGCGTAAACCAGAGAGCATATCCAAAGACGCCCATTCCCTCATTTCCATGGCATCAGCTGAAGATGTCAAAACTTTCATGAGTGCTACCGCCCAATGCGGTATGATCTTGAATAGTGGTGTACCTGTTCTTGATGCTTATCATAAATGCCTATTTAAAGCATCGGGGTACAAGAAAGTATCGCAAGAAGCAATAGAAAGAATTGTCTCTTTTGGAACGCAGGACAAGCTCGGGCTCAGGAAAGAGCGAGTCGAAGAACCAATAACAATGGATAATAGGTTGAGTTATTGGGAGTCCAGTGGGGTTGACCCTCAGACACAGGTCCTTGTCGAACGATATTTTGACAATCTGACGGTCCATATCGAACCCCGCGGCGTAAAGAGATTGACGCCTTTACTAGATAAAACTTTGCTTTCAATTGCAAGTGTAGCACGAACTTCTGTGTCGCTACCGATACTTTCAAAATAGAAGCACTCATAGTAACCATAGTAGTATTAGTATTAATAGTAGTTAGTTTATTAGATTACGCTAGCTCGTACAGATAAATTGCAACGGATTACAAATTCCTTTCAGGTTTTGCTTCTGGATTCATTTCCAGCATTCCTGTATCAATATTGGCAATTTACTTTGTCTACCTCAAAATTTCGAAAAATCTAAGGGAGATAATAAACGAGTATGGTCGCGGTTAGCAATGTCGCATTACAACGAAGACGCACTCGCAGAGCCGCAAGACGCGCTCCACGAGTTCAACTCATGGCTATTCCAACGACCAGTCGCGCACCACAGCGCAGACGAAGACAACGACGACGAAGGAGAAATAATGGAGGAGGAGGCAATATGGCCGGAGGATCAGGCAAGGCTCACAAATTCCAGTTTTCGAAGGACGGTATCAATGGCAGTTCCAAGGGAACTATCACATTCGGGCCGTCTTTATCAGAGTGCAAGCCACTCTCTGATGGAATACTCAAAGCCTACCATGAATATAAGATCACGAGTATCTTATTACAGTTCATCTCCGAGGCCTCTTCCACCTCGTCAGGCTCCATCGCTTATGAGCTTGACCCACACTGCAAATACACGGAAATCCAATCGCTTCTTAACAAATTCAGCATCACCAAGAGCGGTTCGAAACGATTCCCTACAAGAGCCATCAATGGCCTTGAATGGCATGACACCAGTGATGACCAATTCAAGATACATTACAAGGGGAACGGAAAGTCCGAAATCGCAGGCTCCTTCAAGATCACGATCGATGTCTTAACTCAGAATCCCAAATAGGTAGACGGAGAACCGGGGCCGAAACCAGGTCCGGACCCCACACCCCCACCAGCACCACCACCTGAACCGACGCCAGCCAAACATGAGAGATTCATTGTGTACACCGGTACACTGTCAACGCTCATTAGTGCCCGACAAAACTCAGATAGTATATCCCTCTACTCAATTAGAGACCAGAGGATCAGATATATTGAGGATGAGAACGCAAACTGGACGAACATCAAAGCACAATGGTATTCCCAGAATTCTGTGGAAGCAATACCAATGTTTATTTACCCGGTTCCGCAAGGCACATGGTCGATTGAAATCTCCTGTGAAGGCTACCAGGCAACATCAAGCACCACGGACCCCCACCGGGGGAAATCTGATGGAATGATTGCTTATGATGACAATCAAGATAAGGTGTGGAATATTGGTGTGCAAAATAATGTAACCATATCCAATAACAAGGCCGATGCTGATTGGAAATACGGTCACCCAGATTTAACTATCAACGGTGAACGTTTCGACCAAAAGCAAGTAGTCGAGAAAGATGGAACAATTTCGTTTCATTTAGTAACTACTGGCCCCAACGCGAGTTTCTTTTTAGCTGGCCCTGCCGTTAAGAAGACTGCCAAGTATAACTTCTGCATATCATATGGAGCTTGGACAGACCGCGATATGGAATTTGGATTGGTATCAGTTGTTCTCGATGAACATTTAGAGGGTGTTAGAGGTTCTCAGTACGTTAGGAAAACGCTAAGGCCAGGTCATATTAGCGTCAATCGCACTCACCGATTGCAAGACAGTTTCACACCGGTGGAATATGTCAGTGATGAAGATAGTAGTAGTAGTAGTAGTAGTATAGTTAGTAATCGACCATCAACTCCGGATAATGATAGTGATGTCCAATTTGCAGAATCGCTCAAGGGTAAGCTTCCGACGCAGTCGAAGCTTCCACCTAAAGGATTCCTATCACGGTTAAGCGCAAAAGAAAAAGAAGAAATTTCCAGCTCAAAACCCTCAAATGTTGAACGTCAAGTTGGTCCTCTTGTTGCAGCCTATGGATACCCATCGCAAACAGGTGTCTATGATGCAGCCAGAGAGATCCTGCAAGCTAAAGAAGCTGCAGAGAATTTGGCAGAACTAGAAAGGGACTTAAAGGAGATCAACAAGCTAGAACCGCCGGATACAATAGTTCAGGAAGAAATCCCTGACTTCGTGCCACCTCCGGAGAGGGTGATCCAGGAAGACGATCCTGATTACATACCTCCGATTTGGCGCAATGCCGACCAGGCTGTTACGATCGCCACAAGTGGTCAAATAGACTGGAGTCGGCCAGCTTATGAGTCAGGTGATCCACCTAAGAAGGCAGGAACACTCAAGGGAACTCTCTCAAAATTAGGAGGGTCTCTTAGAAGTGGAGAATCGTCTCTTAGAGGTAACCTCCGCAAGACGCAAGATCAAAATGATCTAGACAACAAATTGTCCAAACTTAGTGTTATTCAAAGATCTCAATATCAGAGAATTCTAAATAACCTAGGGAAAATGCGTGCGCGAGCGTATATCGATGGTTTAGATTTAAATTAATATAGTAGAAGTAAGTGTGCGCTTTCCATCACATAGGCGTGGAGCCAACCTTGGTGAGTTGCTGTCGTGGGATCCTGGGAAACAGGTTCGGTGAACAAAAAGCCGGTAATCTCGGGTGTTCGTCAAACACCGTCGTATCAACACAGTATGCATATCCATCAATAACCCACTGTCCTTGTGACTAAAAATTAGAGTTAGTTTACCGCCTCTCTTGTAAACCACATACAAGATGCGAGCTTGTGGAGAGTACCATCCCTTGAATAAGGATGGTTGAAAGTTTCTGGTTCCAATCCATTGATCAAAATTGGCACTGCTTCTGGTGACTACACTGCCGCTGGTGATACAGCGTAAACAATTTCTGCTACTTACTCGATGAAATGAGAGTAACTAGTAAAGTCTTGCCGCTCACATTTCTATTTGACGGTACTAGGCTTCGTTCCTTTGATAACGTTAAATGAAAGCGGAGT
>L54
ACAAGATCCACCTCCCGGCACCTTCGTATCGTGTTTGAGGTATCTCTAGTGTTTGGTTGTTTAAATACTAGTTAATTTAATGTTTAATTTCGATAGTTTAGTGTCGGCCACCGCTAAGGTGGTCAAAGATTTTATTCATTTTTGTTATAATAGGGCGAGGCATGTTTACTATGCTCTCAAACGCTGGCTCTGGGAGCTCCAGGGCGTGTTTGCTGCACATGACGCTTTTGTCGACATGTGCTACGACGCTATGTATGGCGTCGAAGAGTTTGAGTGGGAACTGCAAAAACAGTTCTCAAGTGCCGAACACGACGTGCTAATCGCCAAGCACGAATTTGAGCGCCTGTTAAGGGATGGCGCCCCATTAAAGACATGGCCACAACCATGCGCTCCTATGGGCAGTTTCCGGTCGTCTGATGACTTCCAGGTGGCAGCTCAAGAAGCTGAAAATCTGTCTTTGATGGACCCAGAACCCTCCTTGATTAAAGGGTCTGGTGATTACTCGCTTGACAATCCTAACAGGATTGAAAAGTTCATCAACCTCGTTCAAAAGAAGGAGGTACTTTCCGCCACCGAGCAAATGATCAAACATGCTTATGAAGAGCATATCGGTGAGGCACCATTCGGAAAGTGGTTCAACACTCTGCCCTCTCGCATGAATTACATTAAGAGGGCTGCTTCAAAGAAGGCCAAGGCGGCCAAGAGATCAAACTCTGTCCGTCAAATGGTAAACGAGGTAAATGTCATCCCTGACTTTATCTCAATTTGTGATGTTGTCCAGGTGGATACTGGCGAGAAGCTCCCTCCCAAGAAAGATAAAGACGGGGAGCTATTGGAGCCTGAACCCAAATTAAAAATGATGAGAAGGGTCAGGCCTGAGCATTTTGGTGATGCTCGTTCTTACATAAGGCAGCACATTCGCAACAATAACATGCGCCTTATTGACGGCTCTGATGTTAGTCATGCTACCATCAACCGATATGCTCTCAAGTTTTGCGAAGACTTAGAGCTTGATATGACCAGTACTGCAATGCTGGTTGACTATGCTATGACAATGGTGCCCATCCCTCTTAAGAATGATATTGAAAGGGCGAAGATTGTCCATTCTCCTGCAGCCAGGCAAATTAGGCAGGAGTTGGGCGTTCTAAACGCTGAGGTTTTTTAGAGGGGCTCTGCTCCGACTCTGGTTTTGAATCCCCGTTTTCTATTTTGGGGTTGCCAGAGATCGTGGTGCGTAGTGGAGCTACACCTAGGAAGAGTCGTAGTGTAATTAGCTTTCTTTCGCAGTTTACTTTAGGTCTAGATTACCAATGCCCAAATCCCAGTTTACATAATGCATTGGTGGCAGTTGAACGTAGGGTGTTCACCGTTGGGAAAGGAAATGAGGTAGTGCTACCTTACAAGAACAAAGAAGGAATATTTTCCAATCTTGATTACTTTCGAGACTCAATAGTCAACAAAGTTGGTTGTCCAAGGACCCACACTCCTGAGGAGCTTGCTGCAACGTACCACTCTGGAAAGAGAAGTCTGTACAATGCAGCTGTTCAAAGCCTCAAAAAGAAGGCAGTCGAAAGGAGTGATGCTAACGTGACAGCCTTTCTCAAGATGGAAAAACATCTGATGAGTAAGAAGATAGCACCCAGGTTGATATGTCCCCGAAACAAAAGATACAATGTTGAATTGGGACGTCGATTGAAATTTAACGAGAAGAAATTCATGCATGCAATCGACTCAACCTTTGAATCCCCAACTGTTCTTAGTGGATATGACAGTTTTAAAGTTGGGAAGATAATAGCCAATAAATGGTCCAAATTTAAGAGACCAGTTGCAATAGGTGTTGATGCGAGCAGATTTGACCAGCACGTGGGGGTAGAAGCACTCCAATGGGAGCACTCGATTTACAACGGTGCATTCAAAGATCCCATTCTCAAGGAGTTGTTACACTGGCAAACAGAGAATAGAATCATGCTGTTTGTTGAAGACAAAATCCTCAAGTTCAAGGTCAAAGGACATAGAATGTCCGGCGACATTAACACCTCTTCTGGCAACAAATTAATCATGTGTGGTATGATGCACTACTACTTCAAGACACTTGGAGTTAAAGCCGAACTCTGCAACAATGGCGATGATTGTGTTATCATATGTGAGCGGAAAGATGAGAATAAATTCCAACACATGCACAGCTGGTTTAAAGACTATGGGTTTGACATGCAGATAGAGACTCCTGTCTACAAGATTGGACAGATAGAGTTTTGTCAAAGTAAACCAGTTAAAATTAATGGCTATTATAGAATGGTGCGTAAACCAGAGAGCATATCCAAAGACGCCCATTCCCTCATTTCCATGGCATCAGCTGAAGATGTCAAAACTTTCATGAGTGCTACCGCCCAATGCGGTATGATCTTGAATAGTGGTGTACCTGTTCTTGATGCTTATCATAAATGCCTATTTAAAGCATCGGGGTACAAGAAAGTATCGCAAGAAGCAATAGAAAGAATTGTCTCTTTTGGAACGCAGGACAAACTCGGGCTCAGGAAAGAGCGAGTCGAAGAACCAATAACAATGGATAATAGGTTGAGTTATTGGGAGTCCAGTGGGGTTGACCCTCAGACACAGGTCCTTGTCGAACGATATTTTGACAATCTGACGGTCCATATCGAACCCCGCGGCGTAAAGAGATTGACGCCTTTACTAGATAAAATTTTGCTTTCAATTGCAAGTGTAGCACGAACTTCTGTGTCGCTACCGATACTTTCAAAATAGAAGCACTCATAGTAACCATAGTAGTATTAGTATTAATAGTAGTTAGTTTATTAGATTACGCTAGCTCGTACAGATAAATTGCAACGGATTACAAATTCCTTTCAGGTTTTGCTTCTGGATTCATTTCCAGCATTCCTGTATCAATATTGGCAATTTACTTTGTCTACCTCAAAATTTCGAAAAATCTAAGGGAGATAATAAACGAGTATGGTCGCGGTTAGCAATGTCGCATTACAACGAAGACGCACTCGCAGAGCCGCAAGACGCGCTCCACGAGTTCAGCTCATGGCTATTCCAACGACCAGTCGCACACCACAGCGCAGACGAAGACAACGACGACGAAGGAGAAATAATGGAGGAGGAGGCAATATGGCCGGAGGATCAGGCAAGGCTCACAAATTCCAGTTTTCGAAGGACGGTATCAATGGCAGTTCCAAGGGAACTATCACATTCGGGCCGTCTTTATCAGAGTGCAAGCCACTCTCTGATGGAATACTCAAGGCCTACCATGAATATAAGATCACGAGTATCTTATTACAGTTCATCTCCGAGGCCTCTTCCACCTCGTCAGGCTCCATCGCTTATGAGCTTGACCCACACTGCAAATACACGGAAATCCAATCGCTTCTTAACAAATTCAGCATCACCAAGAGCGGTTCGAAACGATTCCCCACAAGAGCCATCAATGGCCTTGAATGGCATGACACCAGTGATGACCAATTCAAGATACATTACAAGGGGAATGGAAAGTCCGAAATCGCAGGCTCCTTCAAGATCACGATCGATGTCTTAACTCAGAATCCCAAATAGGTAGACGGAGAACCGGGGCCGAAACCAGGTCCGGACCCCACACCCCCACCAGCACCACCACCTGAACCGACGCCAGCCAAACATGAGAGATTCATTGTGTACACCGGTACACTGTCAACGCTCATTAGTGCCCGACAAAACTCAGATAGTATATCCCTCTACTCAATCAGAGACCAGAGGATCAGATATATTGAAGATGAGAACGCAAACTGGACGAACATCAAAGCACAATGGTATTCCCAGAATTCTGTGGAAGCAATACCAATGTTTATTTACCCGGTTCCGCAAGGCACATGGTCGATTGAAATCTCTTGTGAAGGCTACCAGGCAACATCAAGTACCACGGACCCCCACCGGGGGAAATCTGATGGAATGATTGCTTATGATGACAATCAAGATAAGGTGTGGAATATTGGTGTGCAAAATAATGTAACCATATCCAATAACAAGGCCGATGCTGATTGGAAATACGGTCACCCTGATTTAACTATCAACGGTGAACGTTTCGACCAAAAGCAAGTAGTCGAGAAAGATGGAACAGTTTCGTTTCATTTAGTAACTACTGGCCCCAACGCGAGTTTCTTTTTAGCTGGCCCTGCCGTTAAGAAGACTGCCAAGTATAACTTCTGCATATCATATGGAGCTTGGACAGACCGCGATATGGAATTTGGATTGGTATCAGTTGTTCTCGATGAACATTTAGAGGGTGTTAGAGGTTCTCAGTACGTTAGGAAAACGCTAAGGCCAGGTCATATTAGCGTCAATCGCACTCACCGATTGCAAGACAGTTTCACACCGGTGGAATATGTCAGTGATGAAGATAGTAGTAGTAGTAGTAGTAGTATAGTTAGTAACCGACCATCAACTCCGGATAATGATAGTGATGTCCAATTTGCAGAATCGCTCAAGGGTAAGCTTCCGACGCAGTCGAAGCTTCCACCTAAAGGATTCCTATCACGGTTGAGCGCAAAAGAAAAAGAAGAAATTTCCAGCTCAAAACCCTCAAATGTTGAACGTCAAGTTGGTCCTCTTGTTGCAGCCTATGGATACCCGTCGCAAACAGGTGTGTATGATGCAGCCAGAGAGATCCTGCAAGCTAAAGAAGCTGCAGAGAATTTGGCAGAACTAGAAAGGGATTTAAAGGAGATTAACAAGCTAGAACCGCCGGATACAATAGTTCAGGAAGAAATCCCTGACTTCGTGCCACCTCCGGAGAGGGTGATCCAGGAAGATGATCCTGATTACATACCTCCGATTTGGCGCAATGCCGACCAGGCTGTTACGATCGCCACAAGTGGTCAAATAGACTGGAGTCGGCCAGCTTATGAGTCAGGTGATCCACCTAAGAAGGCAGGAACACTCAAGGGAACTCTCTCAAGATTAGGAGGGTCTCTTAGAAGTGGAGAATCGTCCCTTAGAGGTAACCTCCGCAAGACGCAAGATCAAACTGATCTAGACAACAAATTGTCCAAACTTAGTGTTATTCAAAGATCTCAATATCAGAGAATTCTAAATAACCTAGGGAAAATGCGTGCGCGAGCATATATCGATGGTTTAGATTTAGATTAATATAGTAGAAGTAAGTGTGCGCTTTCCATCACATAGGCGTGGAGCCAACCTTGGTGAGTTGCTGTCGTGGGATCCTGGGAAACAGGTTCGGTGAACAAAAAGCCGGTAATCTCGGGTGTTCGTCAAACACCGTCGTATCAACACAGTATGCATATCCATCAATAACCCACTGTCCTTGTGACTAAAAATTAGAGTTAGTTTACCGCCTCTCTTGTAAACCACATACAAGATGCGAGCTTGTGGAGAGTACCATCCCTTGAATAAGGATGGTTGAAAGTTTCTGGTTCCAATCCATTGATCAAAATTGGCACTGCTTCTGGTGACTACACTGCCGCTGGTGATACAGCGTAAACAATTTCTGCTACTTACTCGATGAAATGAGAGTAACTAGTAAAGTCTTGCCGCTCACATTTCTATTTGACGGTACTAGGCTTCGTTCCTTTGATAACGTTAAATGAAAGCGGAGT
>L61
ACAAGATCCACCTCCCGGCACCTTCGTATCGTGTTTGAGGTATCTCTAGTGTTTGGTTGTTTAAATACTAGTTAATTTAATGTTTAATTTCGATAGTTTAGTGTCGGCCACCGCTAAGGTGGTCAAAGATTTTATTCATTTTTGTTATAATAGGGCGCGGCATGTTTACTATGCTCTCAAACGCTGGCTCTGGGAGCTCCAGGGCGTGTTTGCTGCACATGACGCTTTTGTCGACATGTGCTACGACGCTATGTATGGCGTCGAAGAGTTTGAGTGGGAACTGCAAAAACAGTTCTCAAGTGCCGAACACGACGTGCTAATCGCCAAGCACGAATTTGAGCGCCTGTTAAGGGATGGCGCCCCATTAAAGACATGGCCACAACCATGCGCTCCTATGGGCAGTTTCCGGTCGTCTGATGACTTCCAGGTAGCAGCTCAAGAAGCTGAAAACCTGTCTTTGATGGACCCAGAACCCTCCTTGATTAAAGGGTCTGGTGATTACTCGCTTGACAATCCTAACAGGATTGAAAAGTTCATCAACCTCGTTCAAAAGAAGGAGGTACTTTCCGCCACCGAGCAAATGATCAAACATGCTTATGAAGAGCATATCGGTGAGGCACCATTCGGAAAGTGGTTCAACACTCTGCCCTCTCGCATGAATTACATTAAGAGGGCTGCTTCAAAGAAGGCCAAGGCGGCCAAGAGATCAAACTCTGTCCGTCAAATGGTAAACGAGGTAAATGTCATCCCTGACTTTATCTCAATTTGTGATGTTGTCCAGGTGGATACTGGCGAGAAGCTCCCTCCCAAGAAAGATAAAGACGGGGAGCTATTGGAGCCTGAACCCAAATTAAAAATGATGAGAAGGGTCAGGCCTGAGCATTTTGGTGATGCTCGTTCTTACATAAGGCAGCACATTCGCAACAATAACATGCGCCTTATTGACGGCTCTGATGTTAGTCATGCTACCATCAACCGATATGCTCTCAAGTTCTGCGAAGACTTAGAGCTTGATATGACCAGTACTGCAATGCTGGTTGATTATGCTATGACAATGGTGCCCATCCCTCTTAAGAATGATATTGAAAGGGCGAAGATTGTCCATTCTCCTGCAGCCAGGCAAATTAGGCAGGAGTTGGGCGTTCTAAACGCTGAGGTTTTTTAGAGGGGCTCTGCTCCGACTCTGGTTTTGAATCCCCGTTTTCTATTTTGGGGTTGCCAGAGATCGTGGTGCGTAGTGGAGCTACACCTAGGAAGAGTCGTAGTGTAATTAACTTTCTTTCGCAGTTTACTTTAGGTCTAGATTACCAATGCCCAAATCCCAGTTTGCATAATGCATTGGTGGCGGTAGAACGTAGGGTGTTCACCGTTGGGAAAGGAAATGAGGTAGTGCTACCTTACAAGAACAAAGAAGGAATATTTTCCAATCTTGATTACTTTCGAGACTCAATAGTCAACAAAGTTGGTTGTCCAAGGACCCACACTCCTGAGGAGCTTGCTGCAACGTACCACTCTGGAAAGAGAAGTCTGTACAATGCAGCTGTTCAAAGCCTCAAAAAGAAGGCAGTCGAAAGGAGTGATGCTAACGTGACAGCCTTTCTCAAGATGGAAAAACATCTGATGAGTAAGAAGATAGCACCCAGGTTGATATGTCCCCGAAACAAAAGATACAATGTTGAATTGGGACGTCGATTGAAATTTAACGAGAAGAAATTCATGCATGCAATCGACTCAACCTTTGAATCCCCAACTGTTCTTAGTGGATATGACAGTTTTAAAGTTGGGAAGATAATAGCCAATAAATGGTCCAAATTTAAGAGACCAGTTGCAATAGGTGTTGATGCGAGCAGATTTGATCAGCACGTGGGGGTAGAAGCACTCCAATGGGAGCACTCGATTTACAACGGTGCATTCAAGGATCCCATTCTCAAGGAGTTGTTACACTGGCAAACAGAGAATAGAATCATGCTGTTTGTTGAAGACAAAATCCTCAAGTTCAAGGTCAAAGGACATAGAATGTCCGGCGACATTAACACCTCTTCTGGCAACAAATTAATCATGTGTGGTATGATGCACTACTACTTCAAGACACTTGGAGTCAAAGCCGAACTCTGCAACAATGGCGATGATTGTGTTATCATATGTGAGCGGAAAGATGAGAATAAATTCCAACACATGCACAGCTGGTTTAAAGACTATGGGTTTGACATGCAGATAGAGACTCCTGTTTACAAGATTGGACAGATAGAGTTTTGTCAAAGTAAACCAGTTAAAATTAATGGCTATTATAGAATGGTGCGTAAACCAGAGAGCATATCCAAAGACGCCCATTCCCTCATTTCCATGGCATCAGCTGAAGATGTCAAAACTTTCATGAGTGCCACCGCCCAATGCGGTATGATCTTGAATAGTGGTGTACCTGTTCTTGATGCTTATCATAAATGCCTATTTAAAGCATCGGGGTACAAGAAAGTATCGCAAGAAGCAATAGAAAGAATCGTCTCTTTTGGAACGCAGGACAAACTCGGGCTCAGGAAAGAGCGAGTTGAAGAACCAATAACAATGGATAATAGGTTGAGTTATTGGGAGTCCAGTGGGGTTGACCCTCAGACACAGGTCCTTGTCGAACGATATTTTGACAATCTGACGGTCCATATCGAACCCCGCGGCGTAAAGAGATTGACGCCTTTACTAGATAAAACTTTGCTTTCAATTGCAAGTGTAGCACGAACTTCTGTGTCGCTACCGATACTTTCAAAATAGAAGCACTCATAGTAACCATAGTAGTATTAGTATTAATAGTAGTTAGTTTATTAGATTACGCTAGCTCGTACAGATAAATTGCAACGGATTACAAATTCCTTTCAGGTTTTGCTTCTGGATTCATTTCCAGCATTCCTGTATCAATATTGGCAATTTACTTTGTCTACCTCAAAATTTCGAAAAATCTAAGGGAGATAATAAACGAGTATGGTCGCGGTTAGCAATGTCGCATTACAACGAAGACGCACTCGCAGAGCCGCAAGACGCGCTCCACGAGTTCAGCTCATGGCTATTCCAACGACCAGTCGCACACCACAGCGCAGACGAAGACAACGACGACGAAGGAGAAATAATGGAGGAGGAGGCAATATGGCCGGAGGATCAGGCAAGGCTCACAAATTCCAGTTTTCGAAGGACGGTATCAATGGCAGTTCCAAGGGAACTATCACATTCGGGCCGTCTTTATCAGAGTGCAAACCACTCTCTGATGGAATACTCAAGGCCTACCATGAATATAAGATCACGAGTATCTTATTACAATTCATCTCCGAGGCCTCTTCCACCTCGTCAGGCTCCATCGCTTATGAGCTTGACCCACACTGCAAATACACGGAAATTCAATCGCTTCTTAACAAATTCAGCATCACCAAGAGCGGTTCGAAACGATTCCCCACAAGAGCCATCAATGGCCTTGAATGGCATGACACCAGTGATGACCAATTCAAGATACATTACAAGGGGAACGGAAAGTCCGAAATCGCAGGCTCCTTCAAGATCACGATCGATGTCTTAACTCAGAATCCCAAATAGGTAGACGGAGAACCGGGGCCGAAACCAGGTCCGGACCCCACACCCCCACCAGCACCACCACCTGAACCGACGCCAGCCAAACATGAGAGATTCATTGTGTACACCGGTACACTGTCAACGCTCATTAGTGCCCGACAAAACTCAGATAGTATATCCCTCTACTCAATCAGAGACCAGAGGATCAGATATATTGAAGATGAGAACGCAAACTGGACGAACATCAAAGCACAATGGTATTCCCAGAATTCTGTGGAAGCAATACCAATGTTTATTTACCCGGTTCCGCAAGGCACATGGTCGATTGAAATCTCTTGTGAAGGCTACCAGGCAACATCAAGCACCACGGACCCCCACCGGGGGAAATCTGATGGAATGATTGCTTATGACGACAATCAAGATAAGGTGTGGAATATTGGTGTGCAAAATAATGTAGCCATATCCAATAACAAGGCCGATGCTGATTGGAAATACGGTCACCCAGATTTAACTATCAACGGTGAACGTTTCGACCAAAAGCAAGTAGTCGAGAAAGATGGAACAGTTTCGTTTCATTTAGTAACTACTGGCCCCAACGCGAGTTTCTTTTTAGCTGGCCCTGCCGTTAAGAAGACTGCCAAGTATAACTTCTGCATATCATATGGAGCTTGGACAGACCGCGATATGGAATTTGGATTGGTATCAGTTGTTCTCGATGAACATTTAGAGGGTGTTAGAGGTTCTCAGTACGTTAGGAAAACGCTAAGGCCAGGTCATATTAGCGTCAATCGCACTCACCGATTGCAAGACAGTTTCACACCGGTGGAATATGTCAGTGATGAAGATAGTAGTAGTAGTAGTAGTAGTATAGTTAGTAATCGACCATCAACTCCGGATAATGATAGTGATGTCCAATTTGCAGAATCGCTCAAGGATAAGCTTCCGACGCAGTCGAAGCTTCCACCTAAAGGATTCCTATCACGGTTAAGCGCAAAAGAAAAAGAAGAAATTTCCAGCTCAAAACCCTCAAATGTTGAACGTCAAGTTGGTCCTCTTGTTGCAGCCTATGGATACCCGTCGCAAACAGGTGTCTATGATGCAGCCAGAGAGATCCTGCAAGCTAAAGAAGCTGCAGAGAATTTGGCAGAACTTGAAAGGGACTTAAAGGAGATTAACAAGCTAGAACCGCCGGATACAATAGTTCAGGAAGAAATCCCTGACTTCGTGCCACCTCCGGAGAGGGTGATCCAGGAAGACGATCCTGATTACATACCTCCGATTTGGCGCAATGCCGACCAGGCTGTTACGATCGCCACAAGTGGTCAAATAGACTGGAGTCGGCCAGCTTATGAGTCAGGTGATCCACCTAAGAAGGCAGGAACACTCAAGGGAACTCTCTCAAAATTAGGAGGGTCTCTTAGAAGTGGAGAATCGTCTCTTAGAGGTAACCTCCGCAAGACGCAAGATCAAACTGATCTAGACAACAAATTGTCCAAACTTAGTGTTATTCAAAGATCTCAATATCAGAGAATTCTAAATAACCTAGGGAAAATGCGTGCGCGAGCATATATCGATGGTTTAGATTTAGATTAATATAGTAGAAGTAAGTGTGCGCTTTCCATCACATAGGCGTGGAGCCAACCTTGGTGAGTTGCTGTCGTGGGATCCTGGGAAACAGGTTCGGTGAACAAAAAGCCGGTAATCTCGGGTGTTCGTCAAACACCGTCGTATCAACACAGTATGCATATCCATCAATAACCCACTGTCCTTGTGACTAAAAATTAGAGTTAGTCTACCGCCTCTCTTGTAAACCACATACAAGATGCGAGCTTGTGGAGAGTACCATCCCTTGAATAAGGATGGTTGAAAGTTTCTGGTTCCAATCCATTGATCAAAATTGGCACTGCTTCTGGTGACTACACTGCCGCTGGTGATACAGCGTAAACAATTTCTGCTACTTACTCGATGAAATGAGAGTAACTAGTAAAGTCTTGCCGCTCACATTTCTATTTGACGGTACTAGGCTTCGTTCCTTTGATAACGTTAAATGAAAGCGGAGT
>L70
ACAAGATCCACCTCCCGGCACCTTCGTATCGTGTTTGAGGTATCTCTAGTGTTTGGTTGTTTAAATACTAGTTAATTTAATGTTTAATTTCGATAGTTTAGTGTCGGCCACCGCTAAGGTGGTCAAAGATTTTATTCATTTTTGTTATAATAGGGCGAGGCATGTTTACTATGCTCTCAAACGCTGGCTCTGGGAGCTCCAGGGCGTGTTTGCTGCACATGACGCTTTTGTCGACATGTGCTACGACGCTATGTATGGCGTCGAAGAGTTTGAGTGGGAACTGCAAAAACAGTTCTCAAGTGCCGAACACGACGTGCTAATCGCCAAGCACGAATTTGAGCGCCTGTTAAGGGATGGCGCCCCATTAAAGACATGGCCACAACCATGCGCTCCTATGGGCAGTTTCCGGTCGTCTGATGACTTCCAGGTAGCAGCTCAAGAAGCTGAAAACCTGTCTTTAATGGACCCAGAACCCTCCTTGATTAAAGGGTCTGGTGATTACTCGCTTGACAATCCTAACAGGATTGAAAAGTTCATCAACCTCGTTCAAAAGAAGGAGGTACTTTCCGCCACCGAGCAAATGATCAAACATGCTTATGAAGAGCATATCGGTGAGGCACCATTCGGAAAGTGGTTCAACACTCTGTCCTCTCGCATGAATTACATTAAGAGGGCTGCTTCAAAGAAGGCCAAGGCGGTCAAGAGATCAAACTCTGTCCGTCAAATGGTAAACGAGGTAAATGTCATCCCTGACTTTATCTCAATTTGTGATGTTGTCCAGGTGGATACTGGCGAGAAGCTCCCTCCCAAGAAAGATAAAGACGGGGAGCTATTGGAGCCTGAACCCAAATTAAAAATGATGAGAAGGGTCAGGCCTGAGCATTATGGTGATGCTCGTTCTTACATAAGGCAGCACATTCGCAACAATAACATGCGCCTTATTGACGGCTCTGATGTTAGTCATGCTACCATCAACCGATATGCTCTCAAGTTCTGCGAAGACTTAGAGCTTGATATGACCAGTACTGCAATGCTGGTTGATTATGCTATGACAATGGTGCCCATCCCTCTTAAGAATGATATTGAAAGGGCGAAGATTGTCCATTCTCCTGCAGCCAGGCAAATTAGGCAGGAGTTGGGCGTTCTAAACGCTGAGGTTTTTTAGAGGGGCTCTGCTCCGACTCTGGTTTTGAATCCCCGTTTTCTATTTTGGGGTTGCCAGAGATCGTGGTGCGTAGTGGAGCTACACCTAGGAAGAGTCGTAGTGTAATTAGCTTTCTTTCGCAGTTTACTTTAGGTCTAGATTACCAATGCCCAAATCCCAGTTTACATAATGCATTGGTGGCGGTTGAACGTAGGGTGTTCACCGTTGGGAAAGGAAATGAGGTAGTGCTACCTTACAAGAACAAAAAAGGAATATTTTCCAATCTTGATTACTTTCGAGACTCAATAGTCAACAAAGTTGGTTGTCCAAGGACCCACACTCCTGAGGAGCTTGCTGCAACGTACCACTCTGGAAAGAGAAGTCTGTACAATGCAGCTGTTCAAAGCCTCAAAAAGAAGGCAGTCGAAAGGAGTGATGCTAACGTGACAGCCTTTCTCAAGATGGAAAAACATCTGATGAGTAAGAAGATAGCACCCAGGTTGATATGTCCCCGAAACAAAAGATACAATGTTGAATTGGGACGTCGATTGAAATTTAACGAGAAGAAATTCATGCATGCAATCGACTCAACCTTTGAATCCCCAACTGTTCTTAGTGGATATGACAGTTTTAAAGTTGGGAAGATAATAGCCAATAAATGGTCCAAATTTAAGAGACCAGTTGCAATAGGTGTTGATGCGAGCAGATTTGATCAGCACGTGGGGGTAGAAGCACTCCAATGGGAGCACTCGATTTACAACGGTGCATTCAAAGATCCCATTCTCAAGGAGTTGTTACACTGGCAAACAGAGAATAGAATCATGCTGTTTGTTGAAGACAAAATCCTCAAGTTCAAGGTCAAAGGACATAGAATGTCTGGCGACATTAACACCTCTTCTGGCAACAAATTAATCATGTGTGGTATGATGCATTACTACTTCAAGACACTTGGAGTCAAAGCCGAACTCTGCAACAATGGCGATGATTGTGTTATCATATGTGAGCGGAAAGATGAGAATAAATTCCAGCACATGCACAGTTGGTTTAAAGACTATGGGTTTGACATGCAGATAGAGACTCCTGTCTACAAGATTGGACAGATAGAGTTTTGTCAAAGTAAACCAGTTAAAATTAATGGCTATTATAGAATGGTGCGTAAACCAGAGAGCATATCCAAAGACGCCCATTCCCTCATTTCCATGGCATCAGCTGAAGATGTCAAAACTTTCATGAGTGCTACCGCCCAATGCGGTATGATCTTGAATAGTGGTGTACCTGTTCTTGATGCTTATCATAAATGCCTATTTAAAGCATCGGGGTACAAGAAAGTGTCGCAAGAAGCAATAGAAAGAATTGTCTCTTTTGGAACGCAGGACAAACTCGGGCTCAGGAAAGAGCGAGTCGAAGAACCAATAACAATGGATAATAGGTTGAGTTATTGGGAGTCCAGTGGGGTTGACCCTCAGACACAGGTCCTTGTCGAACGATATTTTGACAATCTGACGGTCCATATCGAACCCCGCGGCGTAAAGAGATTGACGCCTTTACTAGATAAAACTTTGCTTTCAATTGCAAGTGTAGCACGAACTTCTGTGTCGCTACCAATACTTTCAAAATAGAAGCACTCATAGTAACCATAGTAGTATTAGTATTAATAGTAGTTAGTTTTTTAGATCACGCTAGCTCGTACAGATAAATTGCAACGGATTACAAATTCCTTTCAGGTTTTGCTTCTGGATTCATTTCCAGCATTCCTGTATCAATATTGGCAATTTACTTTGTCTACCTCAAAATTTCGAAAAATCTAAGGGAGATAATAAACGAGTATGGTCGCGGTTAGCAATGTCGCATTACAACGAAGACGCACTCGCAGAGCCGCAAGACGCGCTCCACGAGTTCAGCTCATGGCTATTCCAACGACCAGTCGCGCACCACAGCGCAGACGAAGACAACGACGACGAAGGAGAAATAATGGAGGAGGAGGCAATATGGCCGGAGGATCAGGCAAGGCTCACAAATTCCAGTTTTCGAAGGACGGTATCAATGGCAGTTCCAAGGGAACTATCACATTCGGGCCGTCTTTATCAGAGTGCAAGCCACTCTCTGATGGAATACTCAAGGCCTACCATGAATATAAGATCACGAGTATCTTATTACAGTTCATCTCCGAGGCCTCTTCCACCTCGTCAGGCTCCATCGCTTATGAGCTTGACCCACACTGCAAATACACGGAAATCCAATCGCTTCTTAACAAATTCAGCATCACCAAGAGCGGTTCGAAACGATTCCCCACAAGAGCTATCAATGGCCTTGAATGGCATGACACCAGTGATGACCAATTCAAGATACATTACAAGGGGAACGGAAAGTCCGAAATCGCAGGCTCCTTCAAGATCACGATCGATGTCTTAACTCAGAATCCCAAATAGGTAGACGGAGAACCGGGGCCGAAACCAGGTCCGGACCCCACACCCCCACCAGCACCACCACCTGAACCGACGCCAGCCAAACATGAGAGATTCATTGTGTACACCGGTACACTGTCAACGCTCATTAGTGCCCGACAAAACTCAGATAGTATATCCCTCTACTCAATCAGAGACCAGAGGATCAGATATATTGAAGATGAGAACGCAAACTGGACGAACATCAAAGCACAATGGTATTCCCAAAACTCCGTGGAAGCAATACCAATGTTTATTTACCCAGTTCCGCAAGGCACATGGTCGATTGAAATCTCTTGTGAAGGCTACCAGGCAACATCAAGCACCACGGACCCCCACCGGGGGAAATCTGATGGAATGATTGCTTATGATGACAATCAAGATAAGGTGTGGAATATTGGTGTGCAAAATAATGTAACCATATCCAACAACAAGGCCGATGCTGATTGGAAATACGGTCACCCAGATTTAACTATCAACGGTGAACGTTTCGACCAAAAGCAAGTAGTCGAGAAAGATGGAACAGTTTCGTTTCATTTAGTAACTACTGGCCCCGACGCGAGTTTCTTTTTAGCTGGCCCTGCCGTTAAGAAGACTGCCAAGTATAATTTCTGCATATCATATGGAGCTTGGACAGACCGTGATATGGAATTTGGATTGGTATCAGTTGTTCTCGATGAACATTTAGAGGGTGTTAGAGGTTCTCAGTACGTTAGGAAAACGCTAAGGCCAGGTCATATTAGCGTCAATCGCACTCACCGATTGCAAGACAGTTTCACACCGGTGGAATATGTCAGTGATGAAGATAGTAGTAGTAGTAGTAGTAGTATAGTTAGTAATCGACCATCAACTCCGGATAATGATAGTGATGTCCAATTTGCAGAATCGCTCACGGGTAAGCTTCCGACGCAGTCGAAGCTTCCACCTAAAGGATTCCTATCACGGTTAAGTGCAAAAGAAAAAGAAGAAATTTCCAGCTCAAAGCCCTCAAATGTTGAACGTCAAGTTGGTCCTCTTGTTGCAGCCTATGGATACCCGTCACAAACAGGTGTCTATGATGCAGCCAGAGAGATCCTGCAAGCTAAAGAAGCTGCAGAAAATTTGGCAGAACTAGAAAGGGACTTAAAGGAGATTAACAAGCTAGAACCGCCGGATACAATAGTTCAGGAAGAAATCCCTGACTTCGTGCCACCCCCGGAGAGGGTGATCCAGGAAGACGATCCTGATTACATACCTCCGATTTGGCGCAATGCCGACCAGGCTGTTACGATCGCCACAAGTGGTCAAATAGACTGGAGTCGGCCAGCTTATGAGTCAGGTAATCCACCTAAGAAGGCAGGAACACTCAAGGGAACTCTCTCAAAATTAGGAGGGTCTCTTAGAAGTGGAGAATCGTCTCTTAGAGGTAACCTCCGCAAGACGCAAGATCAAACTGATCTAGACAACAAATTGTCCAAACTTAGTGTTATTCAAAGATCTCAATATCAGAGAATTCTAAATAACCTAGGGAAAATGCGTGCGCGAGCATATATCGATGGTTTAGATTTAGATTAATATAGTAGAAGTAAGTGTGCGCTTTCCATCACATAGGCGTGGAGCCAACCTTGGTGAGTTGCTGTCGTGGGATCCTGGGAAACAGGTTCGGTGAACAAAAAGCCGGTAATCTCGGGTGTTCGTCAAACACCGTCGTATCAACACAGTATGCATATCCATCAATAACCCACTGTCCTTGTGACTAAAAATTAGAGTTAGTTTACCGCCTCTCTTGTAAACCACATACAAGATGCGAGCCTGTGGAGAGTACCATCCCTTGAATAAGGATGGTTGAAAGTTTCTGGTTCCAATCCATTGATCAAAATTGGCACTGCTTCTGGTGACTACACTGCCGCTGGTGATACAGCGTAAACAATTTCTGCTACTTACTCGATGAAATGAGAGTAACTAGTAAAGTCTTGCCGCTCACATTTCTATTTGACGGTACTAGGCTTCGTCCCTTTGATGACGTTAAATGAAAGCGGAGT
>L76
ACAAGATCCACCTCCCGGCACCTTCGTATCGTGTTTGAGGTATCTCTAGTGTTTGGTTGTTTAAATACTAGTTAATTTAATGTTTAATTTCGATAGTTTAGTGTCGGCCACCGCTAAGGTGGTCAAAGATTTTATTCATTTTTGTTATAATAGGGCGAGGCATGTTTACTATGCTCTCAAACGATGGCTCTGGGAGCTCCAGGGCGTGTTTGCTGCACATGACGCTTTTGTCGACATGTGCTACGACGCTATGTATGGCGTCGAAGAGTTTGAGTGGGAACTGCAAAAACAGTTCTCAAGTGCCGAACAGGACGTGCTAGTCGCCAAGCACGAATTTGAGCGCCTGTTAAGGGATGGCGCCCCATTAAAGACATGGCCACAACCATGCGCTCCTATGGGCAGTTTCCGGTCGTCTGATGACTTCCAGGTAGCAGCTCAAGAAGCTGAAAACCTGTCTTTGATGGACCCAGAACCCTCCTTGATTAAAGGGTCTGGTGATTACTCGCTTGACAATCCTAACAGGATTGAAAAGTTCATCAACCTCGTTCAGAAGAAGGAGGTACTTTCCGCCACCGAGCAAATGATTAAACATGCTTATGAAGAGCATATCGGTGAGGCACCATTCGGAAAGTGGTTCAACACTCTGCCCTCTCGCATGAATTACATTAAGAGGGCTGCTTCAAAGAAGGCCAAGGCGGCCAAGAGATCAAACTCTGTCCGTCAAATGGTAAACGAGGTAAATGTCATCCCTGACTTTATCTCAATTTGTGATGTTGTTCAGGTGGATACTGGCGAGAAGCTCCCTCCCAAGAAAGATAAAGACGGGGAGCTATTGGAGCCTGAACCCAAATTAAAAATGATGAGAAGGGTCAGGCCTGAGCATTTTGGTGATGCTCGTTCTTACATAAGGCAGCACATTCGCAACAATAACATGCGCCTTATTGACGGCTCTGATGTTAGCCATGCTACCATCAACCGATATGCTCTCAAGTTCTGCGAAGACTTAGAGCTTGATATGACCAGTACTGCAATGCTGGTTGATTATGCTATGACAATGGTGCCCATCCCTCTTAAGAATGATATTGAAAGGGCGAAGATTGTCCATTCTCCTGCAGCCAGGCAAATTAGGCAGGAGTTGGGCGTTCTAAACGCTGAGGTTTTTTAGAGGGGCTCTGCTCCGACTCTGGTTTTGAATCCCCGTTTTCTATTTTGGGGTTGCCAGAGATCGTGGTGCGTAGTGGAGCTACACCTAGGAAGAGTCGTAGTGTAATTAGCTTTCTTTCGCAGTTTACTTTAGGTCTAGATTACCAATGCCCAAATCCCAGTTTACATAATGCATTGGTGGCGGTTGAACGTAGGGTGTTCACCGTTGGGAAAGGAAATGAGGTAGTGCTACCTTACAAGAACAAAGAAGGAATATTTTCCAATCTTGATTACTTTCGAGACTCAATAGTCAACAAAGTTGGTTGTCCAAGGACCCACACTCCTGAGGAGCTTGCTGCAACGTACCACTCTGGAAAGAGAAGTCTGTACAATGCAGCTGTTCAAAGCCTCAAAAAGAAGGCAGTCGAAAGGAGTGATGCTAACGTGACAGCCTTTCTCAAGATGGAAAAACATCTGATGAGTAAGAAGATAGCACCCAGGTTGATATGTCCCCGAAACAAAAGATACAATGTTGAATTGGGACGTCGATTGAAATTTAACGAGAAGAAATTCATGCATGCAATCGACTCAACCTTTGAATCCCCAACTGTTCTTAGTGGATATGACAGTTTTAAAGTTGGGAAGATAATAGCCAATAAATGGTCCAAATTTAAGAGACCAGTTGCAATAGGTGTTGATGCGAGCAGATTTGATCAGCACGTGGGGGTAGAAGCACTCCAGTGGGAGCACTCGATTTACAACGGTGCATTCAAAGATCCCATTCTCAAGGAGTTGCTACACTGGCAAACAGAGAATAGAATCATGCTGTTTGTTGAAGACAAAATCCTCAAGTTCAAGGTCAAAGGACATAGAATGTCTGGCGACATTAACACCTCTTCTGGCAACAAATTAATCATGTGTGGTATGATGCACTACTACTTCAAGACACTTGGAGTCAAAGCCGAACTCTGCAACAATGGCGATGATTGTGTTATCATATGTGAGCGGAAAGATGAGAATAAATTCCAACACATGCACAGCTGGTTTAAAGACTATGGGTTTGACATGCAGATAGAGACTCCTGTTTACAAGATTGGACAGATAGAGTTTTGTCAAAGTAAACCAGTTAAAATTAATGGCTATTATAGAATGGTGCGTAAACCAGAGAGCATATCCAAAGACGCCCATTCCCTCATTTCCATGGCATCAGCTGAAGATGTCAAAACTTTCATGAGTGCTACCGCCCAATGCGGTATGATCTTGAATAGTGGTGTACCTGTTCTTGATGCTTATCATAAATGCCTATTTAAAGCATCGGGGTACAAGAAAGTATCGCAAGAAGCAATAGAAAGAATTGTCTCTTTTGGAACGCAGGATAAACTCGGGCTCAGGAAAGAGCGAGTCGAAGAACCAATAACAATGGATAATAGGTTGAGTTATTGGGAGTCCAGTGGGGTTGACCCTCAGACACAGGTCCTTGTCGAACGATATTTTGACAATCTGACGGTCCATATCGAACCCCGCGGCGTAAAGAGATTGACGCCTTTACTAGATAAAACTTTGCTTTCAATTGCAAGTGTAGCACGAACTTCTGTGTCGCTACCGATACTTTCAAAATAGAAGCACTCATAGTAACCATAGTAGTATTAGTATTAATAGTAGTTAGTTTATTAGATTACGCTAGCTCGTACAGATAAATTGCAACGGATTACAAATTCCTTTCAGGTTTTGCTTCTGGATTCATTTCCAGCATTCCTGTATCAATATTGGCAATTTACTTTGTCTACCTCAAAATTTCGAAAAATCTAAGGGAGATAATAAACGAGTATGGTCGCGGTTAGTAATGTCGCATTACAACGAAGACGCACTCGCAGAGCCGCAAGACGCGCTCCACGAGTTCAGCTCATGGCTATTCCAACGACCAGTCGCACACCACAGCGCCGACGAAGACAACGACGACGAAGGAGAAATAATGGAGGAGGAGGCAATATGGCCGGAGGATCAGGCAAGGCTCACAAATTCCAGTTTTCGAAGGACGGTATCAATGGCAGTTCCAAGGGAACTATCACATTCGGGCCGTCTTTATCAGAGTGCAAGCCACTCTCTGATGGAATACTCAAGGCCTACCATGAATATAAGATCACGAGTATCTTATTACAGTTCATCTCCGAGGCCTCTTCCACCTCGTCAGGCTCCATCGCTTATGAGCTTGACCCACACTGCAAATACACGGAAATCCAATCGCTTCTTAACAAATTCAGCATCACCAAGAGCGGTTCGAAACGATTCCCCACAAGAGCCATCAATGGCCTTGAATGGCATGACACCAGTGATGACCAATTCAAGATACATTACAAGGGGAACGGAAAGTCCGAAATCGCAGGCTCCTTCAAGATCACGATCGATGTCTTAACTCAGAATCCCAAATAGGTAGACGGAGAACCGGGGCCGAAACCAGGTCCGGACCCCACACCCCCACCAGCACCACCACCTGAACCGACGCCAGCCAAACATGAGAGATTCATTGTGTACACCGGTACACTGTCAACGCTCATTAGTGCCCGACAAAACTCAGATAGTATATCCCTCTACTCAATCAGAGACCAGAGGATCAGATATATTGAAGATGAGAACGCAAACTGGACGAACATCAAAGCACAATGGTATTCCCAGAATTCTGTGGAAGCAATACCAATGTTTATTTACCCGGTTCCGCAAGGCACATGGTCGATTGAAATCTCTTGTGAAGGCTACCAGGCAACATCAAGCACCACGGACCCCCACCGGGGGAAATCTGATGGAATGATTGCTTATGATGACAATCAAGATAAGGTGTGGAATATTGGTGTGCAGAATAATGTAACCATATCCAATAACAAGGCCGATGCTGATTGGAAATACGGTCACCCAGATTTAACTATCAACGGTGAACGTTTCGACCAAAAGCAAGTAGTCGAGAAAGATGGAACAGTTTCGTTTCATTTAGTAACTACTGGCCCCAACGCGAGTTTCTTTTTAGCTGGCCCTGCCGTTAAGAAGACTGCCAAGTATAACTTCTGCATATCATATGGAGCTTGGACAGACCGCGATATGGAATTTGGATTGGTATCAGTTGTTCTCGATGAACATTTAGAGGGTGTTAGAGGTTCTCAGTACGTTAGGAAAACGCTAAGGCCAGGTCATATTAGCGTCAATCGCACTCACCGATTGCAAGACAGTTTCACACCGGTGGAATATGTCAGTGATAAAGATAGTAGTAGTAGTAGTAGTAGTATAGTTAGTAGTCGACCATCAACTCCGGATAATGATAGTGATGTCCAATTTGCAGAATCGCTCAAGGGTAAGCTTCCGACGCAGTCGAAGCTTCCACCTAAAGGATTCCTATCACGGTTAAGCGCAAAAGAAAAAGAAGAAATTTCCAGCTCAAAACCCTCAAATGTTGAACGTCAAGTTGGTCCTCTTGTTGCAGCCTATGGATACCCGTCGCAAACAGGTGTCTATGATGCAGCCAGAGAGATCCTGCAAGCTAAAGAAGCTGCAGAGAATTTGGCAGAACTAGAAAGGGACTTAAAGGAGATTAACAAGCTAGAACCGCCGGATACAATAGTTCAGGAAGAAATCCCTGACTTCGTGCCACCTCCGGAGAGGGTGATCCAGGAAGACGATCCTGATTACATACCTCCGATTTGGCGCAATGCCGACCAGGCTGTTACGATCGCCACAAGTGGTCAAATAGACTGGAGTCGGCCAGCTTATGAGTCAGATGATCCACCTAAGAAGGCAGGAACACTCAAGGGGACTCTCTCAAAATTAGGAGGGTCTCTTAGAAGTGGAGAATCGTCTCTTAGAGGTAACCTCCGCAAGACGCAAGATCAAACTGATCTAGACAACAAATTGTCCAAACTTAGTGTTATTCAAAGATCTCAATATCAGAGAATTCTAAATAACCTAGGGAAAATGCGTGCGCGAGCATATATCGATGGTTTAGATTTAGATTAATATAGTAGAAGTAGGTGCGCGCTTTCCATCACATAGGCGTGGAGCCAACCTTGGTGAGTTGCTGTCGTGGGATCCTGGGAAACAGGTTCGGTGAACAAAAAGCCGGTAATCTCGGGTGTTCGTCAAACACCGTCGTATCAACACAGTATGCATATCCATCAATAACCCACTGTCCTTGTGACTAAAAATTAGAGTTAGTTTACCGCCTCTCTTGTAAACCACATACAAGATGCGAGCTTGTGGAGAGTACCATCCCTTGAATAAGGATGGTTGAAAGTTTCTGGTTCCAATCCATTGATCAAAATTGGCACTGCTTCTGGTGACTACACTGCCGCTGGTGATACAGCGTAAACAATTTCTGCTACTTACTCGATGAAATGAGAGTAACTAGTAAAGTCTTGCCGCTCACATTTCTATTTGGCGGTACTAGGCTTCGTTCCTTTGATAACGTTAAATGAAAGCGGAGT
>L85
ACAAGATCCACCTCCCGGCACCTTCGTATCGTGTTTGAGGTATCTCTAGTGTTTGGTTGTTTAAATACTAGTTAATTTAATGTTTAATTTCGATAGTTTAGTGTCGGCCACCGCTAAGGTGGTCAAAGATTTTATTCATTTTTGTTATAATAGGGCGAGGCATGTTTACTATGCTCTCAAACGCTGGCTCTGGGAGCTCCAGGGCGTGTTTGCTGCACATGACGCTTTTGTCGACATGTGCTACGACGCTATGTATGGCGTCGAAGAGTTTGAGTGGGAACTGCAAAAACAGTTCTCAAGTGCCGAACACGACGTGCTAATCGCCAAGCACGAATTTGAGCGCCTGTTAAGGGATGGCGCCCCATTAAAGACATGGCCACAACCATGCGCTCCTATGGGCAGTTTCCGGTCGTCTGATGACTTCCAGGTAGCAGCTCAAGAAGCTGAAAACCTGTCTTTGATGGACCCAGAGCCCTCCTTGATTAAAGGGTCTGGTGATTACTCGCTTGACAATCCTAACAGGATTGAAAAGTTCATCAACCTCGTTCAAAAGAAGGAGGTACTTTCCGCCACCGAGCAAATGATCAAACATGCTTATGAAGAGCATATCGGTGAGGCACCATTCGGAAAGTGGTTCAACACTCTGCCCTCTCGCATGAATTACATTAAGAGGGCTGCTTCAAAGAAGGCCAAGGCGGTAAAGAGATCAAACTCTGTCCGTCAAATGGTAAACGAGGTAAATGTCATCCCTGACTTTATCTCAATTTGTGATGTTGTCCAGGTGGATACTGGCGAGAAGCTCCCTCCCAAGAAAGATAAAGACGGGGAGCTATTGGAGCCTGAACCCAAATTAAAAATGATGAGAAGGGTCAGGCCTGAGCATTTTGGTGATGCTCGTTCTTACATAAGGCAGCACATTCGCAACAATAACATGCGCCTTATTGACGGCTCTGATGTTAGTCATGCTACCATCAACCGATATGCTCTCAAGTTCTGCGAAGACTTAGAGCTTGATATGACCAGTACTGCAATGCTGGTTGATTATGCTATGACAATGGTGCCCATCCCTCTTAAGAATGATATTGAAAGGGCGAAGATTGTCCATTCTCCTGCAGCCAGACAAATTAGGCAGGAGTTGGGCGTTCTAAACGCTGAGGTTTTTTAGAGGGGCTCTGCTCCGACTCTGGTTTTGAATCCCCGTTTTCTATTTTGGGGTTGCCAGAGATCGTGGTGCGTAGTGGAGCTACACCTAGGAAGAGTCGTAGTGTAATTAGCTTTCTTTCGCAGTTTACTTTAGGTCTAGATTACCAATGCCCAAATCCCAGTTTACATAATGCATTGGTGGCGGTTGAACGTAGGGTGTTCACCGTTGGGAAAGGAAATGAGGTAGTGCTACCTTACAAGAACAAAGAAGGAATATTTTCCAATCTTGATTACTTTCGAGACTCAATAGTCAACAAAGTTGGTTGTCCAAGGACCCACACTCCTGAGGAGCTTGCTGCAACGTACCACTCTGGAAAGAGAAGTCTGTACAATGCAGCTGTTCAAAGCCTCAAAAAGAAGGCAGTCGAAAGGAGTGATGCTAACGTGACAGCCTTTCTCAAGATGGAAAAACATCTGATGAGTAAGAAGATAGCACCCAGGTTGATATGTCCCAGAAACAAAAGATACAATGTTGAATTGGGACGTCGATTGAAATTTAACGAAAAGAAATTCATGCATGCAATCGACTCAACCTTTGAATCCCCAACTGTTCTTAGTGGATATGACAGTTTTAAAGTTGGGAAGATAATAGCCAATAAATGGTCTAAATTTAAGAGACCAGTTGCAATAGGTGTTGATGCGAGCAGATTTGATCAGCACGTGGGGGTAGAAGCACTCCAATGGGAGCACTCGATTTACAACGGTGCATTCAAAGATCCCATTCTCAAGGAGTTGTTACACTGGCAAACAGAGAATAGAATCATGCTGTTTGTTGAAGACAAAATCCTCAAGTTCAAGGTCAAAGGACATAGAATGTCCGGCGACATTAACACCTCTTCTGGCAACAAATTAATCATGTGTGGTATGATGCACTACTACTTCAAGACACTTGGAGTCAAAGCCGAACTCTGCAACAATGGCGATGATTGTGTTATCATATGTGAGCGGAAAGATGAGAATAAATTCCAACACATGCACAGCTGGTTTAAAGACTATGGGTTTGACATGCAGATAGAGACTCCTGTCTACAAGATTGGACAGATAGAGTTTTGTCAAAGTAAACCAGTTAAAATTAATGGCTATTATAGAATGGTGCGTAAACCAGAGAGCATATCCAAAGACGCCCATTCCCTCATTTCCATGGCATCAGCTGAAGATGTCAAAACTTTCATGAGTGCTACCGCTCAATGCGGTATGATCTTGAATAGTGGTGTACCTGTTCTTGATGCTTATCATAAATGCCTATTTAAAGCATCGGGGTACAAGAAAGTATCGCAAGAAGCAATAGAAAGAATTGTCTCTTTTGGAACGCAGGACAAACTCGGGCTCAGGAAAGAGCGAGTCGAAGAACCAATAACAATGGATAATAGGTTGAGTTATTGGGAGTCCAGTGGGGTTGACCCTCAGACACAGGTCCTTGTCGAACGATATTTTGACAATCTGACGGTCCATATCGAACCCCGCGGCGTAAAGAGATTGACGCCTTTACTAGATAAAACTTTGCTTTCAATTGCAAGTGTAGCACGAACTTCTGTGTCGCTACCGATACTTTCAAAATAGAAGCACTCATAGTAACCATAGTAATATTAGTATTAATAGTAGTTAGTTTATTAGATTACGCTAGCTCGTACAGATAAATTGCAACGGATTACAAATTCCTTTCAGGTTTTGCTTCTGGATTCATTTCCAGCATTCCTGTATCAATATTGGCAATTTACCTTGTCTACCTCAAAATTTCGAAAAATCTAAGGGAGATAATAAACGAGTATGGTCGCGGTTAGCAATGTCGCATTACAACGAAGACGCACTCGCAGAGCCGCAAGACGCGCTCCACGAGTTCAGCTCATGGCTATTCCAACGACCAGTCGCGCACCACAGCGCAGACGAAGACAACGACGACGAAGGAGAAATAATGGAGGAGGAGGCAATATGGCCGGAGGATCAGGCAAGGCTCACAAATTCCAGTTTTCGAAGGACGGTATCAATGGCAGTTCCAAGGGAACTATCACATTCGGGCCGTCTTTATCAGAGTGCAAGCCACTCTCTGATGGAATACTCAAGGCCTACCATGAATATAAGATCACGAGTATCTTATTACAGTTCATCTCCGAGGCCTCTTCCACCTCGTCAGGCTCCATCGCTTATGAGCTTGACCCACACTGCAAATACACGGAAATCCAATCGCTTCTTAACAAATTCAGCATCACCAAGAGCGGTTCGAAACGATTCCCCACAAGAGCTATCAATGGCCTTGAATGGCATGACACCAGTGATGACCAATTCAAGATACATTACAAGGGGAACGGAAAGTCCGAAATCGCAGGCTCCTTCAAGATCACGATCGATGTCTTAACTCAGAATCCCAAATAGGTAGACGGAGAACCGGGGCCGAAACCAGGTCCGGACCCCACACCCCCACCAGCACCACCACCTGAACCGACGCCAGCCAAACATGAGAGATTCATTGTGTACACCGGTACACTGTCAACGCTCATTAGTGCCCGACAAAACTCAGATAGTATATCCCTCTACTCAATCAGAGACCAGAGGATCAGATATATTGAAGATGAGAATGCAAACTGGACGAACATCAAAGCACAATGGTATTCCCAAAATTCTGTGGAAGCAATACCAATGTTTATTTACCCAGTTCCGCAAGGCACATGGTCGATTGAAATCTCTTGTGAAGGCTACCAGGCAACATCAAGCACCACGGATCCCCACCGGGGGAAATCTGATGGAATGATTGCTTATGATGACAATCAAGATAAGGTGTGGAATATTGGTGTGCAAAATAATGTAACCATATCCAACAACAAGGCCGATGCTGATTGGAAATACGGTCACCCAGATTTAACTATCAACGGTGAACGTTTCGACCAAAAGCAAGTAGTTGAGAAAGATGGAACAATTTCGTTTCATTTAGTAACTACTGGCCCCAACGCGAGTTTCTTTTTAGCTGGCCCTGCCGTTAAGAAGACAGCCAAGTATAACTTCTGCATATCATATGGAGCTTGGACAGACCGCGATATGGAATTTGGATTGGTATCAGTTGTTCTCGATGAACATTTAGAGGGTGTTAGAGGTTCTCAGTACGTTAGGAAAACGCTAAGGCCAGGTCATATTAGCGTCAATCGCACTCACCGATTGCAAGACAGTTTCACACCGGTGGAATATGTCAGTGATGAAGATAGTAGTAGTAGTAGTAGTAGTATAGTTAGTAATCGACCATCAACTCCGGATAATGATAGTGATGCCCAATTTGCAGAATCGCTCAAGGGTAAGCTTCCGACGCAGTCGAAGCTTCCACCTAAAGGATTCCTATCACGGTTAAGCGCAAAAGAAAAAGAAGAAATTTCCAACTCAAAGCCCTCTAATGTTGAACGTCAAGTTGGTCCTCTTGTTGCAGCCTATGGATACCCGTCGCAAACAGGTGTCTATGATGCAGCCAGAGAGATCCTGCAAGCTAAAGAAGCTGCAGAAAATTTGGCAGAACTAGAAAGGGACTTAAAGGAGATTAACAAGCTAGAACCGCCGGATACAATAGTTCAGGAAGAAATCCCTGACTTCGTGCCACCTCCGGAGAGGGTGATCCAGGAAGACGATCCTGATTACATACCTCCGATTTGGCGCAATGCCGACCAGGCTGTTACGATCGCCACAAGTGGTCAAATAGACTGGAGTCGGCCAGCTTATGAGTCAGGTGATCCACCTAAGAAGGCAGGAACACTCAAGGGAACTCTCTCAAAATTAGGAGGGTCTCTTAGAAGTGGAGAATCGTCTCTTAGAGGTAACCTCCGCAAGACGCAAGATCAAACTGATCTAGACAACAAATTGTCCAAACTTAGTGTTATTCAAAGATCTCAATATCAGAGAATTCTAAATAACCTAGGGAAAATGCGTGCGCGAGCATATATCGATGGTTTAGATTTAGATTAATATAGTAGAAGTAAGTGTGCGCTTTCCATCACATAGGCGTGGAGCCAACCTTGGTGAGTTGCTGTCGTGGGATCCTGGGAAACAGGTTCGGTGAACAAAAAGCCGGTAATCTCGGGTGTTCGTCAAACACCGTCGTATCAACACAGTATGCATATCCATCAATAACCCACTGTCCTTGTGACTAAAAATTAGAGTTAGTTTACCGCCTCTCTTGTAAACCACATACAAGATGCGAGCTTGTGGAGAGTACCATCCCTTGAATAAGGATGGTTGAAAGTTTCTGGTTCCAATCCATTGATCAAAATTGGCACTGCTTCTGGTGACTACACTGCCGCTGGTGATACAGCGTAAACAATTTCTGCTACTTACTCGATGAAATGAGAGTAACTAGTAAAGTCTTGCCGTTCACATTTCTATTTGACGGTACTAGGCTTCGTTCCTTTGATAACGTTAAATGAAAGCGGAGT
>L86
ACAAGATCCACCTCCCGGCACCTTCGTATCGTGTTTGAGGTATCTCTAGTGTTTGGTTGTTTAAATACTAGTTAATTTAATGTTTAATTTCGATAGTTTAGTGTCGGCCACCGCTAAGGTGGTCAAAGATTTTATTCATTTTTGTTATAATAGGGCGAGGCATGTTTACTATGCTCTCAAACGCTGGCTCTGGGAGCTCCAGGGCGTGTTTGCTGCACATGACGCTTTTGTCGACATGTGCTACGACGCTATGTATGGCGTCGAAGAGTTTGAGTGGGAACTGCAAAAACAGTTCTCAAGTGCCGAACACGACGTGCTAATCGCCAAGCACGAATTTGAGCGCCTGTTAAGGGATGGCGCCCCATTAAAGACATGGCCACAGCCATGCGCTCCTATGGGCAGTTTCCGGTCGTCTGATGACTTCCAGGTAGCAGCTCAAGAAGCTGAAAACCTGTCTTTGATGGACCCAGAACCCTCCTTGATTAAAGGGTCTGGTGATTACTCGCTTGACAATCCTAACAGGATTGAAAAGTTCATCAACCTCGTTCAAAAGAAGGAGGTACTTTCCGCCACCGAGCAAATGATCAAACATGCTTATGAAGAGCATATCGGTGAGGCACCATTCGGAAAGTGGTTCAACACTCTGCCCTCTCGCATGAATTATATTAAGAGGGCTGCTTCAAAGAAGGCCAAGGCGGCCAAGAGATCAAACTCTGTCCGTCAAATGGTAAACGAGGTAAATGTCATCCCTGATTTTATCTCAATTTGTGATGTTGTCCAGGTGGATACTGGCGAGAAGCTCCCTCCCAAGAAAGATAAAGACGGGGAGCTATTGGAGCCTGAACCCAAATTAAAAATGATGAGAAGGGTCAGGCCTGAGCATTTTGGTGATGCTCGTTCTTACATAAGGCAGCACATTCGCAACAATAACATGCGCCTTATTGACGGCTCTGATGTTAGTCATGCTACCATCAACCGATATGCTCTCAAGTTCTGCGAAGACTTAGAGCTTGATATGACCAGTACTGCAATGCTGGTTGATTATGCTATGACAATGGTGCCCATCCCTCTTAAGAATGATATTGAAAGGGCGAAGATTGTCCATTCTCCTGCAGCCAGGCAAATTAGGCAGGAGTTGGGCGTTCTAAACGCTGAGGTTTTTTAGAGGGGCTCTGCTCCGACTCTGGTTTTGAATCCCCGTTTTCTATTTTGGGGTTGCCAGAGATCGTGGTGCGTAGTGGAGCTACACCTAGGAAGAGTCGTAGTGTAATTAGCTTTCTTTCACAGTTTACTTTAGGTCTAGATTACCAATGCCCAAATCCCAGTTTACATAATGCATTGGTGGCGGTTGAACGTAGGGTGTTCACCGTTGGGAAAGGAAATGAGGTAGTGCTACCTTACAAGAACAAAGAAGGAATATTTTCCAATCTTGATTACTTTCGAGACTCAATAGTCAACAAAGTTGGTTGTCCAAGGACTCACACTCCTGAGGAGCTTGCTGCAACGTACCACTCTGGAAAGAGAAGTCTGTACAATGCAGCTGTTCAAAGCCTCAAAAAGAAGGCAGTCGAAAGGAGTGATGCTAACGTGACAGCCTTTCTCAAGATGGAAAAACATCTGATGAGTAAGAAGATAGCACCCAGGTTGATATGTCCCCGAAACAAAAGATACAATGTTGAATTGGGACGTCGATTGAAATTTAACGAGAAGAAATTCATGCATGCAATCGACTCAACCTTTGAATCCCCAACTGTTCTTAGCGGATATGACAGTTTTAAAGTTGGGAAGATAATAGCCAATAAATGGTCCAAATTTAAGAGACCAGTTGCAATAGGTGTTGATGCGAGCAGATTTGATCAGCACGTGGGGGTAGAAGCACTCCAATGGGAGCACTCGATTTACAACGGTGCATTCAAAGATCCCATTCTCAAGGAGTTGTTACACTGGCAAACAGAGAATAGAATCATGCTGTTTGTTGAAGACAAAATCCTCAAGTTCAAGGTCAAAGGACATAGAATGTCCGGCGACATTAACACCTCTTCTGGCAACAAATTAATCATGTGTGGTATGATGCACTACTACTTCAAGACACTTGGAGTCAAAGCCGAACTCTGCAACAATGGCGATGATTGTGTTATCATATGTGAGCGGAAAGATGAGAATAAATTCCAACACATGCACAGCTGGTTTAAAGACTATGGGTTTGACATGCAGATAGAGACTCCTGTCTACAAGATTGGACAGATAGAGTTTTGTCAAAGTAAACCAGTTAAAATTAATGGCTATTATAGAATGGTGCGTAAACCAGAGAGCATATCCAAAGACGCCCATTCCCTCATTTCCATGGCATCAGCTGAAGATGTCAAAACTTTCATGAGTGCTACCGCCCAATGCGGTATGATCTTGAATAGTGGTGTACCTGTTCTTGATGCTTATCATAAATGCCTATTTAAAGCATCGGGGTACAAGAAAGTATCGCAAGAAGCAATAGAAAGAATTGTCTCTTTTGGAACGCAGGACAAACTCGGGCTCAGGAAAGAGCGAGTCGAAGAACCAATAACAATGGATAATAGGTTGAGTTATTGGGAGTCCAGTGGGGTTGACCCTCAGACACAGGTCCTTGTCGAACGATATTTTGACAATCTGACGGTCCATATCGAACCCCGCGGCGTAAAGAGATTGACGCCTTTACTAGATAAAACTTTGCTTTCAATTGCAAGTGTAGCACGAACTTCTGTGTCGCTACCGATACTTTCAAAATAGAAGCACTCATAGTAACCATAGTAGTATTAGTATTAATAGTAGTTAGTTTATTAGATTACGCTAGCTCGTACAGATAAATTGCAACGGATTACAAATTCCTTTCAGGTTTTGCTTCTGGATTCATTTCCAGCATTCCTGTATCAATATTGGCAATTTACTTTGTCTACCTCAAAATTTCGAAAAATCTAAGGGAGATAATAAACGAGTATGGTCGCGGTTAGCAATGTCGCACTACAACGAAGACGCACTCGCAGAGCCGCAAGACGCGCTCCACGAGTTCAGCTCATGGCTATTCCAACGACCAGTCGCACACCACAGCGCAGACGAAGACAACGACGACGAAGGAGAAATAATGGAGGAGGAGGCAATATGGCCGGAGGATCAGGCAAGGCTCACAAATTCCAGTTTTCGAAGGACGGTATCAATGGCAGTTCCAAGGGAACTATCACATTCGGGCCGTCTTTATCAGAGTGCAAGCCACTCTCTGATGGAATACTCAAGGCCTACCATGAATATAAGATCACGAGTATCTTATTACAGTTCATCTCCGAGGCCTCTTCCACCTCGTCAGGCTCCATCGCTTATGAGCTTGACCCACACTGCAAATACACGGAAATCCAATCGCTTCTTAACAAATTCAGCATCACCAAGAGCGGTTCGAAACGATTCCCCACAAGAGCCATCAATGGCCTTGAATGGCATGACACCAGTGATGACCAATTCAAGATACATTACAAGGGGAACGGAAAGTCCGAAATCGCAGGCTCCTTCAAGATCACGATCGATGTCTTAACTCAGAATCCCAAATAGGTAGACGGAGAACCGGGGCCGAAACCAGGTCCGGACCCCACACCCCCACCAGCACCACCACCTGAACCGACGCCAGCCAAACATGAGAGATTTATTGTGTACACCGGTACACTGTCAACGCTCATTAGTGCCCGACAAAACTCAGATAGTATATCCCTCTACTCAATCAGAGACCAGAGGATCAGATATATTGAAGATGAGAACGCAAACTGGACGAACATCAAAGCACAATGGTATTCCCAGAATTCTGTGGAAGCAATACCAATGTTTATTTACCCGGTTCCGCAAGGCACATGGTCGATTGAAATCTCTTGTGAAGGCTACCAGGCAACATCAAGCACCACGGACCCCCACCGAGGGAAATCTGATGGAATGATTGCTTATGATGACAATCAAGATAAGGTGTGGAATATTGGTGTGCAAAATAATGTAACCATATCCAATAACAAGGCCGATGCTGATTGGAAATACGGTCACCCAGATTTAACTATCAACGGTGAACGTTTCGACCAAAAGCAAGTAGTCGAGAAAGATGGAACAGTTTCGTTTCATTTAGTAACTACTGGCCCCAACGCGAGTTTCTTTTTAGCTGGCCCTGCCGTTAAGAAGACTGCCAAGTATAACTTCTGCATATCATATGGAGCTTGGACAGACCGCGATATGGAATTTGGATTGGTATCAGTTGTTCTCGATGAACATTTAGAGGGTGTTAGAGGTTCTCAGTACGTTAGGAAAACGCTAAGGCCAGGTCATATTAGCGTCAATCGCACTCACCGATTGCAAGACAGTTTCACACCGGTGGAATATGTCAGTGATGAAGATAGTAGTAGTAGTAGTAGTAGTATAGTTAGTAATCGACCATCAACTCCGGATAATGATAGTGATGTCCAATTTGCAGAATCGCTCAAGGGCAAGCTTCCGACGCAGTCGAAGCTTCCACCTAAAGGATTCCTATCACGGTTAAGCGCAAAAGAAAAAGAAGAAATTTCCAGCTCAAAACCCTCAAATGTTGAACGTCAAGTTGTTCCTCTTGTTGCAGCCTATGGATACCCGTCGGAAACAGGTGTCTACGATGCAGCCAGAGAGATCCTGCAAGCTAAAGAAGCTGCAGAGAATTTGGCAGAATTAGAAAGGGACTTAAAGGAGATTAACAAGCTAGAACCGCCGGATACAATAGTTCAGGAAGAAATCCCTGACTTCGTGCCACCTCCGGAGAGGGTGATCCAGGAAGACGATCCTGATTACATACCTCCGATTTGGCGCAATGCCGACCAGTCTGTTACGATCGCCACAAGTGGTCAAATAGACTGGAGTCGGCCAGCTTATGAGTCAGGTGATCCACCTAAGAAGGCAGGAACACTCAAGGGAACTCTCTCAAAATTAGGAGGGTCTCTTAGAAGTGGAGAATCGTCTCTTAGAGGTAACCTCCGCAAGACGCAAGATCAAACTGATCTAGACAACAAATTGTCCAAACTTAGTGTTATTCAAAGATCTCAATATCAGAGAATTCTAAATAACCTAGGGAAAATGCGTGCGCGAGCATATATCGATGGTTTAAATTTAGATTAATATAGTAGAAGTAAGTGCGCGCTTTCCATCACATAGGCGTGGAGCCAACCTTGGTGAGTTGCTGTCGTGGGATCCTGGGAAACAGGTTCGGTGAACAAAAAGCCGGTAATCTCGGGTGTTCGTCAAACACCGTCGTATCAACACAGTATGCATATCCATCAATAACCCACTGTCCTTGTGACTAAAAATTAGAGTTAGTTTACCGCCTCTCTTGTAAACCACATACAAGATGCGAGCTTGTGGAGAGTACCATCCCTTGAATAAGGATGGTTGAAAGTTTCTGGTTCCAATCCATTGATCAAAATTGGCACTGCTTCTGGTGACTACACTGCCGCTGGTGATACAGCGTTAACAATTTCTGCTACTTACTCGATGAAATGAGAGTAACTAGTAAAGTCTTGCCGCTCACATTTCTATTTGACGGTACTAGGCTTCGTTCCTTTGATAACGTTAAATGAAAGCGGAGT
>SS1
ACAAGATCCACCTCCCGGCACCTTCGTATCGTGTTTGAGGTATCTCTAGTGTTTGGTTGTTTAAATACTAGCTAATTTAATGTTTAATTTCGATAGTTTAGTGTCGGCCACCGCTAAGGTGGTCAAAGATTTTATTCATTTTTGTTATAATAGGGCGAGGCACGTTTACTATGCTCTCAAACGCTGGCTCTGGGAGCTCCAGGGCGTGTTTGCTGCACATGACGCTTTTGTCGACATGTGCTACGACGCTATGTATGGCGTCGAAGAGTTTGAGTGGGAACTGCAAAGACAGTTCTCAAGTGCCGAACACGACGTGCTAATCGCCAAGCACGAATTTGAGCGCCTGTTAAGGGATGGCGCCCCATTAAAGACATGGCCACAACCATGTGCTCCTATGGGCAGTTTCCGGTCGTCTGATGACTTCCAGGTAGCAGCTCAAGAAGCTGAAAACCTGTCTTTAATGGACCCAGAACCCTCCTTGATTAAAGGGTCTGGTGATTACTCGCTTGACAATCCTAATAGGATTGAAAAGTTCATCAACCTCGTTCAAAAGAAGGAGGTACTTTCCGCCACCGAGCAAATGATCAAACATGCTTATGAAGAGCATATCGGTGAGGCACCATTCGGAAAGTGGTTCAACACTCTGCCCTCTCGCATGAATTACATTAAGAGGGCTGCTTCAAAGAAGGCCAAGGCGGCCAAGAGATCAAACTCTGTCCGTCAAATGGTAAACGAGGTAAATGTCATCCCTGACTTTATCTCAATTTGTGATGTTGTCCAGGTGGATACTGGCGAGAAGCTCCCTCCCAAGAAAGATAAAGACGGGGAGCTATTGGAGCCTGAACCCAAATTAAAAATGATGAGAAGGGTCAGACCTGAGCATTATGGTGATGCTCGTTCTTACATAAGGCAGCACATTCGCAACAATAACATGCGCCTTATTGACGGCTCTGATATTAGTCATGCTACCATCAACCGATATGCTCTCAAGTTCTGCGAAGACTTAGAGCTTGATATGACCAGTACTGCAATGCTGGTTGATTATGCTATGACAATGGTGCCCATCCCTCTCAAGAATGATGTTGAAAGGGCGAAGATTGTCCATTCTCCTGCAGCCAGGCAAATTAGGCAGGAGTTGGGCGTTCTAAACGCCGAGGTTTTTTAGAGGGGCTCTGCTCCGACTCTGGTTTTGAATCCCCGTTTTCTATTTTGGGGTTGCCAGAGATCGTGGTGCGTAGTGGAGCTACACCTAGGAAGAGTCGTAGTGTAATTAGTTTTCTTTCGCAGTTTACTTTAGGTCTAGATTACCAATGCCCAAATCCCAGTTTACATAATGCATTGGTGGCGGTTGAACGTAGGGTGTTCACCGTTGGGAAAGGAAATGAGGTAGTGCTACCTTACAAGAACAAAGAAGGAATATTTTCCAATCTTGATTACTTTCGAGACTCAATAGTCAACAAAGTTGGTTGTCCAAGGACCCACACTCCTGAGGAGCTTGCTGCAACGTACCACTCTGGAAAGAGAAGTCTGTACAATGCAGCTGTTCAAAGCCTCAAAAAGAAGGCAGTTGAAAGGAGTGATGCTAACGTGACAGCCTTTCTCAAGATGGAAAAACATCTGATGAGTAAGAAGATAGCACCCAGGTTGATATGTCCCCGAAACAAAAGATACAATGTTGAATTGGGACGTCGATTGAAATTTAACGAGAAGAAATTCATGCATGCAATCGACTCAACCTTTGAATCCCCAACTGTTCTTAGTGGATATGACAGTTTTAAAGTTGGGAAGATAATAGCCAATAAATGGTCCAAATTTAAGAGACCAGTTGCAATAGGTGTTGATGCGAGCAGATTTGATCAGCACGTGGGGGTAGAAGCACTCCAATGGGAGCACTCGATTTACAACGGTGCATTCAAAGATCCCATTCTCAAGGAGTTGTTACACTGGCAAACAGAGAATAGAATCATGCTGTTTGTTGAAGACAAAATCCTCAAGTTCAAGGTCAAAGGACATCGAATGTCCGGCGACATTAACACCTCTTCTGGCAACAAATTAATCATGTGTGGTATGATGCACTACTACTTCAAGACACTTGGAGTCAAAGCCGAACTCTGCAACAATGGCGATGATTGTGTTATCATATGTGAGCGGAAAGATGAGAATAAATTCCAACACATGCACAGCTGGTTTAAAGACTATGGGTTTGACATGCAGATAGAGACTCCTGTCTACAAGATTGGACAGATAGAGTTTTGTCAAAGTAAACCAGTTAAAATTAATGGCTATTATAGAATGGTGCGTAAACCAGAGAGCATATCCAAAGACGCCCATTCCCTCATTTCCATGGCATCAGCTGAAGATGTCAAAACTTTCATGAGTGCTACCGCCCAATGCGGTATGATCTTGAATAGTGGTGTACCTGTTCTTGATGCTTATCATAAATGCCTATTTAAAGCATCAGGGTACAAGAAAGTATCGCAAGAAGCAATAGAAAGAATTGTCTCTTTTGGAACGCAGGACAAACTCGGGCTCAGGAAGGAGCGAGTCGAAGAACCAATAACAATGGATAATAGGTTGAGTTATTGGGAGTCCAGTGGGGTTGACCCTCAGACACAGGTCCTTGTCGAACGATATTTTGACAATCTGACGGTCCATATCGAACCCCGCGGCGTAAAGAGATTGACGCCTTTACTAGATAAAACTTTGCTTTCAATTGCAAGTGTAGCACGAACTTCTGTGTCGCTACCGATACTTTCAAAATAGAAGCACTCATAGTAACCATAGTAGTATTAGTATTAATAGTAGTTAGTTTATTAGATTACGCTAGCTCGTACAGATAAATTGCAACGGATTACAAATTCCTTTCAGGTTTTGCTTCTGGATTCATTTCCAGCATTCCTGTATCAATATTGGCAATTTATTTTGTCTACCTCAAAATTTCGAAAAATCTAAGGGAGATAATAAACGAGTATGGTCGCGGTTAGCAATGTCGCATTACAACGAAGACGCACTCGCAGAGCCGCAAGACGCGCTCCACGAGTTCAGCTCATGGCTATTCCAACGACCAGTCGCGCACCACAGCGCAGACGAAGACAACGACGACGAAGGAGAAATAATGGAGGAGGAGGCAATATGGCCGGAGGATCAGGCAAGGCTCACAAATTCCAGTTTTCGAAGGACGGTATCAATGGCAGTTCCAAGGGAACTATCACATTCGGGCCGTCTTTATCAGAGTGCAAGCCACTCTCTGATGGAATACTCAAGGCCTACCATGAATATAAGATCACGAGTATCTTATTACAGTTCATCTCCGAGGCCTCTTCCACCTCGTCAGGCTCCATCGCTTATGAGCTTGACCCACACTGCAAATACACGGAAATCCAATCGCTTCTTAACAAATTCAGCATCACCAAGAGCGGTTCGAAACGATTCCCCACAAGAGCTATCAATGGCCTTGAATGGCATGACACCAGTGATGACCAATTCAAGATACATTACAAGGGGAACGGAAAGTCCGAAATCGCAGGCTCCTTCAAGATCACGATCGATGTCTTAACTCAGAATCCCAAATAGGTAGACGGAGAACCGGGGCCGAAACCAGGTCCGGACCCCACACCCCCACCAGCACCACCACCTGAACCAACGCCAGCCAAACATGAGAGATTCATTGTGTACACCGGTACACTGTCAACGCTCATTAGTGCCCGACAAAACTCAGATAGTATATCCCTCTACTCAATCAGAGACCAGAGGATCAGATATATTGAAGATGAGAACGCAAACTGGACGAACATCAAAGCACAATGGTATTCCCAGAATTCTGTGGAAGCAATACCAATGTTTATTTACCCAGTTCCGCAAGGCACATGGTCGATTGAAATCTCTTGTGAAGGCTACCAGGCAACATCAAGCACCACGGACCCCCACCGGGGGAAATCTGATGGAATGATTGCTTATGATGACAATCAAGATAAGGTGTGGAATATTGGTGTGCAAAATAATGTAACCATATCCAATAACAAGGCCGATGCTGACTGGAAATACGGTCACCCAGATTTAACTATCAACGGTGAACGTTTTGACCAAAAGCAAGTAGTCGAGAAAGATGGAACAGTTTCGTTTCATTTAGTAACTACTGGCCCCAACGCGAGTTTCTTTTTAGCTGGCCCTGCCGTTAAGAAGACTGCCAAGTATAACTTCTGCATATCATATGGAGCTTGGACAGACCGCGATATGGAATTTGGATTGGTATCAGTTGTTCTCGATGAACATTTAGAGGGTGTTAGAGGTTCTCAGTACGTTAGGAAAACGCTAAGGCCAGGTCATGTTAGCGTCAATCGCATCCACCGATTGCAAGACAGTTTCACACCGGTGGAATATGTCAGTGATGAAGATAGTAGTAGTAGTGGTAGTAGTATAGTTAGTAATCGACCATCAACTCCGGATAATGATAGTGATGTCCAATTTGCAGAATCGCTCAAGGGTAAGCTTCCGACGCAGTCGAAGCTTCCACCTAAAGGATTCCTATCACGGTTAAGCGCAAAAGAAAAAGAAGAAATTTCCAGCTCAAAGCCCTCAAATGTTGAACGTCAAGTTGGTCCTCTTGTTGCAGCCTATGGATACCCGTCGCAAACAGGTGTCTATGATGCAGCCAGAGAGATCCTGCAAGCTAAAGAAGCTGCAGAAAATTTGGCAGAACTAGAAAGGGACTTAAAGGAGATTAACAAGCTAGAACCGCCGGATACAATAGTTCAGGAAGAAATCCCTGACTTCGTGCCACCTCCGATGAGGGTGATCCAGGAAGACGATCCTGATTACACACCCCCGATCTGGCGCAATGCCGACCAGGCTGTTGTGATCGCCACAAGTGGTCAAATAGACTGGAGTCGGCCAGCTTATGAGTCAGGTGATCCACCTAAGAAGGCAGGAACACTCAAGGGAACTCTCTCAAAATTAGGAGGGTCTCTTAGAAGTGGAGAATCGTCTCTTAGAGGTAACCTCCGCAAGACGCAAGATCAAACTGATCTAGACAACAAATTGTCCAAACTTAGTGTTATTCAAAGATCTCAATATCAGAGAATTCTAAATAACCTAGGGAAAATGCATGCGCGAGCATATATCGATGGTTTAGATTTAGATTAATATAGTAGAAGTAAGTGTGCGCTTTCCATCACATAGGCGTGGAGCCAACCTTGGTGAGTTGCTGTCGTGGGATCCTGGGAAACAGGTTCGGTGAACAAAAAGCCGGTAATCTCGGGTGTTCGTCAAACACCGTCGTATCAACACAGTATGCATATCCATCAATAACCCACTGTCCTTGTGACTAAAAATTAGAGTTAGTTTACCGCCTCTCTTGTAAACCACATACAAGATGCGAGCTTGTGGAGAGTACCATCCCTTGAATAAGGATGGTTGAAAGTTTCTGGTTCCAATCCATTGATCAAAATTGGCACTGCTTCTGGTGACTACACTGCCGCTGGTGATACAGCGTAAACAATTTCTGCTACTTACTCGATGAAATGAGAGTAACTAGTAAAGTCTTGCCGCTCACATTTCTATTTGACGGTACTAGGCTTCGTCCCTTTGATGACGTTAAATGAAAGCGGAGT
>WA8
ACAAGATCCACCTCCCGGCACCTTCGTATCGTGTTTGAGGTATCTCTAGTGTTTGGTTGTTTAAATACTAGTTAATTTAATGTTTAATTTCGATAGTTTAGTGTCGGCCACCGCTAAGGTGGTCAAAGATTTTATTCATTTTTGTTATAATAGGGCGCGGCACGTTTACTATGCTCTCAAACGCTGGCTCTGGGAGCTCCAGGGCGTGTTTGCTGCACATGACGCTTTTGTCGACATGTGCTACGACGCTATGTATGGCGTCGAAGAGTTTGAGTGGGAACTGCAAAAACAGTTCTCAAGTGCCGAACACGACGTGCTAATCGCCAAGCACGAATTTGAGCGCCTGTTAAGGGATGGCGCCCCATTAAAGACATGGCCACAACCATGTGCTCCTATGGGCAGTTTCCGGTCGTCTGATGACTTCCAGGTAGCAGCTCGAGAAGCTGAAAACCTGTCTTCAATGGACCCAGAACCCTCCTTGATTAAAGGGTCTGGTGATTACTCGCTTGACAATCCTAATAGGATTGAAAAGTTCATCAACCTCGTTCAAAAGAAGGAGGTACTTTCCGCCACCGAGCAAATGATCAAACATGCTTATGAAGAGCATATCGGTGAGGCACCATTCGGAAAGTGGTTCAACACTCTGCCCTCTCGCATGAATTACATTAAGAGGGCTGCTTCAAAGAAGGCCAAGGCGGCCAAGAGATCAAACTCTGTCCGTCAAATGGTAAACGAGGTAAATGTCATCCCAGACTTTATCTCAATTTGTGATGTTGTCCAGGTGGATACTGGCGAGAAGCTCCCTCCCAAGAAAGATAAAGACGGGGAGCTATTAGAGCCTGAACCCAAATTGAAAATGATGAGAAGGGTCAGACCTGAGCATTATGGTGATGCTCGTTCTTACATAAGGCAGCACATTCGCAACAATAACATGCGCCTTATTGACGGCTCTGATGTTAGTCATGCTACCATCAACCGATATGCTCTCAAGTTCTGCGAAGACTTAGAGCTTGATATGACCAGTACTGCAATGCTGGTTGATTATGCTATGACAATGGTGCCCATCCCTCTCAAGAATGATGTTGAAAGGGCGAAGATTGTCCATTCTCCTGCAGCCAAAAAAATTAGGCAGGAGTTGGGCGTTCTAAACGCTGAGGTTTTTTAGAGGGGCTCTGCTCCGACTCTGGTTTTGAATCCCCGTTTTCTATTTTGGGGTTGCCAGAGATCGTGGTGCGTAGTGGAGCTACACCTAGGAAGAGTCGTAGTGTAATTAGCTTTCTTTCGCAGTTTACTTTAGGTCTAGATTACCAATGCCCAAATCCCAGTTTACATAATGCATTGGTGGCGGTTGAACGTAGGGTGTTCACCGTTGGGAAAGGAAATGAGGTAGTGCTACCTTACAAGAACAAAGAAGGAATATTTTCCAATCTTGATTACTTTCGAGACTCAATAGTCAACAAAGTTGGTTGTCCAAGGACCCACACTCCTGAGGAGCTTGCTGCAACGTACCACTCTGGAAAGAGAAGTCTGTACAATGCAGCTGTTCAAAGCCTCAAGAAGAAGGCAGTTGAAAGGAGTGATGCTAACGTGACAGCCTTTCTCAAGATGGAAAAACATCTGATGAGTAAGAAGATAGCACCCAGGTTGATATGTCCCCGAAACAAAAGATACAATGTTGAATTGGGACGTCGATTGAAATTTAACGAGAAGAAATTCATGCATGCAATCGACTCAACTTTTGAATCCCCAACTGTTCTTAGTGGATATGACAGTTTTAAAGTTGGGAAGATAATAGCCAATAAATGGTCCAAATTTAAGAGACCAGTTGCAATAGGTGTTGATGCGAGCAGATTTGATCAGCACGTGGGGGTAGAAGCACTCCAATGGGAGCACTCGATTTACAACGGTGCATTCAAAGATCCCATTCTCAAGGAGTTGTTACACTGGCAAACAGAGAATAGAATCATGCTGTTTGTTGAAGACAAAATCCTCAAGTTCAAGGTCAAAGGACATAGAATGTCCGGCGACATTAACACCTCTTCTGGCAACAAATTAATCATGTGTGGTATGATGCACTACTACTTCAAGACACTTGGAGTCAAAGCCGAACTCTGCAACAATGGCGATGATTGTGTTATCATATGTGAGCGGAAAGATGAGAATAAATTCCAACACATGCACAGCTGGTTTAAAGACTATGGGTTTGACATGCAGATAGAGACTCCTGTCTACAAGATTGGACAGATAGAGTTTTGTCAAAGTAAACCAGTTAAAATTAATGGCTATTATAGAATGGTGCGTAAACCAGAGAGCATATCCAAAGACGCCCATTCCCTCATTTCCATGGCATCAGCTGAAGATGTCAAAACTTTCATGAGTGCTACCGCCCAATGCGGTATGATCTTGAATAGTGGTGTACCTGTTCTTGATGCTTATCATAAATGCCTATTTAAAGCATCAGGGTACAAGAAAGTATCACAAGAAGCAATAGAAAGAATTGTCTCTTTTGGAACGCAGGACAAACTCGGGCTCAGGAAAGAGCGAGTCGAAGAACCAATAACAATGGATAATAGGTTGAGTTATTGGGAGTCCAGTGGGGTTGACCCTCAGACACAGGTCCTTGTCGAACGATATTTTGACAATCTGACGGTCCATATCGAACCCCGCGGCGTAAAGAGATTGACGCCTTTACTAGATAAAACTTTGCTTTCAATTGCAAGTGTAGCACGAACTTCTGTGTCGCTACCGATACTTTCAAAATAGAAGCACTCATAGTAACCATAGTAGTATTAGTATTAATAGTAGTTAGTTTATTAGATTACGCTAGCTCGTACAGGTAAATTGCAACGGATTACAAATTCCTTTCAGGTTTTGCTTCTGGATTCATTTCCAGCATTCCTGTATCAATATTGGCAATTTACTTTGTCTACCTCAAAATTTCGAAAAATCTAAGGGAGATAATAAACGAGTATGGTCGCGGTTAGCAATGTCGCATTACAACGAAGACGCACTCGCAGAGCCGCAAGACGCGCTCCACGAGTTCAGTTCATGGCTATTCCAACGACCAGTCGCGCACCACAGCGCAGACGAAGACAACGACGACGAAGGAGAAATAATGGAGGAGGAGGCAATATGGCCGGAGGATCAGGCAAGGCTCACAAATTCCAGTTTTCGAAGGACGGTATCAATGGCAGTTCCAAGGGAACTATCACATTCGGGCCGTCTTTATCAGAGTGCAAGCCACTCTCTGATGGAATACTCAAGGCCTACCATGAATATAAGATCACGAGTATCTTATTACAGTTCATCTCCGAGGCCTCTTCCACCTCGTCAGGCTCCATCGCTTATGAGCTTGACCCACACTGCAAATACACGGAAATCCAATCGCTTCTTAACAAATTCAGCATCACCAAGAGCGGTTCGAAACGATTCCCCACAAGAGCTATCAATGGCCTTGAATGGCATGACACCAGTGATGACCAATTCAAGATACATTACAAGGGGAACGGAAAGTCCGAAATCGCAGGCTCCTTCAAGATCACGATCGATGTCTTAACTCAGAATCCCAAATAGGTAGACGGAGAACCGGGGCCGAAACCAGGTCCGGACCCCACACCCCCACCAGCACCACCACCTGAACCAACGCCAGCCAAACATGAGAGATTCATTGTGTACACCGGTACACTGTCAACGCTCATTAGTGCCCGACAAAACTCAGATAGTATATCCCTCTACTCAATCAGAGACCAGAGGATCAGATATATTGAAGATGAGAACGCAAACTGGACGAACATCAAAGCACAATGGTATTCCCAGAATTCTGTGGAAGCAATACCAATGTTTATTTACCCAGTTCCGCAAGGCACATGGTCGATTGAAATCTCTTGTGAAGGCTACCAGGCAACATCAAGCACCACGGACCCCCACCGGGGGAAATCTGATGGAATGATTGCTTATGATGACAATCAAGATAAGGTGTGGAATATTGGTGTGCAAAATAATGTAACCATATCCAATAACAAGGCCGATGCTGACTGGAAATACGGTCACCCAGATTTAACTATCAACGGTGAACGTTTCGACCAAAAGCAAGTAGTCGAGAAAGATGGAACAGTTTCGTTTCATTTAGTAACTACTGGCCCCAACGCGAGTTTCTTTTTAACTGGCCCTGCCGTTAAGAAGACTGCCAAGTATAACTTCTGCATATCATATGGAGCTTGGACAGACCGCGATATGGAATTAGGATTGGTATCAGTTGTTCTCGATGAACATTTAGAGGGTGTTAGAGGTTCTCAGTACGTTAAGAAAACGCTAAGGCCAGGTCATGTTAGCGTCAATCGCATCCACCGATTGCAAGACAGTTTCACACCGGTGGAATATGTCAGTGATGAAGATAGTAGTAGTAGTAGTAGTAGTATAGTTAGTAATCGACCATCAACTCCGGATAATGATAGTGATGTCCAATTTGCAGAATCGCTCAAGGGTAAGTGTCCGACGCAGTCGAAGCTTCCACCTAAAGGATTCCTATCACGGTTAAGCGCAAAAGAAAAAGAAGAAATTTCCAGCTCAAAGCCCTCAAATGTTGAACGTCAAGTTGGTCCTCTTGTTGCAGCCTATGGATACCCGTCGCAAACAGGTGTCTATGATGCAGCCAGAGAGATCCTGCAAGCTAAAGAAGCTGCAGAAAATTTGGCAGAACTAGAAAGGGACTTAAAGGAGATTAACAAGCTAGAACCGCCGGATACAATAGTTCAGGAAGAAATCCCTGACTTCGTGCCACCTCCGGAGAGGGTGATCCAGGAAGACGATCCTGATTACATACCCCCGATTTGGCGCAATGCCGACCAGGCTGTTACGATCGCCACAAGTGGTCAAATAGACTGGAGTCGGCCAGCTTATGAGTCAGGTGATCCACCTAAGAAGGCAGGAACACTCAAGGGAACTCTCTCAAAATTAGGAGGGTCTCTTAGAAGTGGAGAATCGTCTCTTAGAGGTAACCTCCGCAAGACGCAAGATCAAACTGATCTAGACAACAAATTGTCCAAACTTAGTGTTATTCAAAGATCTCAATATCAGAGAATTCTAAATAACCTAGGGAAAATGCGTGCGCGAGCATATATCGATGGTTTAGATTTAGATTAATATAGTAGAAGTAAGTGTGCGCTTTCCATCACATAGACGTGGAGCCAACCTTGGTGAGTTGCTGTCGTGGGATCCTGGGAAACAGGTTCGGTGAACAAAAAGCCGGTAATCTCGGGTGTTCGTCAAACACCGTCGTATCAACACAGTATGCATATCCATCAATAACCCACTGTCCTTGTGACTAAAAATTAGAGTTAGTTTACCGCCTCTCTTGTAAACCACATACAAGATGCGAGCTTGTGGAGAGTACCATCCCTTGAATAAGGATGGTTGAAAGTTTCTGGTTCCAATCCATTGATCAAAATTGGCACTGCTTCTGGTGACTACACTGCCGCTGGTGATACAGCGTAAACAATTTCTGCTACTTACTCGATGAAATGAGAGTAACTAGTAAAGTCTTGCCGCTCACATTTCTATTTGACGGTACTAGGCTTCGTCCCTTTGATGACGTTAAATGAAAGCGGAGT
>McG
ACAAGATCCACCTCCCGGCACCTTCGTATCGTGTTTGAGGTATCTCTAGTGTTTGGTTGTTTTAAATACTAGTTAATTTTGATGTTTAATTTCGATAGTTTAGTGTCGGCCACCGCTAAGGTGGTCAAAGATTTTATACATTTTTGTTATAATAGGGCGAGGCATGTATATTACGCTCTCAAACGCTGGCTCTGGGAACTCCAGGGCGTGTTTGCTGCGCATGACGCTTTTGTCGACATGTGCTACGACGCCATGTATGGCGTTGAAGAGTTTGAATGGGAATTGCAAAAACAATTCTCAAGTGCTGAACATGACGTGCTTATCGCCAAGCACGAATTTGAGCGTCTATTAAAAGATGGCGCCCCATTAAGGACATGGCCACAACCATGCGCTCCTATGGGCAGTTTCCGGTCGTCTGACGACTTCCAGGTGGCAGCCCAAGAAGCTGAAAACCTGTCCCTGATGGACCCAGAACCCTCCTTGATTAAAGGGTCTGGTGATTACTCGCTTGACAATCCTAACAGGATTGAAAAGTTCATTAACCTCGTTCAAAAGAAGGAGGTACTTTCCGCCACCGAGCAATTGATCAAACATGCTTATGAAGAGCATATCGGTGAGGCACCATTCGGAAAGTGGTTCAACACCCTGTCCTCTCGTATGAACTATATAAAGAGGGCTGCTTCAAAGAAGGCCAAGGCGGCTAAGAGATCAAACTCTGTCCGTCAAATGGTAAACGAGGTAAATGTCATTCCTGACTTTATCTCAATATGTGATGTTGTCCAGGTGGATACTGGCGAGAAACTCCCCCCCAAGAAAGACAAAGACGGGGAGCCACTAGAGCCTGAACCCAAAATGAAAATGATGAGAAGGGTTAGGCCCGAGCATTATGGTGATGCTCGTTCTTACATTAGGCAGCATATTCGCAACAACAACATGCGCCTAATTGACGGCTCTGATGTTAGCCATGCTACCATCAACCGATATGCTCTTAAGTTTTGCGAAGACTTAGAGCTTGATATGACCAGTACTGCAATGCTGGTTGATTATGCTATGACAATGGTGCCCATACCCCTCAAAAATGACATTGAAAGGGCGAAGATTGTCCATTCTCCTGCAGCCAGGCAAATTAGGCAGGAGTTGGGCGTTCTAAACGCTGAGGTTTTTTAGAGGGGCTCTGCTCCGACTCTGGTTTTGAATCCCCTTTTTCTATTTTGGGATTACCAGAGATCGTGGTGCGTAGTGGAGCTACACCTAGGAAGAGTCGTAGTGTAATTAGTTTTTTATCGCAGTTTACTTTAGGTCTAGATTACCAATGCCCCAATCCCAGTTTACACAATGCATTGGTGGCGGTTGAACGTAGAGTGTTCACCGTTGGGAAAGGAAATGAGGTAGTGCTACCTTACAAGAACAAACCAGGAATATTTTCCAATCTTAATTACTTTCGCGACTCAATTGTCAACAAAGTTGGTTGTCCAAGGACCCACACTCCTGAGGAACTAGCCGCAACGTACCACTCTGGAAAGAGAAGTCTGTACAATGCTGCAGTTCAAAGCCTTAAAAAGAAGGCGGTCGAAAGGAGTGATGCTAACGTGACGGCCTTTCTTAAGATGGAGAAACACCTTATGAGTAAGAAGATAGCACCCAGGTTGATATGTCCTCGAAACAAAAGATACAATGTTGAATTGGGACGTCGATTGAAATTTAACGAGAAGAAATTCATGCATGCAATCGACTCAACCTTTGAATCCCCAACTGTTCTTAGTGGATATGACAGTTTTAAAGTTGGGAAGATAATAGCCAATAAATGGTCCAAATTTAAGAGACCAGTTGCAATAGGTGTTGATGCGAGCAGATTTGATCAGCACGTGGGGGTAGAAGCACTCCAATGGGAGCACTCGATTTACAACGGTGCATTTAAAGATCCCATTCTCAAGGAGTTGTTACACTGGCAAACAGAGAACAGAATCATGCTGTTTGTTGAAGACAAAATCCTCAAGTTCAAGGTCAAAGGACATAGAATGTCCGGCGATATTAACACCTCTTCTGGCAACAAATTAATCATGTGTGGTATGATGCACTACTACTTCAAGACACTTGGAGTCAAAGCCGAACTCTGCAACAATGGCGATGATTGTGTTATCATATGTGAGCGGAAAGATGAGAATAAATTCCAACACATGCACAGCTGGTTTAAAGACTATGGGTTTGACATGCAGATAGAGACTCCTGTCTACAAGATTGGACAGATAGAGTTTTGTCAAAGTAAACCAGTTAAAATTAATGGCTATTATAGAATGGTGCGTAAACCAGAGAGCATATCCAAAGACGCCCATTCCCTCATTTCCATGGCATCAGCTGAAGATGTCAAAACTTTCATGAGTGCTACCGCCCAATGCGGTATGATCTTGAATAGTGGTGTACCTGTTCTTGATGCTTATCATAAATGCCTATTTAAAGCATCAGGGTACAAGAAAGTATCGCAAGAAGCAATAGAAAGAATTGTCTCTTTTGGAACGCAGGACAAACTCGGGCTCAGGAAAGAGCGAGTCGAAGAACCAATAACAATGGATAATAGGTTGAGTTATTGGGAGTCCAGTGGGGTTGACCCTCAGACACAGGTCCTTGTCGAACGATATTTTGACAATCTGACGGTCCATATCGAACCCCGCGGCGTAAAGAGATTGACGCCTTTACTAGATAAAACTTTGCTTTCAATTGCAAGTGTAGCACGAACTTCTGTGTCGCTACCGATACTTTCAAAATAGAAGCACTCATAGTAACCATAGTAGTATTAGTATTAATAGTAGTTAGTTTATTAGATTACGCTAGCTCGTACAGATAAATTGCAACGGATTACAAATTCCTTTCAGGTTTTGCTTCTGGATTCATTTCCAGCATTCCTGTATCAATATTGGCAATTTACTTTGTCTACCTCAAAATTTCGAAAAATCTAAGGGAGATAATAAACGAGTATGGTCGCGGTTAGCAATGTCGCATTACAACGAAGACGCACTCGCAGAGCCGCAAGACGCGCTCCACGAGTTCAGCTCATGGCTATTCCAACGACCAGTCGCGCACCACAGCGCAGACGAAGACAACGACGACGAAGGAGAAATAATGGAGGAGGAGGCAATATGGCCGGAGGATCAGGCAAGGCTCACAAATTCCAGTTTTCGAAGGACGGTATCAATGGCAGTTCCAAGGGAACTATCACATTCGGGCCGTCTTTATCAGAGTGCAAGCCACTCTCTGATGGAATACTCAAAGCCTACCATGAATATAAGATCACGAGTATCTTATTACAGTTCATCTCCGAGGCCTCTTCCACCTCGTCAGGCTCCATCGCTTATGAGCTTGACCCACACTGCAAATACACGGAAATCCAATCGCTTCTTAACAAATTCAGCATCACCAAGAGCGGTTCGAAACGATTCCCCACAAGAGCTATCAATGGCCTTGAATGGCATGACACCAGTGATGACCAATTCAAGATACATTACAAGGGGAACGGAAAGTCCGAAATCGCAGGCTCCTTCAAGATCACGATCGATGTCTTAACTCAGAATCCCAAATAGGTAGACGGAGAACCGGGGCCGAAACCAGGTCCGGACCCCACACCCCCACCAGCACCACCACCTGAACCAACGCCAGCCAAACATGAGAGATTCATTGTGTACACCGGTACACTGTCAACGCTCATTAGTGCCCGACAAAACTCAGATAGTATATCCCTCTACTCAATCAGAGACCAGAGGATCAGATATATTGAAGATGAGAACGCAAACTGGACGAACATCAAAGCACAATGGTATTCCCAGAATTCTGTGGAAGCAATACCAATGTTTATTTACCCAGTTCCGCAAGGCACATGGTCGATTGAAATCTCTTGTGAAGGCTACCAGGCAACATCAAGCACCACGGACCCCCACCGGGGGAAATCTGATGGAATGATTGCTTATGATGACAATCAAGATAAGGTGTGGAATATTGGTGTGCAAAATAATGTAACCATATCCAATAACAAGGCCGATGCTGACTGGAAATACGGTCACCCAGATTTAACTATCAACGGTGAACGTTTCGACCAAAAGCAAGTAGTCGAGAAAGATGGAACAGTTTCGTTTCATTTAGTAACTACTGGCCCCAACGCGAGTTTCTTTTTAGCTGGCCCTGCCGTTAAGAAGACTGCCAAGTATAACTTCTGCATATCATATGGAGCTTGGACAGACCGCGATATGGAATTTGGATTGGTATCAGTTGTTCTCGATGAACATTTAGAGGGTGTTAGAGGTTCTCAGTACGTTAGGAAAACGCTAAGGCCAGGTCATGTTAGCGTCAATCGCATTCACCGATTGCAAGACAGTTTCACACCGGTGGAATATGTCAGTGATGAAGATAGTAGTAGTAGTAGTAGTAGTATAGTTAGTAATCGACCATCAACTCCGGATAATGATAGTGATGTCCAATTTGCAGAATCGCTCAAGGGTAAGTATCCGACGCAGTCGAAGCTTCCACCTAAAGGATTCCTATCACGGTTAAGCGCAAAAGAAAAAGAAGAAATTTCCAACTCAAAGCCCTCAAATGTTGAACGTCAAGTTGGTCCTCTTGTTGCAGCCTATGGATACCCGTCGCAAACAGGTGTCTATGATGCAGCCAGAGAGATCCTGCAAGCTAAAGAAGCTGCAGAAAATTTGGCAGAACTAGAAAGGGACTTAAAGGAGATTAACAAGCTAGAACCGCCGGATACAATAGTTCAGGAAGAAATCCCTGACTTCGTGCCACCTCCGGCGAGGGTGATCCAGGAAGACGATCCTGATTACATACCCCCGATTTGGCGCAATGCCGACCAGGCTGTTACGATCGCCACAAGTGGTCAAATAGACTGGAGTCGGCCAGCTTATGAGTCAGGTGATCAACCTAAGAAGGCAGGAACACTCAAGGGAACTCTCTCAAAATTAGGAGGGTCTCTTAGAAGTGGAGAATCGTCTCTTAGAGGTAACCTCCGCAAGACGCAAGATCAAACTGATCTAGACAACAAATTGTCCAAACTTAGTGTTATTCAAAGATCTCAATATCAGGGAATTCTAAATAACCTAGGGAAAATGCGTGCGCGAGCATATATCGATGGTTTAGATTTAGATTAATATAGTAGAAGTAAGTGTGCGCTTTCCATCACATGGGCGTGGAGCCAACCTTGGTGAGTTGCTGTCGTGGGATCCTGGGAAACAGGTTCGGTGAACAAAAAGCCGGTAATCTCGGGTGTTCGTCAAACACCGTCGTATCAACACAGTATGCATATCCATCAATAACCCACTGTCCTTGTGACTAAAAATTAGAGTTAGTTTACCGCCTCTCTTGTAAACCACATACAAGATGCGAGCTTGTGGAGAGTACCATCCCTTGAATAAGGATGGTTGAAAGTTTCTGGTTCCAATCCATTGATCAAAATTGGCACTGCTTCTGGTGACTACACTGCCGCTGGTGATACAGCGTAAACAATTTCTGCTACTTACTCGATGAAATGAGAGTAACTAGTAAAGTCTTGCCGCTCACATTTCTATTTGACGGTACTAGGCTTCGTCCCTTTGATGACGTTAAATGAAAGCGGAGT
