# Supplementary material for: Genetic diversity of soybean dwarf virus in two regions of mainland Australia
Source: Arch Virol. 2024 Oct 8;169(11):216. doi: 10.1007/s00705-024-06142-z (PMC11461792; doi:10.1007/s00705-024-06142-z)
Supplement: Supplementary file 2 — Supplementary file2 (TXT 532 KB) [file 705_2024_6142_MOESM2_ESM.txt]

LOCUS       L71                     5456 bp    RNA     linear   VRL 17-JUN-2024
DEFINITION  Soybean dwarf virus isolate L71.
ACCESSION   L71
VERSION
KEYWORDS    .
SOURCE      Soybean dwarf virus
  ORGANISM  Soybean dwarf virus
            Viruses; Riboviria; Orthornavirae; Kitrinoviricota;
            Tolucaviricetes; Tolivirales; Tombusviridae; Regressovirinae;
            Luteovirus; Luteovirus glycinis.
REFERENCE   1  (bases 1 to 5456)
  AUTHORS   Kehoe,M.A., Congdon,B.S. and Sharman,M.
  TITLE     Genetic diversity of soybean dwarf virus in two mixed-cropping
            regions of Australia
  JOURNAL   unpublished
REFERENCE   2  (bases 1 to 5456)
  AUTHORS   Kehoe,M.A., Congdon,B.S. and Sharman,M.
  TITLE     Direct Submission
  JOURNAL   Submitted (17-JUN-2024) DPIRD Diagnostic Laboratory Service,
            Department of Primary Industries and Regional Development, 3
            Baron-Hay Court, South Perth, WA 6151, Australia
COMMENT     Bankit Comment: ALT EMAIL:monica.kehoe@gmail.com
            Bankit Comment: TOTAL # OF SEQS:41
            
            ##Assembly-Data-START##
            Assembly Method       :: CLC Genomics Workbench v. 2022; Geneious
                                     Prime v. Various
            Sequencing Technology :: Illumina
            ##Assembly-Data-END##
FEATURES             Location/Qualifiers
     source          1..5456
                     /organism="Soybean dwarf virus"
                     /mol_type="genomic RNA"
                     /isolate="L71"
                     /host="Trifolium pratense"
                     /db_xref="taxon:12049"
                     /country="Australia: Lambs Valley, NSW"
                     /collection_date="2022"
                     /collected_by="Joop van Leur"
     gene            64..2747
                     /gene="RdRp"
     CDS             join(64..1147,1147..2745)
                     /gene="RdRp"
                     /ribosomal_slippage
                     /note="P1-P2 frameshift fusion protein"
                     /codon_start=1
                     /product="RNA-dependent RNA polymerase"
                     /translation="MFNFDSLVSATARVVKDFISFCYNRARHVYYALKRWLWELQGVF
                     AAHDAFVDMCYDAMYGVEEFEWELQKQYSTAEIDVQLAEHEYKRLLADGAPLGSWPQP
                     CAPQGSFRSSDDFDVAARAAEANPIVDPQPSLIKGCGDKSPSNPTRIEKFINLVQKKE
                     VLSATEALIKHTYEEQIGESPFGKWFNTLPNRMNYIKRAAAKQAKAAKRSKSVRQMVT
                     EVNVIPDFISCCDVVQVDTGEKLPTKKDKEGNELPPEPKLKMFRRVKPEHVGDARKYI
                     CQHIRNNNMRLIDGSDVSHATINRYALKFCEDLELDMTSTEMLIKYAMVMVPLPRKSD
                     IEAAKIVQSPAARQIRHELGVLNAEVFLEGLCSDSGFESPFSILGLPEIVVRSGAIPR
                     KSRSTINYLSQFSLGLDYQCPNPSLHNALVAVERRVFTVGKGNEVVLPYKNIPGIFSN
                     LDYFRKSIVDKVGCPRTFSPEELAATYHSGKRTLYNAAVQSLKRKAVERSDANVTAFL
                     KMEKHLMCKKIAPRLICPRNKRYNVELGRRLKFNEKKFMHAIDSTFDSPTVLSGYDSF
                     KVGKIIANKWSKFKRPVAIGVDASRFDQHVGVEALQWEHSIYNGAFNDPILKELLHWQ
                     TENKIMLFVEDKILKFKVKGHRMSGDINTSSGNKLIMCGMMHYYFKSLGVKAELCNNG
                     DDCVIICEKKDENKFSHMHSWFKDYGFDMQIETPVYKIGQIEFCQSKPVKINGYYRMV
                     RKQESISKDAHSLISMASAEDVKTFMSATAQCGMILNSGVPVLDAFHKCLYKASGYKK
                     VSQEAIERIVSFGTQDKLGLRKERVEEPITMDNRLSYWESFGVDPQTQVLVERYFDNL
                     QVHIEPRGVKRLTPLLDKTLLSIASVARTSVSLPILSK"
     CDS             2825..2966
                     /note="ORF3a; P3a expressed by leaky scanning of
                     subgenomic mRNA"
                     /codon_start=1
                     /product="P3a"
                     /translation="-
                     ATDYRFLSGFAIGFIASIPISILAIYFVYLKISKNLRGIINEYGRG"
     CDS             2955..5025
                     /note="readthrough domain protein"
                     /codon_start=1
                     /transl_except=(pos:3555..3557,aa:OTHER)
                     /product="P3/P5"
                     /translation="MVAVSNVTIQRRRNRRAARSAPRVQLMAIPTTTGATQRRRRQRR
                     RRRNNRGGGNISGGSGKAHTFQFSKDGINGSSKGTITFGPSLSECKPLSDGILKAYHE
                     YKITSILLQFISEASSTSSGSIAYELDPHCKYSEIQSLLNKFSITKSGSKRFPTKVIN
                     GLEWHDTSEDQFKVHYKGNGDAKIAGSFKITIVVLTQNPKXVDGEPGPKPGPDPTPPP
                     APPPEPTPAKHERFIVYTGTLSTLISARQNSDSISLYSIRDQRVRYIEDENANWAYIK
                     AQWYSQNSVEAVPMFIYPVPQGTWSVEISCEGYQATSSTTDPHRGKSDGMIAYDDDQT
                     KVWNVGVQNNVTITNNKADADWKYGHPNLTINGERFDQQQVVEKDGTVSFHLVTTGPN
                     ASFFLAGPAVKKIAKYNFCISYGAWTDRDMEFGLVSVVLDEHLEGVRGSQYVRKTLRP
                     GHISVNRSHRLQEMPPMREDFSEEDNSSSDSNTYKTDNSPLTVHLVKAGDEENYTTDR
                     SDDVEPILHDADVMKFSGFVGAKDRFMLQGADPIGPGDRSVRRFKPSATLKSAFHSGP
                     TPDELYNAGTEQADHDFEHFVSRGKEKLQDEDPMAKLEREAEDLKPDSDNEDNDYDRT
                     APMFNPADGDPWSGISIKPRLKDQDMRSTLSTGTLKGGSLKPKKEPAPRFEPAPKSVL
                     DRIRRRQV"
     gene            2955..3557
                     /gene="CP"
     CDS             2955..3555
                     /gene="CP"
                     /note="Coat Protein"
                     /codon_start=1
                     /product="ORF3"
                     /translation="MVAVSNVTIQRRRNRRAARSAPRVQLMAIPTTTGATQRRRRQRR
                     RRRNNRGGGNISGGSGKAHTFQFSKDGINGSSKGTITFGPSLSECKPLSDGILKAYHE
                     YKITSILLQFISEASSTSSGSIAYELDPHCKYSEIQSLLNKFSITKSGSKRFPTKVIN
                     GLEWHDTSEDQFKVHYKGNGDAKIAGSFKITIVVLTQNPK"
     gene            2971..3538
                     /gene="MP"
     CDS             2971..3538
                     /gene="MP"
                     /note="Movement Protein"
                     /codon_start=1
                     /product="ORF4"
                     /translation="MSQYNDDAIVEPHEALHEFSSWLFQRPPAQHSAEEDNDDEGEII
                     EEEAIFPEDQARLTHSSFRRTASMAVPRELSLSGRLYQSASHSLMEYSRPTMNIRSRV
                     SYYSSSPRPLPPRQAPSLMSLTHTASTPKFNRYSINSQLQRAVRNDSPPRLSMASNGM
                     IPVKTSSRSTTRGTETPRSQAPSRSRSLS"
BASE COUNT     1616 a   1178 c   1273 g   1389 t
ORIGIN      
        1 acaagaacct cctcccggca tcttcgtatc gtgtttgagg aatctctagt gttattgtta
       61 gttatgttta acttcgatag tttagtgtcg gccaccgcta gggtggttaa agattttatt
      121 tctttttgct ataatagggc acggcatgtt tattatgccc taaaaagatg gctctgggaa
      181 ctccagggtg tatttgctgc acatgacgcc tttgtcgaca tgtgctatga cgccatgtat
      241 ggcgttgagg agttcgagtg ggaactgcaa aagcagtatt ccactgcaga gattgacgtg
      301 caattagctg agcacgaata caagcgccta cttgccgatg gcgctccact agggtcatgg
      361 ccacaaccat gtgcgcccca aggctcattc aggtcgtctg acgacttcga tgtagctgct
      421 agggctgctg aggcaaaccc tattgtggac ccacaaccct ccttgattaa agggtgtggc
      481 gataaatcac cttccaatcc cactaggatt gagaagttca tcaacctcgt ccaaaagaag
      541 gaggtacttt ccgctactga ggctctaatc aaacatacat atgaagagca aatcggtgaa
      601 tcaccattcg gaaagtggtt caacactctg cccaatagaa tgaattacat aaagagggca
      661 gcagcaaaac aagccaaggc ggctaaacga tctaaatctg tccgccaaat ggttaccgag
      721 gtaaacgtca ttcccgactt tatctcttgc tgtgatgttg tccaggtgga cactggtgaa
      781 aagctcccta ctaagaaaga taaagaaggg aatgaattgc cacctgagcc taagcttaaa
      841 atgtttagaa gggtgaagcc tgagcatgtt ggtgatgcca ggaaatacat ctgtcaacat
      901 attcgcaaca ataatatgag gttgatagac ggctctgatg tttctcatgc aaccatcaac
      961 cgatatgcgc tcaagttttg cgaagacttg gagcttgata tgaccagcac tgaaatgctc
     1021 atcaaatatg ctatggtcat ggtcccactc cctcgaaaat ctgatattga ggctgctaaa
     1081 atcgtccaat ctcctgctgc caggcaaata aggcatgagt tgggcgtgct taacgccgag
     1141 gttttttaga ggggctctgc tccgactctg gttttgaatc cccgttttct attttggggt
     1201 tgccagagat cgtggtgcga agtggggcta tccctaggaa gagtcgtagt actattaatt
     1261 atttgagtca gtttagttta ggtctagatt accaatgccc taatcccagt ttgcacaacg
     1321 cattggtggc ggttgagcgt agagtgttca ccgttgggaa aggaaatgag gtagtgctac
     1381 cttacaagaa cataccagga attttctcta atcttgatta tttccgcaaa tctattgtgg
     1441 ataaggttgg ttgccccagg acgttctccc ctgaagaact tgcagcgacg tatcactctg
     1501 gtaagagaac gttgtataat gctgctgttc aaagtcttaa acgtaaggct gttgagagga
     1561 gtgacgcgaa tgtgacagct ttccttaaga tggagaagca tcttatgtgt aagaagatag
     1621 cacccaggtt gatatgtccc cgcaacaaaa gatataatgt tgaattggga cgtcgattga
     1681 aattcaatga gaagaaattc atgcatgcaa tcgactcaac ttttgattcc ccaactgtat
     1741 taagtggata tgacagtttt aaagttggga agataatagc caataaatgg tcgaaattca
     1801 aacgaccagt tgcaataggt gttgatgcaa gcagatttga tcaacatgtg ggggtagaag
     1861 cactccaatg ggagcactca atttataacg gtgcattcaa tgatcccatt ctgaaggagt
     1921 tgctacactg gcaaacagag aataaaataa tgctgtttgt tgaagacaaa atcctcaagt
     1981 tcaaggtcaa aggacacaga atgtccggtg acattaacac ctcttctggc aacaaattaa
     2041 tcatgtgtgg tatgatgcac tactacttca agtcacttgg agtcaaagcc gaactctgca
     2101 ataacggcga tgattgtgtt atcatatgcg agaagaaaga tgaaaataag ttctcacaca
     2161 tgcatagctg gtttaaagac tatgggtttg acatgcagat tgagactcct gtctacaaga
     2221 ttggacagat agagttttgt caaagtaaac cagttaaaat taatggctat tatagaatgg
     2281 tgcgtaaaca agaaagcata tccaaagacg cccattccct catttccatg gcatcagctg
     2341 aagatgtcaa aacatttatg agtgccaccg ctcaatgcgg gatgatcttg aatagtggtg
     2401 tacctgttct tgatgctttt cacaaatgcc tatacaaagc atcggggtac aagaaagtat
     2461 cgcaggaagc gatcgagagg atagtctcct tcggaacgca ggacaaactc gggctcagga
     2521 aagagcgagt tgaagaacca ataacgatgg ataataggtt gagttattgg gagtcctttg
     2581 gggttgaccc gcagacacag gtccttgtcg aacgatattt tgacaatctg caggtccata
     2641 tcgaaccccg cggcgtaaag agattgacgc ctttactcga taaaactttg ctttcaattg
     2701 cgagtgtagc acgaacatct gtgtcgctac caatactttc aaaatagaag cactcataat
     2761 caccatagta gttatagtac tagtagtagt tagctgttta gattacgcta gttcgtacaa
     2821 gtaagttgca acggattacc gatttttatc tgggtttgct atcggcttta tagctagcat
     2881 accaatatca atattggcaa tttactttgt ttacctaaaa atttcaaaga atctgagagg
     2941 gatcatcaac gaatatggtc gcggttagca atgtcacaat acaacgacga cgcaatcgta
     3001 gagccgcacg aagcgctcca cgagttcagc tcatggctat tccaacgacc accggcgcaa
     3061 cacagcgcag aagaagacaa cgacgacgaa ggagaaataa tagaggagga ggcaatattt
     3121 ccggaggatc aggcaaggct cacacattcc agttttcgaa ggacggcatc aatggcagtt
     3181 ccaagggaac tatcactttc gggccgtctt tatcagagtg caagccactc tctgatggaa
     3241 tactcaaggc ctaccatgaa tataagatca cgagtatctt attacagttc atctccgagg
     3301 cctcttccac ctcgtcaggc tccatcgctt atgagcttga cccacactgc aagtactccg
     3361 aaattcaatc gctactcaat aaattctcaa ttacaaagag cggttcgaaa cgattcccca
     3421 ccaaggttat caatggcctc gaatggcatg ataccagtga agaccagttc aaggtccact
     3481 acaaggggaa cggagacgcc aagatcgcag gctccttcaa gatcacgatc gttgtcttaa
     3541 ctcagaatcc caaataggta gacggagaac cggggccgaa accaggtccg gaccccacac
     3601 ccccaccagc accaccacct gaaccgacgc cagccaaaca tgaaagattc attgtttaca
     3661 ccggtacact gtcaacactc atcagtgctc gacagaactc agacagtata tcactctact
     3721 cgattcgaga ccagagggtc agatatattg aagatgagaa tgcaaactgg gcgtacatca
     3781 aagcgcaatg gtattcacag aattctgtgg aagcagtacc aatgtttatc tacccagttc
     3841 cgcaaggtac ttggtcagtt gaaatctcat gtgaaggtta ccaggcaaca tcgagcacca
     3901 cggatcccca ccgggggaag tccgatggaa tgattgctta tgacgatgat caaaccaagg
     3961 tgtggaatgt tggtgtgcaa aataatgtaa ccataaccaa caataaagcc gatgctgatt
     4021 ggaaatacgg ccatcctaat ttaacaatta atggtgaacg ttttgaccag cagcaagtag
     4081 tcgagaaaga tggaacggtc tcgtttcatt tagtaactac tgggcccaat gcgagtttct
     4141 ttttagccgg ccctgccgtt aagaagattg ccaagtataa tttctgtata tcatatggag
     4201 cttggactga tcgcgatatg gagtttggtt tggtatctgt tgttctcgat gaacacttag
     4261 agggtgttag aggttctcag tacgttagga aaacgctaag accaggtcac attagcgtca
     4321 atcgctccca ccgattgcaa gaaatgcctc ccatgcgaga ggatttcagt gaggaagata
     4381 atagtagtag tgatagtaat acatataaaa cggacaactc tcccttgacc gttcaccttg
     4441 taaaagcagg tgacgaggag aattatacaa cagatcgatc ggacgatgtt gaacccatac
     4501 tccatgatgc tgatgtcatg aagttctccg ggtttgttgg agctaaagac aggtttatgt
     4561 tacagggtgc tgatccaatc ggccctggtg acaggtctgt ccgtcgcttc aaaccgtccg
     4621 ccacattgaa gtctgcgttc cattcgggac cgactcctga tgagttgtac aacgctggca
     4681 ctgaacaagc ggatcacgac ttcgaacact ttgtctctcg aggcaaggag aagctacagg
     4741 atgaagatcc aatggccaaa ctcgaaagag aggctgagga tttgaaacct gatagtgata
     4801 acgaagataa cgattatgat cgaaccgctc ctatgttcaa cccagcagat ggtgacccct
     4861 ggtctggcat tagtatcaag cctagattaa aagatcagga tatgaggtcc accttaagca
     4921 ctggcacctt gaaaggtggt tcactgaaac cgaagaaaga accagcccca aggttcgagc
     4981 cagcgccaaa gtccgtttta gataggatta gacgtaggca agtttaatct tgcaccaata
     5041 tagaagtaga tagcgctttc cattgttatt tataggagcc aaatttggtg agtcccgatc
     5101 gatggatcct gggaaacagg ttcggtgaac aaaaagccgg taatctcggg gagatgtcag
     5161 ctcccgtcgt atcactttcg gttgcatatc caaagaataa ccctacattt aacaactaaa
     5221 aattagatag tttccgcctc tcttgcaaac cacatgcaag atgcgagctt gtggagagta
     5281 ccttcccttg aataaggaag gttgaaagtt ctggttccaa tccattgatc aaattggcac
     5341 tgcttctggt gactacactg ccgctgaatc aacagcgtaa acaaattcct attggtcact
     5401 ccgtgaaaag agagtggcta atacgcccct ttgatggcgt taaatgaaag cgtagg
//
LOCUS       5433                    5459 bp    RNA     linear   VRL 17-JUN-2024
DEFINITION  Soybean dwarf virus isolate 5433.
ACCESSION   5433
VERSION
KEYWORDS    .
SOURCE      Soybean dwarf virus
  ORGANISM  Soybean dwarf virus
            Viruses; Riboviria; Orthornavirae; Kitrinoviricota;
            Tolucaviricetes; Tolivirales; Tombusviridae; Regressovirinae;
            Luteovirus; Luteovirus glycinis.
REFERENCE   1  (bases 1 to 5459)
  AUTHORS   Kehoe,M.A., Congdon,B.S. and Sharman,M.
  TITLE     Genetic diversity of soybean dwarf virus in two mixed-cropping
            regions of Australia
  JOURNAL   unpublished
REFERENCE   2  (bases 1 to 5459)
  AUTHORS   Kehoe,M.A., Congdon,B.S. and Sharman,M.
  TITLE     Direct Submission
  JOURNAL   Submitted (17-JUN-2024) DPIRD Diagnostic Laboratory Service,
            Department of Primary Industries and Regional Development, 3
            Baron-Hay Court, South Perth, WA 6151, Australia
COMMENT     Bankit Comment: ALT EMAIL:monica.kehoe@gmail.com
            Bankit Comment: TOTAL # OF SEQS:41
            
            ##Assembly-Data-START##
            Assembly Method       :: CLC Genomics Workbench v. 2022; Geneious
                                     Prime v. Various
            Sequencing Technology :: Illumina
            ##Assembly-Data-END##
FEATURES             Location/Qualifiers
     source          1..5459
                     /organism="Soybean dwarf virus"
                     /mol_type="genomic RNA"
                     /isolate="5433"
                     /host="Cicer arietinum"
                     /db_xref="taxon:12049"
                     /country="Australia: Croppa Creek, NSW"
                     /collection_date="2014"
                     /collected_by="Murray Sharman"
     gene            64..2747
                     /gene="RdRp"
     CDS             join(64..1147,1147..2745)
                     /gene="RdRp"
                     /ribosomal_slippage
                     /note="P1-P2 frameshift fusion protein"
                     /codon_start=1
                     /product="RNA-dependent RNA polymerase"
                     /translation="MFNFDSLVTATARVVKDFISFCYNRARHVYYALKRWLWELQGVF
                     AAHDAFVDMCYDAMYGVEEFEWELQKQYSTAEIDVQLAEHEYKRLLADGAPLGSWPQP
                     CAPQGSFRSSDDFDVAARAAEANPIVDPQPSLIKGCGDKSPSNPTRIEKFINLVQKKE
                     VLSATEALIKHTYEEQIGESPFGKWFNTLPNRMNYIKRAAAKQAKAAKRSKSVRQMVT
                     EVNVIPDFISCCDVVQVDTGEKLPSKKDKEGNELPPEPKLKMFRRVKPEHVGDARKYI
                     CQHIRNNNMRLIDGSDVSHATINRYALKFCEDLELDMTSTEMLIKYAMVMVPLPRKSD
                     IEAAKIVQSPAARQIRHELGVLNAEVFLEGLCSDSGFESPFSILGLPEIVVRSGAIPR
                     KSRSTINYLSQFSLGLDYQCPNPSLHNALVAVERRVFTVGKGNEVVLPYKNIPGIFSN
                     LDYFRKSIVDKVGCPRTFSPEELAATYHSGKRTLYNAAVQSLKRKAVERSDANVTAFL
                     KMEKHLMRKKIAPRLICPRNKRYNVELGRRLKFNEKKFMHAIDSTFDSPTVLSGYDSF
                     KVGKIIANKWSKFKRPVAIGVDASRFDQHVGVEALQWEHSIYNGAFNDPILKELLHWQ
                     TENKIMLFVEDKILKFKVKGHRMSGDINTSSGNKLIMCGMMHYYFKSLGVKAELCNNG
                     DDCVIICEKKDENKFSHMHSWFKDYGFDMQIETPVYKIGQIEFCQSKPVKINGYYRMV
                     RKQESISKDAHSLISMASAEDVKTFMSATAQCGMILNSGVPVLDAFHKCLYKASGYKK
                     VSQEAIERIVSFGTQDKLGLRKERVEEPITMDNRLSYWESFGVDPQTQVLVERYFDNL
                     QVHIEPRGVKRLTPLLDKTLLSIASVARTSVSLPILSK"
     CDS             2825..2966
                     /note="ORF3a; P3a expressed by leaky scanning of
                     subgenomic mRNA"
                     /codon_start=1
                     /product="P3a"
                     /translation="-
                     ATDYRFLSGFAIGFIASIPISILAIYFVYLKISKNLRGIINEYGRG"
     CDS             2955..5025
                     /note="readthrough domain protein"
                     /codon_start=1
                     /transl_except=(pos:3555..3557,aa:OTHER)
                     /product="P3/P5"
                     /translation="MVAVSNVTIQRRRNRRAARSAPRVQLMAIPTTTGATQRRRRQRR
                     RRRNNRGGGNISGGSGKAHTFQFSKDGINGSSKGTITFGPSLSECKPLSDGILKAYHE
                     YKITSILLQFISEASSTSSGSIAYELDPHCKYSEIQSLLNKFSITKSGSKRFPTKVIN
                     GLEWHDTSEDQFKVHYKGNGDAKIAGSFKITIVVLTQNPKXVDGEPGPKPGPDPTPPP
                     APPPEPTPAKHERFIVYTGTLSTLISARQNSDSISLYSIRDQRVRYIEDENANWTNIQ
                     AQWYSQNSVEAIPMFIYPVPQGTWSIEISCEGYQATSSTTDPHRGKSDGMIAYDDDQN
                     KVWNIGVQNNVTISNNKADADWKYGHPDLTINGERFDQKQVVEKDGTVSFHLVTTGPN
                     ASFFLAGPAVKKTAKYNYCISYGAWTDRDMEFGMVSVVLDEHLEGVRGSQYVRKTLRP
                     GHISVNRSHRLQEMPPMREDFSEEDNSSSDSNTYKTDNSPLTVHLVKAGDEENYSTDR
                     SDDVEPTLHDADVMKFSGFVGAKDRFALQGADPIGPGDRSIRRFRPSATLKSAFHSGP
                     TPDELYNAGAEQADHDFEHFVSRGKEKLQDEDPMAKLEREAEDLKPDSDNEDNDYDRT
                     APMFNPADGDPWSGISIKPRLKDQDMRSTLSTGTLKGGSLKPKKEPAPRYEPVPKSVL
                     DRLRRRQV"
     gene            2955..3557
                     /gene="CP"
     CDS             2955..3555
                     /gene="CP"
                     /note="Coat Protein"
                     /codon_start=1
                     /product="ORF3"
                     /translation="MVAVSNVTIQRRRNRRAARSAPRVQLMAIPTTTGATQRRRRQRR
                     RRRNNRGGGNISGGSGKAHTFQFSKDGINGSSKGTITFGPSLSECKPLSDGILKAYHE
                     YKITSILLQFISEASSTSSGSIAYELDPHCKYSEIQSLLNKFSITKSGSKRFPTKVIN
                     GLEWHDTSEDQFKVHYKGNGDAKIAGSFKITIVVLTQNPK"
     gene            2971..3538
                     /gene="MP"
     CDS             2971..3538
                     /gene="MP"
                     /note="Movement Protein"
                     /codon_start=1
                     /product="ORF4"
                     /translation="MSQYNDDAIVEPHEALHEFSSWLFQRPPAQHSAEEDNDDEGEII
                     EEEAIFPEDQARLTHSSFRRTASMAVPRELSLSGRLYQSASHSLMEYSRPTMNIRSRV
                     SYYSSSPRPLPPRQAPSLMSLTHTASTPKFNRYSINSQLQRAVRNDSPPRLSMASNGM
                     IPVKTNSRSTTRGTETPRSQAPSRSRSLS"
BASE COUNT     1624 a   1186 c   1268 g   1381 t
ORIGIN      
        1 acaagaacct cctcccggca tcttcgtatc gtgtttgagg aatctctagt gttattgtta
       61 gttatgttta acttcgatag cttagttaca gccaccgcta gggtggttaa agattttatt
      121 tctttttgct ataatagggc acggcatgtt tattatgccc taaaaagatg gctctgggaa
      181 ctccagggtg tatttgctgc acatgacgcc tttgtcgaca tgtgctatga cgccatgtat
      241 ggcgttgagg agttcgagtg ggaactgcaa aagcagtatt ccactgcaga gattgacgtg
      301 caattagctg agcacgaata caagcgccta cttgccgatg gcgctccact agggtcatgg
      361 ccacaaccat gtgcgcccca aggctcattc aggtcgtctg acgacttcga tgtagctgct
      421 agggctgctg aggcaaaccc tattgtggac ccacaaccct ccttgattaa agggtgtggc
      481 gataaatcac cttccaatcc tactaggatt gagaagttca tcaacctcgt ccaaaagaag
      541 gaggtacttt ccgctactga ggctctaatc aaacatacat atgaagagca aatcggtgaa
      601 tcaccattcg gaaagtggtt caacactctg cccaatagaa tgaattacat aaagagggca
      661 gcagcaaaac aagccaaggc ggctaaacga tctaaatctg tccgccaaat ggttaccgag
      721 gtaaacgtca ttcccgactt tatctcttgc tgtgatgttg tccaggtgga cactggtgaa
      781 aagcttcctt ctaagaaaga taaagaagga aatgaattgc cacctgagcc taagcttaaa
      841 atgtttagaa gggtgaagcc tgagcatgtt ggtgatgcca ggaaatacat ctgtcaacat
      901 attcgcaaca ataatatgag gttgatagac ggctctgatg tttcccatgc aaccatcaac
      961 cggtatgcgc tcaagttttg cgaagacttg gagcttgaca tgaccagcac tgaaatgctt
     1021 atcaaatatg ctatggtcat ggtcccactc cctcgaaaat ctgatattga ggctgctaaa
     1081 atcgtccaat ctcctgctgc caggcaaata aggcatgagt tgggcgtgct taacgccgag
     1141 gttttttaga ggggctctgc tccgactctg gttttgaatc cccgttttct attttggggt
     1201 tgccagagat cgtggtgcga agtggggcta tccctaggaa gagtcgtagt actattaatt
     1261 atttgagtca gtttagttta ggtctagatt accaatgccc taatcccagt ttgcacaacg
     1321 cattggtggc ggttgaacgt agagtgttca ccgtcgggaa aggaaatgag gtagtgctac
     1381 cttacaagaa cataccagga atcttctcta atcttgatta tttccgcaaa tctattgtgg
     1441 acaaggttgg ttgccccagg acgttctccc ctgaagaact tgcagcgacg taccactctg
     1501 gtaagagaac gttgtataat gctgctgttc aaagccttaa acgtaaggct gttgagagga
     1561 gtgacgcgaa tgtgacagct ttccttaaga tggagaagca tcttatgcgt aagaagatag
     1621 cacccaggtt gatatgtccc cgcaacaaaa gatataatgt tgaattggga cgtcggttga
     1681 aattcaatga gaagaaattc atgcatgcaa tcgactcaac ttttgattcc ccaactgtat
     1741 taagtggata tgacagtttt aaagttggga agataatagc caataaatgg tcgaaattca
     1801 aacgaccagt tgcaataggt gttgatgcaa gcagatttga tcaacatgtg ggggtagaag
     1861 cactccaatg ggagcactca atctataacg gtgcattcaa tgatcccatt ctgaaggagt
     1921 tgctacactg gcaaacagag aacaaaataa tgctgtttgt tgaagacaaa atcctcaagt
     1981 tcaaggtcaa aggacacaga atgtccggtg acattaacac ctcttctggc aacaaattaa
     2041 tcatgtgtgg tatgatgcac tactacttca agtcacttgg agtcaaagcc gaactctgca
     2101 ataacggcga tgattgtgtt atcatatgcg agaagaaaga tgaaaataag ttctcacaca
     2161 tgcatagctg gtttaaagac tatgggtttg acatgcagat tgagactcct gtctacaaga
     2221 ttggacagat agagttttgt caaagtaaac cagttaaaat taatggctat tatagaatgg
     2281 tgcgtaaaca agaaagcata tccaaagacg cccattccct catttccatg gcatcagctg
     2341 aagatgtcaa aacatttatg agtgccaccg ctcaatgcgg gatgatcttg aatagtggtg
     2401 tgcctgttct tgatgctttt cacaaatgcc tatacaaagc atcagggtac aagaaagtat
     2461 cgcaggaagc gatcgagagg atagtctcct tcggaacgca ggacaagctc gggctcagga
     2521 aagagcgagt tgaagaacca ataacgatgg ataataggtt gagttattgg gagtcctttg
     2581 gggttgaccc gcagacacag gtccttgtcg aacgatattt tgacaatctg caggtccata
     2641 tcgaaccccg cggcgtaaag agattgacgc ctttactcga taaaactttg ctttcaattg
     2701 cgagtgtagc acgaacatct gtgtcgctac caatactttc aaaatagaag cactcataat
     2761 caccatagta gttatagtac tagtagtagt tagctgttta gattacgcta gttcgtacaa
     2821 gtaagttgca acggattacc gatttttatc tgggtttgct atcggcttta tagctagcat
     2881 accaatatca atattggcaa tttactttgt ttacctaaaa atttcaaaga atctgagagg
     2941 aatcatcaac gaatatggtc gcggttagca atgtcacaat acaacgacga cgcaatcgta
     3001 gagccgcacg aagcgctcca cgagttcagc tcatggctat tccaacgacc accggcgcaa
     3061 cacagcgcag aagaagacaa cgacgacgaa ggagaaataa tagaggagga ggcaatattt
     3121 ccggaggatc aggcaaggct cacacattcc agttttcgaa ggacggcatc aatggcagtt
     3181 ccaagggaac tatcactttc gggccgtctt tatcagagtg caagccactc tctgatggaa
     3241 tactcaaggc ctaccatgaa tataagatca cgagtatctt attacagttc atctccgagg
     3301 cctcttccac ctcgtcaggc tccatcgctt atgagcttga cccacactgc aagtactccg
     3361 aaattcaatc gctactcaat aaattctcaa ttacaaagag cggttcgaaa cgattcccca
     3421 ccaaggttat caatggcctc gaatggcatg ataccagtga agaccaattc aaggtccact
     3481 acaaggggaa cggagacgcc aagatcgcag gctccttcaa gatcacgatc gttgtcttaa
     3541 ctcagaatcc taaataggta gacggagaac cggggccgaa accaggtccg gaccccacac
     3601 ccccaccagc accaccacct gaaccgacgc cagccaaaca tgagagattc attgtgtaca
     3661 ccggtacact atcgacactc attagtgccc gacaaaactc agatagcata tcactctact
     3721 caattagaga ccagagggtt agatatattg aggatgaaaa tgcgaactgg acgaacattc
     3781 aagcacaatg gtattcacaa aattctgtgg aggcaatacc aatgtttatc tacccagttc
     3841 cgcaaggcac atggtcgatt gaaatctctt gtgaaggcta ccaggcgacg tcaagcacca
     3901 cggaccccca ccgggggaag tctgatggaa tgattgctta cgacgatgat caaaataagg
     3961 tgtggaatat tggtgtacaa aataatgtaa ccatttccaa taacaaagcc gacgctgatt
     4021 ggaaatacgg ccaccctgat ttaacaatca acggtgaacg ttttgaccag aagcaggtag
     4081 tcgagaaaga tggaacagtt tcgtttcatt tagtaactac cgggcccaac gcgagtttct
     4141 ttttagccgg ccctgccgtt aagaagactg ccaagtacaa ctactgtata tcttatgggg
     4201 cttggacaga ccgcgacatg gaatttggaa tggtttctgt tgttctcgat gaacatttag
     4261 agggtgttag aggttctcag tacgttagga aaacgctaag accaggtcac attagcgtca
     4321 atcgttccca ccgattgcaa gaaatgcctc ctatgcgaga ggatttcagt gaggaagata
     4381 atagtagtag tgatagtaat acatataaaa cggacaactc tcccttgact gttcaccttg
     4441 taaaagcagg tgacgaggag aattactcaa cagatcgatc ggacgatgtt gaacccacac
     4501 tccatgatgc tgatgtcatg aagttctccg ggtttgttgg agctaaagat aggtttgcgt
     4561 tgcagggagc tgatccaatc ggccctggtg acagatctat ccgtcgcttc agaccgtctg
     4621 caacattgaa gtctgcgttc cattcgggac cgactcctga tgagttgtac aacgctggcg
     4681 ctgaacaagc ggatcacgac ttcgaacact ttgtctctcg aggtaaagag aagctacagg
     4741 atgaagatcc aatggccaaa ctcgaaagag aggctgagga tttgaaacct gatagtgaca
     4801 acgaagataa cgattatgat cgaaccgctc ctatgttcaa cccagcagat ggtgacccct
     4861 ggtctggcat tagcattaag cctagattaa aagatcagga tatgaggtct accttaagta
     4921 ctggcacctt gaaaggtggt tcactgaaac cgaagaaaga accagcccca aggtacgagc
     4981 cagtgccaaa gtccgtttta gataggctta gacgtaggca agtttaatct tgcaccaata
     5041 tagaagtagt tagcgctttc cattgttatt tataggagcc aaatttggtg agtcccgatc
     5101 gatggatcct ggtaaacagg ttcggtgaac aaaaagccgg taatctcggg gagatgtcag
     5161 ctcccgtcgt atcactttcg gttgcatatc caaagaataa ccctatactt aacaactaaa
     5221 aattagatag tttccgcctc tcttgcaaac cacatgcaag atgcgagctt gtggagagta
     5281 ccttcccttg aataaggaag gttgaaagtt tctggttccc aaaccattga tcaaaattgg
     5341 ctctgcttct ggtgattaca ctgccgctga attaacagcg taaacaaatt cctattggtc
     5401 actccgtgaa aagagagtgg ctaatacgcc cctttgatgg cgttaaatga aagcgtagg
//
LOCUS       5434                    5459 bp    RNA     linear   VRL 17-JUN-2024
DEFINITION  Soybean dwarf virus isolate 5434.
ACCESSION   5434
VERSION
KEYWORDS    .
SOURCE      Soybean dwarf virus
  ORGANISM  Soybean dwarf virus
            Viruses; Riboviria; Orthornavirae; Kitrinoviricota;
            Tolucaviricetes; Tolivirales; Tombusviridae; Regressovirinae;
            Luteovirus; Luteovirus glycinis.
REFERENCE   1  (bases 1 to 5459)
  AUTHORS   Kehoe,M.A., Congdon,B.S. and Sharman,M.
  TITLE     Genetic diversity of soybean dwarf virus in two mixed-cropping
            regions of Australia
  JOURNAL   unpublished
REFERENCE   2  (bases 1 to 5459)
  AUTHORS   Kehoe,M.A., Congdon,B.S. and Sharman,M.
  TITLE     Direct Submission
  JOURNAL   Submitted (17-JUN-2024) DPIRD Diagnostic Laboratory Service,
            Department of Primary Industries and Regional Development, 3
            Baron-Hay Court, South Perth, WA 6151, Australia
COMMENT     Bankit Comment: ALT EMAIL:monica.kehoe@gmail.com
            Bankit Comment: TOTAL # OF SEQS:41
            
            ##Assembly-Data-START##
            Assembly Method       :: CLC Genomics Workbench v. 2022; Geneious
                                     Prime v. Various
            Sequencing Technology :: Illumina
            ##Assembly-Data-END##
FEATURES             Location/Qualifiers
     source          1..5459
                     /organism="Soybean dwarf virus"
                     /mol_type="genomic RNA"
                     /isolate="5434"
                     /host="Cicer arietinum"
                     /db_xref="taxon:12049"
                     /country="Australia: Breeza, NSW"
                     /collection_date="2015"
                     /collected_by="Murray Sharman"
     gene            64..2747
                     /gene="RdRp"
     CDS             join(64..1147,1147..2745)
                     /gene="RdRp"
                     /ribosomal_slippage
                     /note="P1-P2 frameshift fusion protein"
                     /codon_start=1
                     /product="RNA-dependent RNA polymerase"
                     /translation="MFNFDSLVTATARVVKDFISFCYNRARHVYYALKRWLWELQGVF
                     AAHDAFVDMCYDAMYGVEEFEWELQKQYSTAEIDVQLAEHEYKRLLADGAPLGSWPQP
                     CAPQGSFRSSDDFDVAARAAEANPIVDPQPSLIKGCGDKSPSNPTRIEKFINLVQKKE
                     VLSATEALIKHTYEEQIGESPFGKWFNTLPNRMNYIKRAATKQAKAAKRSKSVRQMVT
                     EVNVIPDFISCCDVVQVDTGEKLPTKKDKEGNELPPEPKLKMFRRVKPEHVGDARKYI
                     CQHIRNNNMRLIDGSDVSHATINRYALKFCEDLELDMTSTEMLIKYAMVMVPLPRKSD
                     IEAAKIVQSPAARQIRHELGVLNAEVFLEGLCSDSGFESPFSILGLPEIVVRSGAIPR
                     KSRSTINYLSQFSLGLDYQCPNPSLHNALVAVERRVFTVGKGNEVVLPYKNIPGIFSN
                     LDYFRKSIVDKVGCPRTFSPEELAATYHSGKRTLYNAAVQSLKRKAVERSDANVTAFL
                     KMEKHLMCKKIAPRLICPRNKRYNVELGRRLKFNEKKFMHAIDSTFDSPTVLSGYDSF
                     KVGKIIANKWSKFKRPVAIGVDASRFDQHVGVEALQWEHSIYNGAFNDPILKELLHWQ
                     TENKIMLFVEDKILKFKVKGHRMSGDINTSSGNKLIMCGMMHYYFKSLGVKAELCNNG
                     DDCVIICEKKDENKFSHMHSWFKDYGFDMQIETPVYKIGQIEFCQSKPVKINGYYRMV
                     RKQESISKDAHSLISMASAEDVKTFMSATAQCGMILNSGVPVLDAFHKCLYKASGYKK
                     VSQEAIERIVSFGTQDKLGLRKERVEEPITMDNRLSYWESFGVDPQTQVLVERYFDNL
                     QVHIEPRGVKRLTPLLDKTLLSIASVARTSVSLPILSK"
     CDS             2825..2966
                     /note="ORF3a; P3a expressed by leaky scanning of
                     subgenomic mRNA"
                     /codon_start=1
                     /product="P3a"
                     /translation="-
                     ATDYRFLSGFAIGFIASIPISILAIYFVYLKISKNLRGIINEYGRG"
     CDS             2955..5025
                     /note="readthrough domain protein"
                     /codon_start=1
                     /transl_except=(pos:3555..3557,aa:OTHER)
                     /product="P3/P5"
                     /translation="MVAVSNVTIQRRRNRRAARSAPRVQLMAIPTTTGATQRRRRQRR
                     RRRNNRGGGSISGGSGKAHTFQFSKDGINGSSKGTITFGPSLSECKPLSDGILKAYHE
                     YKITSILLQFISEASSTSSGSIAYELDPHCKYSEIQSLLNKFSITKSGSKRFPTKVIN
                     GLEWHDTSDDQFKVHYKGNGDAKIAGSFKITIVVLTQNPKXVDGEPGPKPGPDPTPPP
                     APPPEPTPAKHERFIVYTGTLSTLISARQNSDSISLYSIRDQRVRYIEDENANWTNIQ
                     AQWYSQNSVEAIPMFIYPVPQGTWSIEISCEGYQATSSTTDPHRGKSDGMIAYDDDQN
                     KVWNIGVQNNVTISNNKADADWKYGHPDLTINGERFDQKQVVEKDGTVSFHLVTTGPN
                     ASFFLAGPAVKKTAKYNYCISYGAWTDRDMEFGMVSVVLDEHLEGVRGSQYVRKTLRP
                     GHISVNRSHRLQEMPPMREDFSEEDNSSSDSNTYKTDNSPLTVHLVKAGDEENYSTDR
                     SDDVEPTLHDADVMKFSGFVGAKDRFALQGADPIGPGDRSVRRFRPSATLKSAFHSGP
                     TPDELYNAGAEQADHDFEHFVSRGKEKLQDEDPMAKLEREAEDLKPDSDNEDNDYDRT
                     APMFNPADGDPWSGIGIKPRLKDQDMRSTLSTGTLKGGSLKPKKEPAPRYEPAPKSVL
                     DRLRRRQV"
     gene            2955..3557
                     /gene="CP"
     CDS             2955..3555
                     /gene="CP"
                     /note="Coat Protein"
                     /codon_start=1
                     /product="ORF3"
                     /translation="MVAVSNVTIQRRRNRRAARSAPRVQLMAIPTTTGATQRRRRQRR
                     RRRNNRGGGSISGGSGKAHTFQFSKDGINGSSKGTITFGPSLSECKPLSDGILKAYHE
                     YKITSILLQFISEASSTSSGSIAYELDPHCKYSEIQSLLNKFSITKSGSKRFPTKVIN
                     GLEWHDTSDDQFKVHYKGNGDAKIAGSFKITIVVLTQNPK"
     gene            2971..3538
                     /gene="MP"
     CDS             2971..3538
                     /gene="MP"
                     /note="Movement Protein"
                     /codon_start=1
                     /product="ORF4"
                     /translation="MSQYNDDAIVEPHEALHEFSSWLFQRPPAQHSAEEDNDDEGEII
                     EEEAVFPEDQARLTHSSFRRTASMAVPRELSLSGRLYQSASHSLMEYSKPTMNIRSRV
                     SYYSSSPRPLPPRQAPSLMSLTHTANTPKFNRYSINSQLQRAVRNDSPPRLSMASNGM
                     IPVTTNSRSTTRGTETPRLQAPSRSRSLS"
BASE COUNT     1622 a   1183 c   1271 g   1383 t
ORIGIN      
        1 acaagaacct cctcccggca tcttcgtatc gtgtttgagg aatctctagt gttattgtta
       61 gttatgttta acttcgatag cttagttaca gccaccgcta gggtggttaa agattttatt
      121 tctttttgct ataatagggc acggcatgtt tattatgccc taaaaagatg gctctgggaa
      181 ctccagggtg tatttgctgc acatgacgcc tttgtcgaca tgtgctatga cgccatgtat
      241 ggcgttgagg agttcgagtg ggaactgcaa aagcagtatt ccactgcaga gattgacgtg
      301 caattagctg agcacgaata caagcgccta cttgccgatg gcgctccact agggtcatgg
      361 ccacaaccat gtgcgcccca aggctcattt aggtcgtctg acgacttcga tgtagctgct
      421 agggctgctg aggcaaaccc tattgtggac ccacaaccct ccttgattaa agggtgtggc
      481 gataaatcac cttccaatcc tactaggatt gagaagttca tcaacctcgt ccaaaagaag
      541 gaggtacttt ccgctaccga ggctctaatt aaacatacat atgaagagca aatcggtgaa
      601 tcaccattcg gaaagtggtt caacactctg cccaatagaa tgaattacat aaagagggca
      661 gcaacaaaac aagccaaggc ggctaaacga tctaaatctg tccgccaaat ggttaccgag
      721 gtaaacgtca ttcccgactt tatctcttgc tgtgatgttg tccaggtgga cactggtgaa
      781 aagctcccta ctaagaagga taaagaaggg aatgaattgc cacctgagcc taagcttaaa
      841 atgtttagaa gggtgaagcc tgagcatgtt ggtgatgcca ggaaatacat ctgtcaacat
      901 attcgcaaca ataatatgag gttgatagac ggctctgatg tttctcatgc aaccatcaac
      961 cgatatgcgc tcaagttttg cgaagacttg gagcttgaca tgaccagcac tgaaatgctc
     1021 atcaaatatg ctatggtcat ggtcccactc cctcgaaaat ctgatattga ggctgctaaa
     1081 atcgtccaat ctcctgctgc caggcaaata aggcatgagt tgggcgtgct taacgccgag
     1141 gttttttaga ggggctctgc tccgactctg gttttgaatc cccgttttct attttggggt
     1201 tgccagagat cgtggtgcga agtggggcta tccctaggaa gagtcgtagt actattaatt
     1261 atttgagtca gtttagttta ggtctagatt accaatgccc taatcccagt ttgcacaacg
     1321 cattggtggc ggttgagcgt agagtgttca ccgttgggaa aggaaatgag gtagtgctac
     1381 cttacaagaa cataccagga attttctcta atcttgatta tttccgcaaa tctattgtgg
     1441 ataaggttgg ttgccccagg acgttctccc ctgaagaact tgcagcgacg tatcattctg
     1501 gtaagagaac gttgtataat gctgctgttc aaagtcttaa acgtaaggct gttgagagga
     1561 gtgacgcgaa tgtgacagct ttccttaaga tggagaagca tcttatgtgt aagaagatag
     1621 cacccaggtt gatatgtccc cgcaacaaaa gatataatgt tgaattggga cgtcgattga
     1681 aattcaatga gaagaaattc atgcatgcaa tcgactcaac ttttgattcc ccaactgtat
     1741 taagtggata tgacagtttt aaagttggga agataatagc caataaatgg tcgaaattca
     1801 aacgaccagt tgcaataggt gttgatgcaa gcagatttga tcaacatgtg ggggtagaag
     1861 cactccaatg ggagcactca atctataacg gtgcattcaa tgatcccatt ctgaaggagt
     1921 tgctacactg gcaaacagag aataaaataa tgctgtttgt tgaagacaaa atcctcaagt
     1981 tcaaggtcaa aggacacaga atgtccggtg acattaacac ctcttctggc aacaaattaa
     2041 tcatgtgtgg tatgatgcac tactacttca agtcacttgg agtcaaagcc gaactctgca
     2101 ataacggcga tgattgtgtt atcatatgcg agaagaaaga tgaaaataag ttctcacaca
     2161 tgcatagctg gtttaaagac tatgggtttg acatgcagat tgagactcct gtctacaaga
     2221 ttggacagat agagttttgt caaagtaaac cagttaaaat taatggctat tatagaatgg
     2281 tgcgtaaaca agaaagcata tccaaagacg cccattccct catttccatg gcatcagctg
     2341 aagatgtcaa aacatttatg agtgccaccg ctcaatgcgg gatgatcttg aatagtggtg
     2401 tacctgttct tgatgctttt cacaaatgcc tatacaaagc atcggggtac aagaaagtat
     2461 cgcaggaagc gatcgagagg atagtctcct tcggaacgca ggacaaactc gggctcagga
     2521 aagagcgagt tgaagaacca ataacgatgg ataataggtt gagttattgg gagtcctttg
     2581 gggttgaccc gcagacacag gtccttgtcg aacgatattt tgacaatctg caggtccata
     2641 tcgaaccccg cggcgtaaag agattgacgc ctttactcga taaaactttg ctttcaattg
     2701 cgagtgtagc acggacatct gtgtcgctac caatactttc aaaatagaag cactcataat
     2761 caccatagta gttatagtac tagtagtagt tagctgttta gattacgcta gttcgtacaa
     2821 gtaagttgca acggattacc gattcttatc tgggtttgct atcggcttta tagctagcat
     2881 accaatatca atattggcaa tttactttgt ttacctaaaa atttcaaaga atctgagagg
     2941 aatcatcaac gaatatggtc gcggttagca atgtcacaat acaacgacga cgcaatcgta
     3001 gagccgcacg aagcgctcca cgagttcagc tcatggctat tccaacgacc accggcgcaa
     3061 cacagcgcag aagaagacaa cgacgacgaa ggagaaataa tagaggagga ggcagtattt
     3121 ccggaggatc aggcaaggct cacacattcc agttttcgaa ggacggcatc aatggcagtt
     3181 ccaagggaac tatcactttc gggccgtctt tatcagagtg caagccactc tctgatggaa
     3241 tactcaaagc ctaccatgaa tataagatca cgagtatctt attacagttc atctccgagg
     3301 cctcttccac ctcgtcaggc tccatcgctt atgagcttga cccacactgc aaatactccg
     3361 aaattcaatc gctactcaat aaattctcaa ttacaaagag cggttcgaaa cgattcccca
     3421 ccaaggttat caatggcctc gaatggcatg ataccagtga cgaccaattc aaggtccact
     3481 acaaggggaa cggagacgcc aagattgcag gctccttcaa gatcacgatc gttgtcttaa
     3541 ctcagaatcc taaataggta gacggagaac cggggccgaa accaggtccg gaccccacac
     3601 ccccaccagc accaccacct gaaccgacgc cagccaaaca tgagagattc attgtgtaca
     3661 ccggtacatt atcaacactc attagtgccc gacaaaactc agatagcata tcactctact
     3721 cgatcagaga ccagagggtt agatatattg aggatgaaaa tgcgaactgg acgaacattc
     3781 aagcgcaatg gtattcacaa aattctgtgg aggcaatacc gatgtttatc tacccagttc
     3841 cgcaaggcac atggtcgatt gaaatctctt gtgaaggcta ccaggcgacg tcaagcacca
     3901 cggaccccca ccgggggaag tctgatggaa tgattgctta cgacgatgat caaaataagg
     3961 tgtggaatat tggtgtacaa aataatgtaa ccatttccaa taacaaagcc gacgctgatt
     4021 ggaaatacgg tcaccctgat ttaacaatca acggtgaacg ttttgaccag aagcaggtag
     4081 tcgagaaaga tggaacagtt tcgtttcatt tagtaactac cgggcccaac gcgagtttct
     4141 ttttagctgg ccctgccgtt aaaaagactg ccaagtacaa ctactgtata tcatacgggg
     4201 cttggacaga ccgcgacatg gaatttggaa tggtctctgt tgttctcgat gaacatttag
     4261 agggtgttag aggttctcag tacgttagga aaacgctaag accaggtcac attagcgtca
     4321 atcgttccca ccgattgcaa gaaatgcctc ccatgcgaga ggatttcagt gaggaagata
     4381 atagtagtag tgatagtaat acatataaaa cggacaactc tcccttgact gttcaccttg
     4441 taaaagcagg tgacgaggag aattactcaa cagatcgatc ggacgatgtt gaacccacac
     4501 tccatgatgc tgatgtcatg aagttctccg ggtttgttgg agctaaagat aggtttgcgt
     4561 tgcagggagc tgatccaatc ggccctggtg acagatctgt ccgtcgcttc agaccgtctg
     4621 caacattgaa gtctgcgttc cattcgggac cgactcctga tgagttgtac aacgctggcg
     4681 ctgaacaagc ggatcacgac ttcgaacact ttgtctctcg aggtaaagag aagttacagg
     4741 atgaagatcc aatggccaaa ctcgaaagag aggctgagga tttgaaacct gatagtgaca
     4801 acgaagataa cgattatgat cgaaccgctc ctatgttcaa cccagcagat ggtgacccct
     4861 ggtctggcat tggcattaag cctagattaa aagatcagga tatgaggtct accttaagta
     4921 ctggcacctt gaaaggtggt tcactgaaac cgaagaaaga accagccccg aggtacgagc
     4981 cagcgccaaa gtccgtttta gataggctta gacgtaggca agtctaatct tgcaccaata
     5041 tagaagtagt tagcgctttc cattgttatt tataggagcc aaatttggtg agtcccgatc
     5101 gatggatcct ggtaaacagg ttcggtgaac aaaaagccgg taatctcggg gagatgtcag
     5161 ctcccgtcgt atcactttca gttgcatatc caaagaataa ccctacactt aacaactaaa
     5221 aattagatag tttccgcctc tcttgcaaac cacatgcaag atgcgagctt gtggagagta
     5281 ccttcccttg aataaggaag gttgaaagtt tctggttccc aaaccattga tcaaaattgg
     5341 ctctgcttct ggtgattaca ctgccgctga atcaacagcg taaacaaatt cctattggtc
     5401 actccgtgaa aagagagtgg ctgatacgcc cctttgatgg cgttaaatga aagcgtagg
//
LOCUS       5436                    5459 bp    RNA     linear   VRL 17-JUN-2024
DEFINITION  Soybean dwarf virus isolate 5436.
ACCESSION   5436
VERSION
KEYWORDS    .
SOURCE      Soybean dwarf virus
  ORGANISM  Soybean dwarf virus
            Viruses; Riboviria; Orthornavirae; Kitrinoviricota;
            Tolucaviricetes; Tolivirales; Tombusviridae; Regressovirinae;
            Luteovirus; Luteovirus glycinis.
REFERENCE   1  (bases 1 to 5459)
  AUTHORS   Kehoe,M.A., Congdon,B.S. and Sharman,M.
  TITLE     Genetic diversity of soybean dwarf virus in two mixed-cropping
            regions of Australia
  JOURNAL   unpublished
REFERENCE   2  (bases 1 to 5459)
  AUTHORS   Kehoe,M.A., Congdon,B.S. and Sharman,M.
  TITLE     Direct Submission
  JOURNAL   Submitted (17-JUN-2024) DPIRD Diagnostic Laboratory Service,
            Department of Primary Industries and Regional Development, 3
            Baron-Hay Court, South Perth, WA 6151, Australia
COMMENT     Bankit Comment: ALT EMAIL:monica.kehoe@gmail.com
            Bankit Comment: TOTAL # OF SEQS:41
            
            ##Assembly-Data-START##
            Assembly Method       :: CLC Genomics Workbench v. 2022; Geneious
                                     Prime v. Various
            Sequencing Technology :: Illumina
            ##Assembly-Data-END##
FEATURES             Location/Qualifiers
     source          1..5459
                     /organism="Soybean dwarf virus"
                     /mol_type="genomic RNA"
                     /isolate="5436"
                     /host="Cicer arietinum"
                     /db_xref="taxon:12049"
                     /country="Australia: Edgeroi, NSW"
                     /collection_date="2015"
                     /collected_by="Murray Sharman"
     gene            64..2747
                     /gene="RdRp"
     CDS             join(64..1147,1147..2745)
                     /gene="RdRp"
                     /ribosomal_slippage
                     /note="P1-P2 frameshift fusion protein"
                     /codon_start=1
                     /product="RNA-dependent RNA polymerase"
                     /translation="MFNFDSLITATARVVKDFISFCYNRARHVYYALKRWLWELQGVF
                     AAHDAFVDMCYDAMYGVEEFEWELQKQYSTAEIDVQLAEHEYKRLLADGAPLGSWPQP
                     CAPQGSFRSSDDFDVAARAAEANPTVDPQPSLIKGCGDKSPSNPTRIEKFINLVQKKE
                     VLSATEALIKHTYEEQIGESPFGKWFNTLPNRMNYIKRAAAKQAKAAKRSKSVRQMVT
                     EVNVIPDFISCCDVVQVDTGEKLPTKKDKEGNELPPEPKLKMFRRVKPEHVGDARKYI
                     CQHIRNNNMRLIDGSDVSHATINRYALKFCEDLELDMTSTEMLIKYAMVMVPLPRKSD
                     IEAAKIVQSPAARQIRHELGVLNAEVFLEGLCSDSGFESPFSILGLPEIVVRSGAIPR
                     KSRSTINYLSQFSLGLDYQCPNPSLHNALVAVERRVFTVGKGNEVVLPYKNIPGIFSN
                     LDYFRKSIVDKVGCPRTFSPEELAATYHSGKRTLYNAAVQSLKRKAVERSDANVTAFL
                     KMEKHLMCKKIAPRLICPRNKRYNVELGRRLKFNEKKFMHAIDSTFDSPTVLSGYDSF
                     KVGKIIANKWSKFKRPVAIGVDASRFDQHVGVEALQWEHSIYNGAFNDPILKELLHWQ
                     TENKIMLFVEDKILKFKVKGHRMSGDINTSSGNKLIMCGMMHYYFKSLGVKAELCNNG
                     DDCVIICEKKDENKFSHMHSWFKDYGFDMQIETPVYKIGQIEFCQSKPVKINGYYRMV
                     RKQESISKDAHSLISMASAEDVKTFMSATAQCGMILNSGVPVLDAFHKCLYKASGYKK
                     VSQEAIERIVSFGTQDKLGLRKERVEEPITMDNRLSYWESFGVDPQTQVLVERYFDNL
                     QVHIEPRGVKRLTPLLDKTLLSIASVARTSVSLPILSK"
     CDS             2825..2966
                     /note="ORF3a; P3a expressed by leaky scanning of
                     subgenomic mRNA"
                     /codon_start=1
                     /product="P3a"
                     /translation="-
                     ATDYRFLSGFAIGFIASIPISILAIYFVYLKISKNLRGIINEYGRG"
     CDS             2955..5025
                     /note="readthrough domain protein"
                     /codon_start=1
                     /transl_except=(pos:3555..3557,aa:OTHER)
                     /product="P3/P5"
                     /translation="MVAVSNVTIQRRRNRRAARSAPRVQLMAIPTTTGATQRRRRQRR
                     RRRNNRGGGNISGGSGKAHTFQFSKDGINGSSKGTITFGPSLSECKPLSDGILKAYHE
                     YKITSILLQFISEASSTSSGSIAYELDPHCKYSEIQSLLNKFSITKSGSKRFPTKVIN
                     GLEWHDTSEDQFKVHYKGNGDAKIAGSFKITIVVLTQNPKXVDGEPGPKPGPAPTPPP
                     APPPEPTPAKHERFIVYTGTLSTLISARQNSDSISLYSIRDQRVRYIEDENANWTNIK
                     AQWYSQNSVEAIPMFIYPVPEGTWSIEISCEGYEVLSSTTDPHRGKSVGMIAYDDDQT
                     KVWNVGAQNNVTISNNKADTGWKYGHPDLEINGEKFDQQQVVEKDGTVSFHLVTTGPN
                     ASFFLVAPAVKKTAKYNYCISYGDWTDRDMEFGMVSVALDEHLEGVRGSQYVRKTLRP
                     GHISVNRSHRLQEMPPMREDFSEEDNSSSDSNTYKTDNSPMTVHLVKAGDEESYATDQ
                     TDDVEPTLLDADVMKFSGFVGARDRFSLQGAEPIGPGDRTSRRFRPSATLKAAFHSGP
                     TPDELYNAGAEQADHDFEHFVSRGKEKLHGEDPMAKLEREAEDLKPDSDNEDNDYDRT
                     APVFNPADGDPWSGIKIKPRLKDQDMRSTLSTGTLKGGSLKSKKELPPRFEPAPKSVL
                     DRIRRRQV"
     gene            2955..3557
                     /gene="CP"
     CDS             2955..3555
                     /gene="CP"
                     /note="Coat Protein"
                     /codon_start=1
                     /product="ORF3"
                     /translation="MVAVSNVTIQRRRNRRAARSAPRVQLMAIPTTTGATQRRRRQRR
                     RRRNNRGGGNISGGSGKAHTFQFSKDGINGSSKGTITFGPSLSECKPLSDGILKAYHE
                     YKITSILLQFISEASSTSSGSIAYELDPHCKYSEIQSLLNKFSITKSGSKRFPTKVIN
                     GLEWHDTSEDQFKVHYKGNGDAKIAGSFKITIVVLTQNPK"
     gene            2971..3538
                     /gene="MP"
     CDS             2971..3538
                     /gene="MP"
                     /note="Movement Protein"
                     /codon_start=1
                     /product="ORF4"
                     /translation="MSQYNDDAIVEPHEALHEFSSWLFQRPPAQHSAEEDNDDEGEII
                     EEEAIFPEDQARLTHSSFRRTASMAVPRELSLSGRLYQSASHSLMEYSRPTMNIRSRV
                     SYYSSSPRPLPPRQAPSLMSLTHTASTPKFNRYSINSQLQRAVRNDSPPRLSMASNGM
                     IPVKTSLRSTTRGTETPRSQAPSRSRSLS"
BASE COUNT     1633 a   1176 c   1269 g   1381 t
ORIGIN      
        1 acaagaacct cctcccggca tcttcgtatc gtgtttgagg aatccctagt gttattgttg
       61 gttatgttta acttcgatag cttaattaca gccaccgcta gggtggttaa agattttatt
      121 tctttttgct ataatagggc acggcatgtt tattatgccc taaaaagatg gctctgggaa
      181 ctccagggtg tatttgctgc acatgacgct tttgtcgaca tgtgctatga cgccatgtat
      241 ggcgttgagg agttcgagtg ggaactgcaa aaacagtatt ccactgcaga gattgacgtg
      301 caattagctg agcacgaata caagcgccta cttgccgatg gcgctccact ggggtcatgg
      361 ccacaacctt gtgcgcccca aggctcattc aggtcgtctg acgacttcga tgtagctgct
      421 agggctgctg aggctaaccc tactgtggac ccacaaccct ccttgattaa agggtgtggc
      481 gataaatcac cttccaatcc cactaggatt gagaagttca tcaacctcgt tcaaaagaag
      541 gaggtacttt ccgccactga ggctctaatc aaacatacat atgaagagca aatcggtgaa
      601 tcaccattcg gaaagtggtt caacactctg cccaatagaa tgaattatat aaagagggca
      661 gcagcaaaac aagccaaggc ggctaaacga tctaaatctg tccgccaaat ggttaccgag
      721 gtaaacgtca ttcccgactt tatctcttgc tgtgatgttg tccaggtgga tactggtgaa
      781 aagctcccta ctaagaaaga taaagaaggg aatgaattgc cacctgagcc taaacttaaa
      841 atgtttagaa gggtgaagcc tgagcatgtt ggtgatgcca ggaaatatat ctgtcaacac
      901 attcgcaaca ataatatgag gttgatagac ggctctgatg tttcccatgc aaccatcaac
      961 cgatatgcgc tcaagttttg cgaagacttg gagcttgata tgaccagcac tgaaatgctc
     1021 atcaaatatg ctatggtcat ggtcccactc cctcgaaaat ctgatataga ggctgccaaa
     1081 atcgtccaat ctcctgctgc caggcaaata aggcatgagt tgggcgtgct taacgccgag
     1141 gttttttaga agggctctgc tccgactctg gttttgaatc cccgttttct attttggggt
     1201 tgccagagat cgtggtgcga agtggggcta tccctaggaa gagtcgtagt actatcaatt
     1261 atttgagtca gtttagttta ggtctagatt accaatgccc taatcccagt ttgcataacg
     1321 cattggtagc ggttgaacgt agagtgttca ccgttgggaa aggaaatgag gtagtgctac
     1381 cttacaagaa cataccagga atcttttcta atcttgatta tttccgcaaa tctattgtgg
     1441 ataaggttgg ttgccctagg acgttctccc ctgaagaact tgcagcgacg taccactctg
     1501 gtaagagaac gttgtataat gctgctgttc aaagtcttaa acgtaaggct gttgagagga
     1561 gtgacgcgaa tgtgacagct ttccttaaga tggagaagca tcttatgtgt aagaagatag
     1621 cacccaggtt gatatgtccc cgcaacaaaa gatataatgt tgaattggga cgtcgattga
     1681 aattcaatga gaagaaattc atgcatgcaa tcgactcaac ttttgattcc ccaactgtat
     1741 taagtggata tgatagtttt aaagttggga agataatagc caataaatgg tcgaaattca
     1801 aacgaccagt tgcaataggt gttgatgcaa gcagatttga tcaacatgtg ggggtagaag
     1861 cactccaatg ggagcactca atctataacg gtgcattcaa tgatcccatt ctgaaggagt
     1921 tgctacactg gcaaacagag aacaaaataa tgctgtttgt tgaagataaa atcctcaagt
     1981 tcaaggtcaa aggacacaga atgtccggtg acattaacac ctcttctggc aacaaattaa
     2041 tcatgtgtgg tatgatgcac tactacttca agtcacttgg agtcaaagcc gaactctgca
     2101 ataacggcga tgattgtgtt atcatatgcg aaaagaaaga tgaaaacaag ttctcacaca
     2161 tgcatagctg gtttaaagac tatgggtttg acatgcagat tgagactcct gtctacaaga
     2221 ttggacagat agagttttgt caaagtaaac cagttaaaat taatggctat tatagaatgg
     2281 tgcgtaaaca agaaagcata tccaaagacg cccattccct catttccatg gcatcagctg
     2341 aagatgtcaa aacatttatg agtgccaccg ctcaatgcgg gatgatcttg aatagtggtg
     2401 tacctgttct tgatgctttt cacaaatgcc tatacaaagc atcggggtac aagaaagtat
     2461 cgcaggaagc gatcgagagg atagtctcct tcggaacgca ggacaaactc gggctcagga
     2521 aagagcgagt tgaagaaccg ataacgatgg ataataggtt gagttattgg gagtcctttg
     2581 gggttgaccc gcagacacag gtccttgtcg aacgatattt tgacaatctg caggtccata
     2641 tcgaaccccg cggcgtaaag agattgacgc ctttactcga taaaactttg ctttcaattg
     2701 cgagtgtagc acgaacatct gtgtcgctac caatactttc aaaatagaag cactcataat
     2761 caccatagta gttatagtac tagtagtagt tagttgtttg gattacgcta gttcgtacaa
     2821 gtaagttgca acggattacc gatttttatc tggttttgct attggcttta tagctagcat
     2881 accaatatca atattggcaa tttactttgt ttacctaaaa atttcaaaga atctgagagg
     2941 aatcatcaac gaatatggtc gcggttagca atgtcacaat acaacgacga cgcaatcgta
     3001 gagccgcacg aagcgctcca cgagttcagc tcatggctat tccaacgacc accggcgcaa
     3061 cacagcgcag aagaagacaa cgacgacgaa ggagaaataa tagaggagga ggcaatattt
     3121 ccggaggatc aggcaaggct cacacattcc agttttcgaa ggacggcatc aatggcagtt
     3181 ccaagggaac tatcactttc gggccgtctt tatcagagtg caagccactc tctgatggaa
     3241 tactcaaggc ctaccatgaa tataagatca cgagtatctt attacagttc atctccgagg
     3301 cctcttccac ctcgtcaggc tccatcgctt atgagcttga cccacactgc aagtactccg
     3361 aaattcaatc gctactcaat aaattctcaa ttacaaagag cggttcgaaa cgattcccca
     3421 ccaaggttat caatggcctc gaatggcatg ataccagtga agaccagttt aaggtccact
     3481 acaaggggaa cggagacgcc aagatcgcag gctccttcaa gatcacgatc gttgtcttaa
     3541 ctcagaatcc taaataggta gacggagaac cggggccgaa accaggtccg gcccccacac
     3601 ccccaccagc accaccacct gagccgacac cggctaaaca tgaacgattc atcgtgtaca
     3661 ctggcacatt gtcaacgctc atcagcgctc ggcaaaactc agacagtata tcactctact
     3721 ctattagaga tcaaagagtt cgatatattg aagatgagaa cgcaaactgg acgaacatca
     3781 aagcgcagtg gtattcacaa aattctgtgg aagccatacc aatgtttatc tacccagttc
     3841 cagaaggtac atggtctatt gaaatctcat gtgaagggta tgaggtttta tctagcacca
     3901 cggaccccca tcgggggaag tccgttggta tgattgcata tgatgatgat cagaccaaag
     3961 tgtggaatgt tggtgcgcaa aacaacgtaa ccatatccaa taataaggca gacactggtt
     4021 ggaagtacgg acacccagat ttagaaatca atggggagaa gttcgaccaa cagcaagtag
     4081 tcgagaaaga tggaacagtt tcattccatt tagtaactac ggggcctaac gcgagtttct
     4141 ttttggtggc tccagccgtc aagaaaacag ccaagtacaa ttactgtata tcatacggtg
     4201 attggacaga tcgcgacatg gaatttggaa tggtctcagt tgctctcgat gaacatcttg
     4261 agggtgttag aggttctcag tacgttagga aaacgctaag accaggtcat attagcgtca
     4321 atcgttccca ccgattgcaa gaaatgcctc ccatgcgaga ggatttcagt gaggaagata
     4381 atagtagtag tgatagtaat acatataaaa cagacaattc tcctatgacc gttcaccttg
     4441 taaaagcagg tgacgaggag agttatgcaa cagatcaaac agacgatgtt gagcccacac
     4501 ttcttgatgc tgatgtcatg aagttctccg ggtttgttgg cgcgagggac aggttttcat
     4561 tgcagggtgc cgaaccaatc ggcccaggtg acagaacctc ccgtcgcttc agaccgtctg
     4621 ctacactaaa ggctgcgttc cattcgggac cgacccctga tgagttgtat aatgctggtg
     4681 ctgaacaagc ggatcacgac ttcgaacact ttgtctcccg gggcaaagag aagctgcacg
     4741 gcgaagatcc aatggccaaa ctcgaaagag aggctgagga tttgaaacct gacagcgaca
     4801 acgaagacaa cgattatgat cgaaccgctc ctgtgttcaa cccagcagat ggtgaccctt
     4861 ggtcgggcat taaaattaag cctagattaa aagaccaaga tatgaggtcc accttaagca
     4921 ctggtacctt gaaaggaggt tcactgaaat cgaagaaaga actcccacca aggtttgaac
     4981 cagcgccaaa gtctgtttta gatagaatta gacgtaggca agtctagtct tgcaccaaca
     5041 tagaagtagt tagcgctttc cattattatt tataggagcc aaatttggtg agtcccgatc
     5101 gatggatcct ggtaaacagg ttcggtgaac aaaaagccgg taatctcggg gagatgtcta
     5161 ctcccgtcgt atcactttcg gttgcatatc cagaaaataa ccctatattt aataactaaa
     5221 aattagatag tttccgcctc tcttgcaaac cacatgcaag atgcgagctt gtggagagta
     5281 ccttcccttg aataaggagg gttgaaagtt tctggttccc aaaccattga tcaaaattgg
     5341 ctctgcttct ggtgattaca ctgccgctga aataacagcg taaacaaatt gttagtagct
     5401 actccgtgaa aagagagtgg ctagtacgcc ccttagatgg cgttaaatga aagcgtagg
//
LOCUS       5481                    5459 bp    RNA     linear   VRL 17-JUN-2024
DEFINITION  Soybean dwarf virus isolate 5481.
ACCESSION   5481
VERSION
KEYWORDS    .
SOURCE      Soybean dwarf virus
  ORGANISM  Soybean dwarf virus
            Viruses; Riboviria; Orthornavirae; Kitrinoviricota;
            Tolucaviricetes; Tolivirales; Tombusviridae; Regressovirinae;
            Luteovirus; Luteovirus glycinis.
REFERENCE   1  (bases 1 to 5459)
  AUTHORS   Kehoe,M.A., Congdon,B.S. and Sharman,M.
  TITLE     Genetic diversity of soybean dwarf virus in two mixed-cropping
            regions of Australia
  JOURNAL   unpublished
REFERENCE   2  (bases 1 to 5459)
  AUTHORS   Kehoe,M.A., Congdon,B.S. and Sharman,M.
  TITLE     Direct Submission
  JOURNAL   Submitted (17-JUN-2024) DPIRD Diagnostic Laboratory Service,
            Department of Primary Industries and Regional Development, 3
            Baron-Hay Court, South Perth, WA 6151, Australia
COMMENT     Bankit Comment: ALT EMAIL:monica.kehoe@gmail.com
            Bankit Comment: TOTAL # OF SEQS:41
            
            ##Assembly-Data-START##
            Assembly Method       :: CLC Genomics Workbench v. 2022; Geneious
                                     Prime v. Various
            Sequencing Technology :: Illumina
            ##Assembly-Data-END##
FEATURES             Location/Qualifiers
     source          1..5459
                     /organism="Soybean dwarf virus"
                     /mol_type="genomic RNA"
                     /isolate="5481"
                     /host="Cicer arietinum"
                     /db_xref="taxon:12049"
                     /country="Australia: Colley Blue, NSW"
                     /collection_date="2018"
                     /collected_by="Murray Sharman"
     gene            64..2747
                     /gene="RdRp"
     CDS             join(64..1147,1147..2745)
                     /gene="RdRp"
                     /ribosomal_slippage
                     /note="P1-P2 frameshift fusion protein"
                     /codon_start=1
                     /product="RNA-dependent RNA polymerase"
                     /translation="MFNFDSLVTATARVVKDFISFCYNRARHVYYALKRWLWELQGVF
                     AAHDAFVDMCYDAMYGVEEFEWELQMQYSTAEIDVQLAEHEYKRLLADGAPLGSWPQP
                     CAPQGSFRSSDDFDIAARAAEANPIVDPQPSLIKGCGDKSPSNPTRIEKFINLIQKKE
                     VLSATEALIKHTYEEQIGESPFGKWFNTLPNRMNYIKRAAAKQAKAAKRSKSVRQMVT
                     EVNVIPDFISCCDVVQVDTGEKLPSKKDKEGNELPPEPKLKMFRRVKPEHVGDARKYI
                     CQHIRNNNMRLIDGSDVSHATINRYALKFCEDLELDMTSTEMLIKYAMVMVPLPRKSD
                     IEAAKIVQSPAARQIRHELGVLNAEVFLEGLCSDSGFESPFSILGLPEIVVRSGAIPR
                     KSRSTINYLSQFSLGLDYQCPNPSLHNALVAVERRVFTVGKGNEVVLPYKNIPGIFSN
                     LDYFRKSIVDKVGCPRTFSPEELAATYHSGKRTLYNAAVQSLKRKAVERSDANVTAFL
                     KMEKHLMCKKIAPRLICPRNKRYNVELGRRLKFNEKKFMHAIDSTFDSPTVLSGYDSF
                     KVGKIIANKWSKFKRPVAIGVDASRFDQHVGVEALQWEHSIYNGAFNDPILKELLHWQ
                     TENKIMLFVEDKILKFKVKGHRMSGDINTSSGNKLIMCGMMHYYFKSLGVKAELCNNG
                     DDCVIICEKKDENKFSHMHSWFKDYGFDMQIETPVYKIGQIEFCQSKPVKINGYYRMV
                     RKQESISKDAHSLISMASAEDVKTFMSATAQCGMILNSGVPVLDAFHKCLYKASGYKK
                     VSQEAIERIVSFGTQDKLGLRKERVEEPITMDNRLSYWESFGVDPQTQVLVERYFDNL
                     QVHIEPRGVKRLTPLLDKTLLSIASVARTSVSLPILSK"
     CDS             2825..2966
                     /note="ORF3a; P3a expressed by leaky scanning of
                     subgenomic mRNA"
                     /codon_start=1
                     /product="P3a"
                     /translation="-
                     ATDYRFLSGFAIGFIASIPISILAIYFVYLKISKNLRGIINEYGRG"
     CDS             2955..5025
                     /note="readthrough domain protein"
                     /codon_start=1
                     /transl_except=(pos:3555..3557,aa:OTHER)
                     /product="P3/P5"
                     /translation="MVAVSNVTIQRRRNRRAARSAPRVQLMAIPTTTGATQRRRRQRR
                     RRRNNRGGGNISGGSGKAHTFQFSKDGINGSSKGTITFGPSLSECKPLSDGILKAYHE
                     YKITSILLQFISEASSTSSGSIAYELDPHCKYSEIQSLLNKFSITKSGSKRFPTKVIN
                     GLEWHDTSEDQFKVHYKGNGDAKIAGSFKITIVVLTQNPKXVDGEPGPKPGPDPTPPP
                     APPPEPTPAKHERFIVYTGTLSTLISARQNSDSISLYSIRDQRVRYIEDENANWAYIK
                     AQWYSQNSVEAVPMFIYPVPQGTWSVEISCEGYQATSSTTDPHRGKSDGMIAYDDDQT
                     KVWNVGVQNNVTITNNKADADWKYGHPNLTINGERFDQQQVVEKDGTVSFHLVTTGPN
                     ASFFLAGPAVKKIAKYNFCISYGAWTDRDMEFGLVSVVLDEHLEGVRCSQYVRKTLRP
                     GHISVNRSHRLQEMPPMREDFSEEDNSSSDSNTYKTDNSPLTVHLVKAGDEENYSTDR
                     SDDVEPTLHDADVMKFSGFVGAKDRFALQGADPIGPGDRSVRRFRPSATLKSAFHSGP
                     TPDELYNAGAEQADHDFEHFVSRGKEKLQDEDPMAKLEREAEDLKPDSDNEDNDYDRT
                     ATVFNPADGDPWSGISIKPRLKDQDMRSTLSTGTLKGGSLKPKKEPAPRFEPAPKSVL
                     DRIRRRQV"
     gene            2955..3557
                     /gene="CP"
     CDS             2955..3555
                     /gene="CP"
                     /note="Coat Protein"
                     /codon_start=1
                     /product="ORF3"
                     /translation="MVAVSNVTIQRRRNRRAARSAPRVQLMAIPTTTGATQRRRRQRR
                     RRRNNRGGGNISGGSGKAHTFQFSKDGINGSSKGTITFGPSLSECKPLSDGILKAYHE
                     YKITSILLQFISEASSTSSGSIAYELDPHCKYSEIQSLLNKFSITKSGSKRFPTKVIN
                     GLEWHDTSEDQFKVHYKGNGDAKIAGSFKITIVVLTQNPK"
     gene            2971..3538
                     /gene="MP"
     CDS             2971..3538
                     /gene="MP"
                     /note="Movement Protein"
                     /codon_start=1
                     /product="ORF4"
                     /translation="MSQYNDDAIVEPHEALHEFSSWLFQRPPAQHSAEEDNDDEGEII
                     EEEATFPEDQARLTHSSFRRTASMAVPRELSLSGRLYQSASHSLMEYSRPTMNIRSRV
                     SYYSSSPRPLPPRQAPSLMSLTHTASTPKFNRYSINSQLQRAVRNDSPPRSLMASNGM
                     IPVKTSSRSTTRGTETPRSQAPSRSRSLS"
BASE COUNT     1618 a   1177 c   1269 g   1395 t
ORIGIN      
        1 acaagaacct cctcccggca tcttcgtatc gtgtttgagg aatctctagt gttattgtta
       61 gttatgttta acttcgatag cttagttaca gccaccgcta gggtggttaa agattttatt
      121 tctttttgct ataatagggc acggcatgtt tattatgccc taaaaagatg gctctgggaa
      181 ctccagggtg tatttgctgc acatgacgcc tttgtcgaca tgtgctatga cgccatgtat
      241 ggcgttgagg agttcgagtg ggaactgcaa atgcagtatt ccactgcaga gattgacgtg
      301 caattagctg agcacgaata caagcgccta cttgccgatg gcgctccact agggtcatgg
      361 ccacaaccat gtgcgcccca aggctcattc aggtcgtctg acgacttcga tatagctgct
      421 agggctgctg aggcaaaccc tattgtggac ccacaaccct ccttgattaa agggtgtggc
      481 gataaatcac cttccaatcc cactaggatt gagaagttca tcaacctcat tcaaaagaag
      541 gaggtacttt ccgctactga ggctctaatc aaacatacat atgaagagca aatcggtgaa
      601 tcaccattcg gaaagtggtt caacactctg cccaatagaa tgaattacat aaagagggca
      661 gcagcaaaac aagccaaggc ggctaaacga tctaaatctg tccgtcaaat ggttaccgag
      721 gtaaacgtca ttcccgactt tatctcttgc tgtgatgttg tccaggtgga cactggtgaa
      781 aagctccctt ctaagaaaga taaagaaggg aatgaattac cacctgagcc taagcttaaa
      841 atgtttagaa gggtgaagcc tgagcatgtt ggtgatgcca ggaaatatat ctgtcaacat
      901 attcgcaaca ataatatgag gttgatagac ggctctgatg tttctcatgc aaccatcaac
      961 cggtatgcgc tcaagttttg cgaagacttg gagcttgata tgaccagcac tgaaatgctc
     1021 atcaaatatg ctatggtcat ggtcccactc cctcgaaaat ctgatattga ggctgctaaa
     1081 atcgtccaat ctcctgctgc caggcaaata aggcatgagt tgggcgtgct taacgccgag
     1141 gttttttaga agggctctgc tccgactctg gttttgaatc cccgttttct attttggggt
     1201 tgccagagat cgtggtgcga agtggggcta tccctaggaa gagtcgtagt actattaatt
     1261 atttgagtca gtttagttta ggtctagatt accaatgccc taatcccagt ttgcacaacg
     1321 cattggtggc ggttgaacgt agagtgttca ccgttgggaa aggaaatgag gtagtgctac
     1381 cttacaagaa cataccagga atcttctcta atcttgatta tttccgcaaa tctattgtgg
     1441 acaaggttgg ttgtcccagg acgttctccc ctgaagaact tgcagcgacg tatcactctg
     1501 gtaagagaac gttgtacaat gctgctgttc aaagtcttaa acgtaaggct gttgagagga
     1561 gtgacgcgaa tgtgacagct ttccttaaga tggagaagca tcttatgtgt aagaagatag
     1621 cacccaggtt gatatgtccc cgcaacaaaa gatacaatgt tgaattggga cgtcgattga
     1681 aattcaatga gaagaaattc atgcatgcaa tcgactcaac ttttgattcc ccaactgtat
     1741 taagtggata tgacagtttt aaagttggga agataatagc caataaatgg tcgaaattca
     1801 aacgaccagt tgcaataggt gttgatgcaa gcagatttga tcaacatgtg ggggtagaag
     1861 cactccaatg ggagcactca atctataacg gtgcattcaa tgatcccatt ctgaaggagt
     1921 tgctacactg gcaaacagag aacaaaataa tgctgtttgt tgaagacaaa atcctcaagt
     1981 tcaaggtcaa aggacacaga atgtccggtg acattaacac ctcttctggc aacaaattaa
     2041 tcatgtgtgg tatgatgcac tactacttca agtcacttgg agttaaagcc gaactctgca
     2101 ataacggcga tgattgtgtt atcatatgcg agaagaaaga tgaaaataag ttctcacaca
     2161 tgcatagctg gtttaaagac tatgggtttg acatgcagat tgagactcct gtctacaaga
     2221 ttggacagat agagttttgt caaagtaaac cagttaaaat taatggctat tatagaatgg
     2281 tgcgtaaaca agaaagcata tccaaagacg cccattccct catttccatg gcatcagctg
     2341 aagatgtcaa aacatttatg agtgccaccg ctcaatgcgg gatgatcttg aatagtggtg
     2401 tacctgttct tgatgctttt cacaaatgcc tatacaaagc atcggggtac aagaaagtat
     2461 cgcaggaagc gatcgagagg atagtctcct tcggaacgca ggacaaactc gggctcagga
     2521 aagagcgagt tgaagaacca ataacgatgg ataataggtt gagttattgg gagtcctttg
     2581 gggttgaccc gcagacacag gtccttgtcg aacgatattt tgacaatctg caggtccata
     2641 tcgaaccccg cggcgtaaag agattgacgc ctttactcga taaaactttg ctttcaattg
     2701 cgagtgtagc acgaacatct gtgtcgctac caatactttc aaaatagaag cactcataat
     2761 taccatagta gttatagtac tagtagtagt tagctgttta gattacgcta gttcgtacaa
     2821 gtaagttgca acggattacc gatttttatc tgggtttgct atcggcttta tagctagcat
     2881 accaatatca atattggcaa tttactttgt ttacctaaaa atttcaaaga atctgagagg
     2941 gatcatcaac gaatatggtc gcggttagca atgtcacaat acaacgacga cgcaatcgta
     3001 gagccgcacg aagcgctcca cgagttcagc tcatggctat tccaacgacc accggcgcaa
     3061 cacagcgcag aagaagacaa cgacgacgaa ggagaaataa tagaggagga ggcaacattt
     3121 ccggaggatc aggcaaggct cacacattcc agttttcgaa ggacggcatc aatggcagtt
     3181 ccaagggaac tatcactttc gggccgtctt tatcagagtg caagccactc tctgatggaa
     3241 tactcaaggc ctaccatgaa tataagatca cgagtatctt attacagttc atctccgagg
     3301 cctcttccac ctcgtcaggc tccatcgctt atgagcttga cccacactgc aagtactccg
     3361 aaattcaatc gctactcaat aaattctcaa ttacaaagag cggttcgaaa cgattcccca
     3421 ccaaggtcat taatggcctc gaatggcatg ataccagtga agaccagttc aaggtccact
     3481 acaaggggaa cggagacgcc aagatcgcag gctccttcaa gatcacgatc gttgtcttaa
     3541 ctcagaatcc caaataggta gacggagaac cggggccgaa accaggtccg gaccccacac
     3601 ccccaccagc accaccacct gaaccgacgc cagccaaaca tgaaagattc attgtttaca
     3661 ccggtacact gtcaacactc atcagtgctc gacagaactc agacagtata tcactctact
     3721 caattcgaga ccagagggtc agatatattg aagatgagaa tgcaaactgg gcgtacatca
     3781 aagcgcaatg gtattcacag aattctgtgg aagcagtacc aatgtttatc tacccagttc
     3841 cgcaaggtac ttggtcagtt gaaatctcat gtgaaggtta ccaggcaaca tcgagcacca
     3901 cggatcccca ccgggggaag tccgatggaa tgattgctta cgacgatgat caaaccaagg
     3961 tgtggaatgt tggtgtgcaa aataatgtaa ccataaccaa caataaagcc gatgctgact
     4021 ggaaatacgg ccatcctaat ttaacaatta atggtgaacg ttttgaccag cagcaggtag
     4081 tcgagaaaga tggaacggtc tcgttccatt tagtaactac tgggcccaat gcgagtttct
     4141 ttttagccgg ccctgccgtt aagaagattg ccaagtataa tttctgtata tcatatggag
     4201 cttggactga tcgcgatatg gagtttggtt tggtatctgt tgttctcgat gaacacttag
     4261 agggtgttag atgttctcag tacgttagga aaacgctaag accaggtcac attagcgtca
     4321 atcgttccca ccgattgcaa gaaatgcctc ccatgcgaga ggatttcagt gaggaagata
     4381 atagtagtag tgatagtaat acatataaaa cggacaactc tcccttgact gttcaccttg
     4441 taaaagcagg tgacgaggag aattactcaa cagatcgatc ggacgatgtt gaacccacac
     4501 tccatgatgc tgatgtcatg aagttctccg ggtttgttgg agctaaagat aggtttgcgt
     4561 tgcagggagc tgatccaatc ggccctggtg acagatctgt ccgtcgcttc agaccgtctg
     4621 caacattgaa gtctgcgttc cattcgggac cgactcctga tgagttgtac aatgctggcg
     4681 ctgaacaagc ggaccacgac ttcgaacatt ttgtctctcg aggcaaagag aaactacagg
     4741 atgaggatcc gatggccaaa ctcgaaagag aggctgagga tttgaaacct gatagtgaca
     4801 acgaagataa cgattatgat cgaaccgcta ctgtgttcaa cccagcagat ggtgacccct
     4861 ggtctggcat tagcattaag cctagattaa aagatcagga tatgaggtct accttaagca
     4921 ctggcacctt gaaaggtggt tcactgaaac cgaagaaaga accagcccca aggttcgagc
     4981 cagcgccaaa gtccgtttta gataggatta gacgtaggca agtttaatct tgtaccaata
     5041 tagaagtagt tagcgctttc cattgttatt tataggagcc aaatttggtg agtcccgatc
     5101 gatggatcct ggtaaacagg ttcggtgaac aaaaagccgg taatctcggg gagatgtcag
     5161 ctcccgtcgt atcactttcg gttgcatatc caaagaataa ccctatattt aacaactaaa
     5221 aattagatag tttccgcctc tcttgcaaac cacatgcaag atgcgagctt gtggagagta
     5281 ccttcccttg aataaggaag gttgaaagtt tctggttccc aaaccattga tcaaaattgg
     5341 ctctgcttct ggtgattaca ctgccgctga atcaacagcg taaacaaatt cctattggtc
     5401 actccgtgaa aagagagtgg ctaatacgcc cctttgatgg cgttaaatga aagcgtagg
//
LOCUS       5483                    5459 bp    RNA     linear   VRL 17-JUN-2024
DEFINITION  Soybean dwarf virus isolate 5483.
ACCESSION   5483
VERSION
KEYWORDS    .
SOURCE      Soybean dwarf virus
  ORGANISM  Soybean dwarf virus
            Viruses; Riboviria; Orthornavirae; Kitrinoviricota;
            Tolucaviricetes; Tolivirales; Tombusviridae; Regressovirinae;
            Luteovirus; Luteovirus glycinis.
REFERENCE   1  (bases 1 to 5459)
  AUTHORS   Kehoe,M.A., Congdon,B.S. and Sharman,M.
  TITLE     Genetic diversity of soybean dwarf virus in two mixed-cropping
            regions of Australia
  JOURNAL   unpublished
REFERENCE   2  (bases 1 to 5459)
  AUTHORS   Kehoe,M.A., Congdon,B.S. and Sharman,M.
  TITLE     Direct Submission
  JOURNAL   Submitted (17-JUN-2024) DPIRD Diagnostic Laboratory Service,
            Department of Primary Industries and Regional Development, 3
            Baron-Hay Court, South Perth, WA 6151, Australia
COMMENT     Bankit Comment: ALT EMAIL:monica.kehoe@gmail.com
            Bankit Comment: TOTAL # OF SEQS:41
            
            ##Assembly-Data-START##
            Assembly Method       :: CLC Genomics Workbench v. 2022; Geneious
                                     Prime v. Various
            Sequencing Technology :: Illumina
            ##Assembly-Data-END##
FEATURES             Location/Qualifiers
     source          1..5459
                     /organism="Soybean dwarf virus"
                     /mol_type="genomic RNA"
                     /isolate="5483"
                     /host="Cicer arietinum"
                     /db_xref="taxon:12049"
                     /country="Australia: Breeza, NSW"
                     /collection_date="2018"
                     /collected_by="Murray Sharman"
     gene            64..2747
                     /gene="RdRp"
     CDS             join(64..1147,1147..2745)
                     /gene="RdRp"
                     /ribosomal_slippage
                     /note="P1-P2 frameshift fusion protein"
                     /codon_start=1
                     /product="RNA-dependent RNA polymerase"
                     /translation="MFNFDSLVTATARVVKDFISFCYNRARHVYYALKRWLWELQGVF
                     AAHDAFVDMCYDAMYGVEEFEWELQKQYSTAEIDVQLAEHEYKRLLADGAPLGSWPQP
                     CAPQGSFRSSDDFDVAARAAEANPIVDPQPSLIKGCGDKSPSNPTRIEKFINLVQKKE
                     VLSATEALIKHTYEEQIGESPFGKWFNTLPNRMNYIKRAAAKQAKAAKRSKSVRQMVT
                     EVNVIPDFISCCDVVQVDTGEKLPTKKDKEGNELPPEPKLKMFRRVKPEHVGDARKYI
                     CQHIRNNNMRLIDGSDVSHATINRYALKFCEDLELDMTSTEMLIKYAMVMVPLPRKSD
                     IEAAKIVQSPAARQIRHELGVLNAEVFLEGLCSDSGFESPFSILGLPEIVVRSGAIPR
                     KSRSTINYLSQFSLGLDYQCPNPSLHNALVAVERRVFTVGKGNEVVLPYKNIPGIFSN
                     LDYFRKSIVDKVGCPRTFSPEELAATYHSGKRTLYNAAVQSLKRKAVERSDANVTAFL
                     KMEKHLMCKKIAPRLICPRNKRYNVELGRRLKFNEKKFMHAIDATFDSPTVLSGYDSF
                     KVGKIIANKWSKFKRPVAIGVDASRFDQHVGVEALQWEHSIYNGAFNDPILKELLHWQ
                     TENKIMLFVEDKILKFKVKGHRMSGDINTSSGNKLIMCGMMHYYFKSLGVKAELCNNG
                     DDCVIICEKKDENKFSHMHSWFKDYGFDMQIETPVYKIGQIEFCQSKPVKINGYYRMV
                     RKQESISKDAHSLISMASAEDVKTFMSATAQCGMILNSGVPVLNAFHKCLYKASGYKK
                     VSQEAIERIVSFGTQDKLGLRKERVEEPITMDNRLSYWESFGVDPQTQVLVERYFDNL
                     QVHIEPRGVKRLTPLLDKTLLSIASVARTSVSLPILSK"
     CDS             2825..2966
                     /note="ORF3a; P3a expressed by leaky scanning of
                     subgenomic mRNA"
                     /codon_start=1
                     /product="P3a"
                     /translation="-
                     ATDYRFLSGFAIGFIASIPISILAIYFVYLKISKNLRGIINEYGRG"
     CDS             2955..5025
                     /note="readthrough domain protein"
                     /codon_start=1
                     /transl_except=(pos:3555..3557,aa:OTHER)
                     /product="P3/P5"
                     /translation="MVAVSNVTIQRRRNRRAARSAPRVQLMAIPTTTGATQRRRRQRR
                     RRRNNRGGGNISGGSGKAHTFQFSKDGINGSSKGTITFGPSLSECKPLSDGILKAYHE
                     YKITSILLQFISEASSTSSGSIAYELDPHCKYSEIQSLLNKFSITKSGSKRFPTKVIN
                     GLEWHDTSEDQFKVHYKGNGDAKIAGSFKITIVVLTQNPKXVDGEPGPKPGPDPTPPP
                     APPPEPTPAKHERFIVYTGTLSTLISARQNSDSISLYSIRDQRVRYIEDENANWAYIK
                     AQWYSQNSVEAVPMFIYPVPQGTWSVEISCEGYQATSSTTDPHRGKSDGMIAYDDDQT
                     KVWNVGVQNNVTITNNKADADWKYGHPNLTINGERFDQQQVVEKDGTVSFHLVTTGPN
                     ASFFLAGPAVKKIAKYNFCISYGAWTDRDMEFGLVSVVLDEHLEGVRGSQYVRKTLRP
                     GHISVNRSHRLQEMPPMREDFSEEDNSSSDSNTYKTDNSPLTVHLVKAGDEENYTTDR
                     SDDVEPILHDADVMKFSGFVGAKDRFMLQGADPIGPGDRSVRRFKPSATLKSAFHSGP
                     TPDELYNAGTEQADHDFEHFVSRGKEKLQDEDPMAKLEREAEDLKPDSDNEDNDYDRT
                     APMFNPADGDPWSGISIKPRLKDQDMRSTLSTGTLKGGSLKPKKEPAPRYEPAPKSVL
                     DRIRRRQV"
     gene            2955..3557
                     /gene="CP"
     CDS             2955..3555
                     /gene="CP"
                     /note="Coat Protein"
                     /codon_start=1
                     /product="ORF3"
                     /translation="MVAVSNVTIQRRRNRRAARSAPRVQLMAIPTTTGATQRRRRQRR
                     RRRNNRGGGNISGGSGKAHTFQFSKDGINGSSKGTITFGPSLSECKPLSDGILKAYHE
                     YKITSILLQFISEASSTSSGSIAYELDPHCKYSEIQSLLNKFSITKSGSKRFPTKVIN
                     GLEWHDTSEDQFKVHYKGNGDAKIAGSFKITIVVLTQNPK"
     gene            2971..3538
                     /gene="MP"
     CDS             2971..3538
                     /gene="MP"
                     /note="Movement Protein"
                     /codon_start=1
                     /product="ORF4"
                     /translation="MSQYNDDAIVEPHEALHEFSSWLFQRPPAQHSAEEDNDDEGEII
                     EEEAIFPEDQARLTHSSFRRTASMAVPRELSLSGRLYQSASHSLMEYSRPTMNIRSRV
                     SYYSSSPRPLPPRQAPSLMSLTHTASTPKFNRYSINSQLQRAVRNDSPPRLSMASNGM
                     IPVKTSSRSTTRGTETPRSQAPSRSRSLS"
BASE COUNT     1618 a   1184 c   1272 g   1385 t
ORIGIN      
        1 acaagaacct cctcccggca tcttcgtatc gtgtttgagg aatctctagt gttattgtta
       61 gttatgttta acttcgatag cttagttaca gccaccgcta gggtggttaa agattttatt
      121 tctttttgct ataatagggc acggcatgtt tattatgccc taaaaagatg gctctgggaa
      181 ctccagggtg tatttgctgc acatgacgcc tttgtcgaca tgtgctatga cgccatgtat
      241 ggcgttgagg agttcgagtg ggaactgcaa aagcagtatt ccactgcaga gattgacgtg
      301 caattagctg agcacgaata caagcgccta cttgccgatg gcgctccact agggtcatgg
      361 ccacaaccat gtgcgcccca aggctcattc aggtcgtctg acgacttcga tgtagctgct
      421 agggctgctg aggcaaaccc tattgtggac ccacaaccct ccttgattaa agggtgtggc
      481 gataaatcac cttccaatcc cactaggatt gagaagttca tcaacctcgt ccaaaagaag
      541 gaggtacttt ccgctactga ggctctaatc aaacatacat atgaagagca aatcggtgaa
      601 tcaccattcg gaaagtggtt caacactctg cccaatagaa tgaattacat aaagagggca
      661 gcagcaaaac aagccaaggc ggctaaacga tctaaatctg tccgccaaat ggttaccgag
      721 gtaaacgtca ttcccgactt tatctcttgc tgtgatgttg tccaggtgga cactggtgaa
      781 aagctcccta ctaagaaaga taaagaaggg aatgaattgc cacctgagcc taagcttaaa
      841 atgtttagaa gggtgaagcc tgagcatgtt ggtgatgcca ggaaatacat ctgtcaacat
      901 attcgcaaca ataatatgag gttgatagac ggctctgatg tttctcatgc aaccatcaac
      961 cgatatgcgc tcaagttttg cgaagacttg gagcttgata tgaccagcac tgaaatgctc
     1021 atcaaatatg ctatggtcat ggtcccactc cctcgaaaat ctgatattga ggctgctaaa
     1081 atcgtccaat ctcctgctgc caggcaaata aggcatgagt tgggcgtgct taacgccgag
     1141 gttttttaga ggggctctgc tccgactctg gttttgaatc ccctttttct attttggggt
     1201 tgccagagat cgtggtgcga agtggggcta tccctaggaa gagtcgtagt actattaatt
     1261 atttgagtca gtttagttta ggtctagatt accaatgccc taatcccagt ttgcacaacg
     1321 cattggtggc ggttgagcgt agagtgttca ccgttgggaa aggaaatgag gtggtgctac
     1381 cttacaagaa cataccagga attttctcta atcttgatta tttccgcaaa tctattgtgg
     1441 ataaggttgg ttgccccagg acgttctccc ctgaagaact tgcagcgacg tatcactctg
     1501 gtaagagaac gttgtataat gctgctgttc aaagtcttaa acgcaaggct gttgagagga
     1561 gtgacgcgaa tgtgacagct ttccttaaga tggagaagca tcttatgtgt aagaagatag
     1621 cacccaggtt gatatgtccc cgcaacaaaa gatataatgt tgaattggga cgtcgattga
     1681 aattcaatga gaagaaattc atgcatgcaa tcgacgcaac ttttgattcc ccaactgtat
     1741 taagtggata tgacagtttt aaagttggga agataatagc caataaatgg tcgaaattca
     1801 aacgaccagt tgcaataggt gttgatgcaa gcagatttga tcaacatgtg ggggtagaag
     1861 cactccaatg ggagcactca atttacaacg gtgcattcaa tgatcccatt ctgaaggagt
     1921 tgctacactg gcaaacagag aataaaataa tgctgtttgt tgaagacaaa atcctcaagt
     1981 tcaaggtcaa aggacacaga atgtccggtg acattaacac ctcttctggc aacaaattaa
     2041 tcatgtgtgg tatgatgcac tactacttca agtcacttgg agtcaaagcc gaactctgca
     2101 ataacggcga tgattgtgtt atcatatgcg agaagaaaga tgaaaacaag ttctcacaca
     2161 tgcatagctg gtttaaagac tatgggtttg acatgcagat tgagactcct gtctacaaga
     2221 ttggacagat agagttttgt caaagtaaac cagttaaaat taatggctat tatagaatgg
     2281 tgcgtaaaca agaaagcata tccaaagacg cccattccct catttccatg gcatcagctg
     2341 aagatgtcaa aacatttatg agtgccaccg ctcaatgcgg gatgatcttg aatagtggtg
     2401 tacctgttct taatgctttt cacaaatgcc tatacaaagc atcggggtac aagaaagtat
     2461 cgcaggaagc gatcgagagg atagtctcct tcggaacgca ggacaaactc gggctcagga
     2521 aagagcgagt tgaagaacca ataacgatgg ataataggtt gagttattgg gagtcctttg
     2581 gggttgaccc gcagacacag gtccttgtcg aacgatattt tgacaatctg caggtccata
     2641 tcgaaccccg cggcgtaaag agattgacgc ctttactcga taaaactttg ctttcaattg
     2701 cgagtgtagc acgaacatct gtgtcgctac caatactttc aaaatagaag cactcataat
     2761 caccatagta gttatagtac tagtagtagt tagttgttta gattacgcta gttcgtacaa
     2821 gtaagttgca acggattacc gatttttatc tgggtttgct atcggcttta tagctagcat
     2881 accaatatca atattggcaa tttactttgt ttacctaaaa atttcaaaga atctgagagg
     2941 gatcatcaac gaatatggtc gcggttagca atgtcacaat acaacgacga cgcaatcgta
     3001 gagccgcacg aagcgctcca cgagttcagc tcatggctat tccaacgacc accggcgcaa
     3061 cacagcgcag aagaagacaa cgacgacgaa ggagaaataa tagaggagga ggcaatattt
     3121 ccggaggatc aggcaaggct cacacattcc agttttcgaa ggacggcatc aatggcagtt
     3181 ccaagggaac tatcactttc gggccgtctt tatcagagtg caagccactc tctgatggaa
     3241 tactcaaggc ctaccatgaa tataagatca cgagtatctt attacagttc atctccgagg
     3301 cctcttccac ctcgtcaggc tccatcgctt atgagcttga cccacactgc aagtactccg
     3361 aaattcaatc gctactcaat aaattctcaa ttacaaagag cggttcgaaa cgattcccca
     3421 ccaaggttat caatggcctc gaatggcatg ataccagtga agaccagttc aaggtccact
     3481 acaaggggaa cggagacgcc aagatcgcag gctccttcaa gatcacgatc gttgtcttaa
     3541 ctcagaatcc caaataggta gacggagaac cggggccgaa accaggtccg gaccccacac
     3601 ccccaccagc accaccacct gaaccgacgc cagccaaaca tgaaagattc attgtttaca
     3661 ccggtacact gtcaacactc atcagtgctc gacagaactc agacagtata tcactctact
     3721 cgattcgaga ccagagggtc agatatattg aagatgagaa tgcaaactgg gcgtacatca
     3781 aagcgcaatg gtattcacag aattctgtgg aagcagtacc aatgtttatc tacccagttc
     3841 cgcaaggtac ttggtcagtt gaaatttcat gtgaaggtta ccaggcaaca tcgagcacca
     3901 cggaccccca ccgggggaag tccgacggaa tgattgctta tgacgatgac caaaccaagg
     3961 tgtggaatgt tggtgtgcaa aataatgtaa ccataaccaa caacaaagcc gatgctgatt
     4021 ggaaatacgg ccatcctaat ttaacaatta atggtgaacg ttttgaccag cagcaagtag
     4081 tcgagaaaga tggaacggtc tcgtttcatt tagtaactac tgggcccaat gcgagtttct
     4141 ttttagctgg ccctgccgtt aagaagattg ccaagtataa tttctgtata tcatatggag
     4201 cttggactga tcgcgatatg gagtttggtt tggtatctgt tgttctcgat gaacacttag
     4261 agggtgttag aggttctcag tacgttagga aaacgctaag accaggtcac attagcgtca
     4321 atcgctccca ccgattgcaa gaaatgcctc ccatgcgaga ggatttcagt gaggaagata
     4381 atagtagtag tgatagtaat acatataaaa cggacaactc tcccttgacc gttcaccttg
     4441 taaaagcagg tgacgaggag aattatacaa cagatcgctc ggacgatgtt gaacccatac
     4501 tccatgatgc tgatgtcatg aagttctccg ggtttgttgg agctaaagac aggtttatgt
     4561 tacagggtgc tgatccaatc ggccctggtg acaggtctgt ccgtcgcttc aaaccgtccg
     4621 ccacattgaa gtctgcgttc cattcgggac cgactcctga tgagttgtac aacgctggca
     4681 ctgaacaagc ggatcacgac ttcgaacact ttgtctctcg aggcaaggag aagctacagg
     4741 atgaagatcc gatggccaaa ctcgaaagag aggctgagga tttgaaacct gatagtgata
     4801 acgaagataa cgattatgat cgaaccgctc ctatgttcaa cccagcagat ggtgacccct
     4861 ggtctggcat tagtatcaag cctagattaa aagatcagga tatgaggtcc accttaagca
     4921 ctggcacctt gaaaggtggt tcactgaaac cgaagaaaga accagcccca aggtatgagc
     4981 cagcgccaaa gtccgtctta gataggatta gacgtaggca agtttaatct tgcaccaata
     5041 tagaagtaga tagcgctttc cattgttatt tataggagcc aaatttggtg agtcccgatc
     5101 gatggatcct gggaaacagg ttcggtgaac aaaaagccgg taatctcggg gagatgtcag
     5161 ctcccgtcgt atcactttcg gttgcatatc caaagaataa ccctacattt aacaactaaa
     5221 aattagatag tttccgcctc tcttgcaaac cacatgcaag atgcgagctt gtggagagta
     5281 ccttcccttg aataaggaag gttgaaagtt tctggttccc aaaccattga tcaaaattgg
     5341 ctctgcttct ggtgattaca ctgccgctga atcaacagcg taaacaaatt cctattggtc
     5401 actccgtgaa aagagagtgg ctaatacgcc cctttgatgg cgttaaatga aagcgtagg
//
LOCUS       155MS                   5459 bp    RNA     linear   VRL 17-JUN-2024
DEFINITION  Soybean dwarf virus isolate 155MS.
ACCESSION   155MS
VERSION
KEYWORDS    .
SOURCE      Soybean dwarf virus
  ORGANISM  Soybean dwarf virus
            Viruses; Riboviria; Orthornavirae; Kitrinoviricota;
            Tolucaviricetes; Tolivirales; Tombusviridae; Regressovirinae;
            Luteovirus; Luteovirus glycinis.
REFERENCE   1  (bases 1 to 5459)
  AUTHORS   Kehoe,M.A., Congdon,B.S. and Sharman,M.
  TITLE     Genetic diversity of soybean dwarf virus in two mixed-cropping
            regions of Australia
  JOURNAL   unpublished
REFERENCE   2  (bases 1 to 5459)
  AUTHORS   Kehoe,M.A., Congdon,B.S. and Sharman,M.
  TITLE     Direct Submission
  JOURNAL   Submitted (17-JUN-2024) DPIRD Diagnostic Laboratory Service,
            Department of Primary Industries and Regional Development, 3
            Baron-Hay Court, South Perth, WA 6151, Australia
COMMENT     Bankit Comment: ALT EMAIL:monica.kehoe@gmail.com
            Bankit Comment: TOTAL # OF SEQS:41
            
            ##Assembly-Data-START##
            Assembly Method       :: CLC Genomics Workbench v. 2022; Geneious
                                     Prime v. Various
            Sequencing Technology :: Illumina
            ##Assembly-Data-END##
FEATURES             Location/Qualifiers
     source          1..5459
                     /organism="Soybean dwarf virus"
                     /mol_type="genomic RNA"
                     /isolate="155MS"
                     /host="Cicer arietinum"
                     /db_xref="taxon:12049"
                     /country="Australia: Spring Ridge, NSW"
                     /collection_date="2015"
                     /collected_by="Murray Sharman"
     gene            64..2747
                     /gene="RdRp"
     CDS             join(64..1147,1147..2745)
                     /gene="RdRp"
                     /ribosomal_slippage
                     /note="P1-P2 frameshift fusion protein"
                     /codon_start=1
                     /product="RNA-dependent RNA polymerase"
                     /translation="MFNFDSLVTATARVVKDFISFCYNRARHVYYALKRWLWELQGVF
                     AAHDAFVDMCYDAMYGVEEFEWELQKQYSTAEIDVQLAEHEYKRLLADGAPLGSWPQP
                     CAPQGSFRSSDDFDVAARAAEANPIVDPQPSLIKGCGDKSPSNPTRIEKFINLVQKKE
                     VLSATEALIKHTYEEQIGESPFGKWFNTLPNRMNYIKRAAAKQAKAAKRSKSVCQMVT
                     EVNVIPDFISCCDVVQVDTGEKLPSKKDKEGNELPPEPKLKMFRRVKPEHVGDARKYI
                     CQHIRNNNMRLIDGSDVSHATINRYALKFCEDLELDMTSTEMLIKYAMVMVPLPRKSD
                     IEAAKIVQSPAARQIRHELGVLNAEVFLEGLCSDSGFESPFSILGLPEIVVRSGAIPR
                     KSRSTINYLSQFSLGLDYQCPNPSLHNALVAVERRVFTVGKGNEVVLPYKNIPGIFSN
                     LDYFRKSIVDKVGCPRTFSPEELAATYHSGKRTLYNAAVQSLKRKAVERSDANVTAFL
                     KMEKHLMCKKIAPRLICPRNKRYNVELGRRLKFNEKKFMHAIDSTFDSPTVLSGYDSF
                     KVGKIIANKWSKFKRPVAIGVDASRFDQHVGVEALQWEHSIYNGAFNDPILKELLHWQ
                     TENKIMLFVEDKILKFKVKGHRMSGDINTSSGNKLIMCGMMHYYFKSLGVKAELCNNG
                     DDCVIICEKKDENKFSHMHSWFRDYGFDMQIETPVYKIGQIEFCQSKPVKINGYYRMV
                     RKQESISKDAHSLISMASAEDVKTFMSATAQCGMILNSGVPVLDAFHKCLYKASGYKK
                     VSQEAIERIVSFGTQDKLGLRKERVEEPITMDNRLSYWESFGVDPQTQVLVERYFDNL
                     QVHIEPRGVKRLTPLLDKTLLSIASVARTSVSLPILSK"
     CDS             2825..2966
                     /note="ORF3a; P3a expressed by leaky scanning of
                     subgenomic mRNA"
                     /codon_start=1
                     /product="P3a"
                     /translation="-
                     ATDYRFLSGFAIGFIASIPISILAIYFVYLKISKNLRGIINEYGRG"
     CDS             2955..5025
                     /note="readthrough domain protein"
                     /codon_start=1
                     /transl_except=(pos:3555..3557,aa:OTHER)
                     /product="P3/P5"
                     /translation="MVAVSNVTIQRRRNRRAARSAPRVQLMAIPTTTGATQRRRRQRR
                     RRRNNRGGGNISGGSGKAHTFQFSKDGINGSSKGTITFGPSLSECKPLSDGILKAYHE
                     YKITSILLQFISEASSTSSGSIAYELDPHCKYSEIQSLLNKFSITKSGSKRFPTKVIN
                     GLEWHDTSEDQFKVHYKGNGDAKIAGSFKITIVVLTQNPKXVDGEPGPKPGPDPTPPP
                     APPPEPTPAKHERFIVYTGTLSTLISARQNSDSISLYSIRDQRVRYIEDENANWTNIQ
                     AQWYSQNSVEAIPMFIYPVPQGTWSIEISCEGYQATSSTTDPHRGKSDGMIAYDDDQN
                     KVWNIGVQNNVTISNNKADADWKYGHPDLTINGERFDQKQVVEKDGTVSFHLVTTGPN
                     ASFFLAGPAVKKTAKYNYCISYGAWTDRDMEFGMVSVVLDEHLEGVRGSQYVRKTLRP
                     GHISVNRSHRLQEMPPMREDFSEEDNSSSDSNTYKTDNSPLTVHLVKAGDEENYSTDR
                     SDDVEPTLHDADVMKFSGFVGAKDRFALQGADPIGPGDRSVRRFKPSATLKSAFHSGP
                     TPDELYNAGAEQADHDFEHFVSRGKEKLQDEDPMAKLEREAEDLKPDSDNEDNDYDRT
                     APVFNPADGDPWSGISIKPRLKDQDMRSTLSTGTLKGGSLKPKKEPAPRYEPVPKSVL
                     DRFRRRQV"
     gene            2955..3557
                     /gene="CP"
     CDS             2955..3555
                     /gene="CP"
                     /note="Coat Protein"
                     /codon_start=1
                     /product="ORF3"
                     /translation="MVAVSNVTIQRRRNRRAARSAPRVQLMAIPTTTGATQRRRRQRR
                     RRRNNRGGGNISGGSGKAHTFQFSKDGINGSSKGTITFGPSLSECKPLSDGILKAYHE
                     YKITSILLQFISEASSTSSGSIAYELDPHCKYSEIQSLLNKFSITKSGSKRFPTKVIN
                     GLEWHDTSEDQFKVHYKGNGDAKIAGSFKITIVVLTQNPK"
     gene            2971..3538
                     /gene="MP"
     CDS             2971..3538
                     /gene="MP"
                     /note="Movement Protein"
                     /codon_start=1
                     /product="ORF4"
                     /translation="MSQYNDDAIVEPHEALHEFSSWLFQRPPAQHSAEEDNDDEGEII
                     EEEAIFPEDQARLTHSSFRRTASMAVPRELSLSGRLYQSASHSLMEYSRPTMNIRSRV
                     SYYSSSPRPLPPRQAPSLMSLTHTASTPKFNRYSINSQLQRAVRNDSPPRLSMASNGM
                     IPVKTNSRSTTRGTETPRSQAPSRSRSLS"
BASE COUNT     1625 a   1190 c   1267 g   1377 t
ORIGIN      
        1 acaagaacct cctcccggca tcttcgtatc gtgtttgagg aatctctagt gttattgtta
       61 gttatgttta acttcgatag cttagttaca gccaccgcta gggtggttaa agattttatt
      121 tctttttgct ataatagggc acggcatgtt tattatgccc taaaaagatg gctctgggaa
      181 ctccagggtg tatttgctgc acatgacgcc tttgtcgaca tgtgctatga cgccatgtat
      241 ggcgttgagg agttcgagtg ggaactgcaa aagcagtatt ccactgcaga gattgacgtg
      301 caattagctg agcacgaata caagcgcctt cttgccgatg gcgctccact agggtcatgg
      361 ccacaaccat gtgcgcccca aggctcattc aggtcgtctg acgacttcga tgtagctgct
      421 agggctgctg aggcaaaccc tattgtggac ccacaaccct ccttgattaa agggtgtggc
      481 gataaatcac cttccaatcc tactaggatt gagaagttca tcaacctcgt ccaaaagaag
      541 gaggtacttt ccgctactga ggctctaatc aaacatacat atgaagagca aatcggtgaa
      601 tcaccattcg gaaagtggtt caacactctg cccaatagaa tgaattacat aaagagggca
      661 gcagcaaaac aagccaaggc ggctaaacga tctaaatctg tctgccaaat ggttaccgag
      721 gtaaacgtca ttcccgactt tatctcttgc tgtgatgttg tccaggtgga cactggtgaa
      781 aagcttcctt ctaaaaaaga taaagaagga aatgaattgc cacctgagcc taagcttaaa
      841 atgtttagaa gggtgaagcc tgagcatgtt ggtgatgcca ggaaatacat ctgtcaacat
      901 atccgcaaca ataatatgag gttgatagac ggctctgatg tttcccatgc aaccatcaac
      961 cgatatgcgc tcaagttttg cgaagacttg gagcttgaca tgaccagcac tgaaatgctc
     1021 atcaaatatg ctatggtcat ggtcccactc cctcgaaaat ctgatattga ggctgctaaa
     1081 atcgtccaat ctcctgctgc caggcaaata aggcatgagt tgggcgtgct taacgccgag
     1141 gttttttaga ggggctctgc tccgactctg gttttgaatc cccgttttct attttggggt
     1201 tgccagagat cgtggtgcga agtggggcta tccctaggaa gagtcgtagt actattaatt
     1261 atttgagtca gtttagttta ggtctagatt accaatgccc taatcccagt ttgcacaacg
     1321 cattggtggc ggttgaacgt agagtgttca ccgtcgggaa aggaaatgag gtagtgctac
     1381 cttacaagaa cataccagga atcttctcca atcttgatta tttccgcaaa tctattgtgg
     1441 acaaggttgg ttgccccagg acgttctccc ctgaagaact tgcagcgacg taccactctg
     1501 gtaagagaac gttgtataat gctgctgtcc aaagccttaa acgtaaggct gttgagagga
     1561 gtgacgcgaa tgtgacagct ttccttaaga tggagaagca tcttatgtgt aagaagatag
     1621 cacccaggtt gatatgtccc cgtaacaaaa gatataatgt tgaattggga cgtcgattga
     1681 aattcaatga gaagaaattc atgcatgcaa tcgactcaac ttttgattcc ccaactgtat
     1741 tgagtggata tgacagtttt aaagttggga agataatagc caataaatgg tcgaaattca
     1801 aacgaccagt tgcaataggt gttgatgcaa gcagatttga tcaacatgtg ggggtagaag
     1861 cactccaatg ggagcactca atttataacg gtgcattcaa tgatcccatt ctgaaggagt
     1921 tgctacactg gcaaacagag aacaaaataa tgctgtttgt tgaagacaag atcctcaagt
     1981 tcaaggtcaa aggacacaga atgtccggtg acattaacac ctcttctggc aacaaattaa
     2041 tcatgtgtgg tatgatgcac tactacttca agtcgcttgg agtcaaagcc gaactctgca
     2101 ataacggcga tgattgtgtt atcatatgcg agaagaaaga tgaaaataag ttctcacaca
     2161 tgcatagctg gtttagagac tatgggtttg acatgcagat tgagactcct gtctacaaga
     2221 ttggacagat agagttttgt caaagtaaac cagttaaaat taatggctat tatagaatgg
     2281 tgcgtaaaca agaaagcata tccaaagacg cccattccct catttccatg gcatcagctg
     2341 aagatgtcaa aacatttatg agtgccaccg ctcaatgcgg gatgatcttg aatagtggtg
     2401 tgcctgttct cgatgctttt cacaaatgcc tatacaaagc atcagggtac aagaaagtat
     2461 cgcaggaagc gattgagagg atagtctcct tcggaacgca ggacaagctc gggctcagga
     2521 aagagcgagt tgaagaacca ataacgatgg ataataggtt gagttattgg gagtcctttg
     2581 gggttgaccc gcagacacag gtccttgtcg aacgatattt tgacaatctg caggtccata
     2641 tcgaaccccg cggcgtaaag agattgacgc ctttactcga taaaactttg ctttcaattg
     2701 cgagtgtagc acgaacatct gtgtcgctac caatactttc aaaatagaag cactcataat
     2761 caccatagta gttatagtac tagtagtagt tagctgttta gattacgcta gttcgtacaa
     2821 gtaagttgca acggattacc gatttttatc tgggtttgct atcggcttta tagctagcat
     2881 accaatatca atattggcaa tttactttgt ttacctaaaa atttcaaaga atctgagagg
     2941 aatcatcaac gaatatggtc gcggttagca atgtcacaat acaacgacga cgcaatcgta
     3001 gagccgcacg aagcgctcca cgagttcagc tcatggctat tccaacgacc accggcgcaa
     3061 cacagcgcag aagaagacaa cgacgacgaa ggagaaataa tagaggagga ggcaatattt
     3121 ccggaggatc aggcaaggct cacacattcc agttttcgaa ggacggcatc aatggcagtt
     3181 ccaagggaac tatcactttc gggccgtctt tatcagagtg caagccactc tctgatggaa
     3241 tactcaaggc ctaccatgaa tataagatca cgagtatctt attacagttc atctccgagg
     3301 cctcttccac ctcgtcaggc tccatcgctt atgagcttga cccacactgc aagtactccg
     3361 aaattcaatc gctactcaat aaattctcaa ttacaaagag cggttcgaaa cgattcccca
     3421 ccaaggttat caatggcctc gaatggcatg ataccagtga agaccaattc aaggtccact
     3481 acaaggggaa cggagacgcc aagatcgcag gctccttcaa gatcacgatc gttgtcttaa
     3541 ctcagaatcc caaataggta gacggagaac cggggccgaa accaggtccg gaccccacac
     3601 ccccaccagc accaccacct gaaccgacgc cagccaaaca tgagagattc attgtgtaca
     3661 ccggtacatt atcaacactc attagtgccc gacaaaactc agatagcata tcactctact
     3721 caatcagaga ccagagggtt agatatattg aggatgaaaa tgcgaactgg acgaacattc
     3781 aagcacaatg gtattcacaa aattctgtgg aggcaatacc aatgtttatc tacccagttc
     3841 cgcaaggcac atggtcgatt gaaatctctt gtgaaggcta ccaggcgacg tcaagcacca
     3901 cggaccccca ccgggggaag tctgatggaa tgattgctta cgacgatgat caaaataagg
     3961 tgtggaatat tggtgtacaa aataatgtaa ccatttccaa taacaaagcc gacgctgatt
     4021 ggaaatacgg ccaccctgat ttaacaatca acggtgaacg ttttgaccag aagcaggtag
     4081 tcgagaaaga tggaacagtt tcgtttcatt tagtaactac cgggcccaac gcgagtttct
     4141 ttttagctgg ccctgccgtt aagaagactg ccaagtacaa ctactgtata tcttacgggg
     4201 cttggacaga ccgcgacatg gaatttggaa tggtctctgt tgttctcgat gaacatttag
     4261 agggtgttag aggttctcag tacgttagga aaacgctaag accaggtcac attagcgtca
     4321 atcgttccca ccgattgcaa gaaatgcctc ccatgcgaga ggatttcagt gaggaagata
     4381 atagtagtag tgatagtaat acatataaaa cggacaactc tcccttgact gttcaccttg
     4441 taaaagcagg tgacgaggag aattactcaa cagatcgatc ggacgatgtt gaacccacac
     4501 tccatgatgc tgatgtcatg aagttctccg ggtttgttgg agctaaagat aggtttgcgt
     4561 tgcagggagc tgatccaatc ggccctggtg acagatctgt ccgtcgcttc aaaccgtctg
     4621 caacattgaa gtctgcgttc cattcgggac cgactcctga tgagttgtac aacgctggcg
     4681 ctgaacaagc ggatcacgac ttcgaacact ttgtctctcg aggcaaagag aagctacagg
     4741 atgaagatcc gatggccaaa ctcgaaagag aggctgagga tttgaaacct gatagtgaca
     4801 acgaagataa cgattatgat cgaaccgctc ctgtgttcaa cccagcagat ggtgacccct
     4861 ggtctggcat tagcattaag cctagattaa aagatcagga tatgaggtcc accttaagca
     4921 ctggcacctt gaaaggtggt tcactgaaac cgaagaaaga accagcccca aggtacgagc
     4981 cagtgccaaa gtccgtttta gataggttta gacgtagaca agtttaatct tgcaccaata
     5041 tagaagtagt tagcgctttc cattgttatt tataggagcc aaatttggtg agtcccgatc
     5101 gatggatcct ggtaaacagg ttcggtgaac aaaaaaccgg taatctcggg gagatgtcag
     5161 ctcccgtcgt atcactttcg gttgcatatc caaagaataa ccctatactt aacaactaaa
     5221 aattagatag tttccgcctc tcttgcaaac cacatgcaag atgcgagctt gtggagagta
     5281 ccttcccttg aataaggaag gttgaaagtt tctggttcca aaaccattga tcaaaattgg
     5341 ctctgcttct ggtgattaca ctgccgctga atcaacagcg taaacaaatt cctattggtt
     5401 actccatgaa aagagagtgg ctaatacgcc cctttgatgg cgttaaatga aagcgtagg
//
LOCUS       203MS                   5459 bp    RNA     linear   VRL 17-JUN-2024
DEFINITION  Soybean dwarf virus isolate 203MS.
ACCESSION   203MS
VERSION
KEYWORDS    .
SOURCE      Soybean dwarf virus
  ORGANISM  Soybean dwarf virus
            Viruses; Riboviria; Orthornavirae; Kitrinoviricota;
            Tolucaviricetes; Tolivirales; Tombusviridae; Regressovirinae;
            Luteovirus; Luteovirus glycinis.
REFERENCE   1  (bases 1 to 5459)
  AUTHORS   Kehoe,M.A., Congdon,B.S. and Sharman,M.
  TITLE     Genetic diversity of soybean dwarf virus in two mixed-cropping
            regions of Australia
  JOURNAL   unpublished
REFERENCE   2  (bases 1 to 5459)
  AUTHORS   Kehoe,M.A., Congdon,B.S. and Sharman,M.
  TITLE     Direct Submission
  JOURNAL   Submitted (17-JUN-2024) DPIRD Diagnostic Laboratory Service,
            Department of Primary Industries and Regional Development, 3
            Baron-Hay Court, South Perth, WA 6151, Australia
COMMENT     Bankit Comment: ALT EMAIL:monica.kehoe@gmail.com
            Bankit Comment: TOTAL # OF SEQS:41
            
            ##Assembly-Data-START##
            Assembly Method       :: CLC Genomics Workbench v. 2022; Geneious
                                     Prime v. Various
            Sequencing Technology :: Illumina
            ##Assembly-Data-END##
FEATURES             Location/Qualifiers
     source          1..5459
                     /organism="Soybean dwarf virus"
                     /mol_type="genomic RNA"
                     /isolate="203MS"
                     /host="Medicago polymorpha"
                     /db_xref="taxon:12049"
                     /country="Australia: Edgeroi, NSW"
                     /collection_date="2013"
                     /collected_by="Murray Sharman"
     gene            64..2747
                     /gene="RdRp"
     CDS             join(64..1147,1147..2745)
                     /gene="RdRp"
                     /ribosomal_slippage
                     /note="P1-P2 frameshift fusion protein"
                     /codon_start=1
                     /product="RNA-dependent RNA polymerase"
                     /translation="MFNFDSLVTATARVVKDFISFCYNRARHVYYALKRWLWELQGVF
                     AAHDAFVDMCYDAMYGVEEFEWELQKQYSTAEIDVQLAEHEYKRLLADGAPLGSWPQP
                     CAPQGSFRSSDDFDVAARAAEANPIVDPQPSLIKGYGDKSPSNPTRIEKFINLVQKKE
                     VLSATEALIKHSYEEQIGESPFGKWFNTLPNRMNYIKRAAAKQAKAAKRSKSVRQMVT
                     EVNVIPDFISCCDVVQVDTGEKLPSKKDKEGNELPPEPKLKMFRRVKPEHVGDARKYI
                     CQHIRNNNMRLIDGSDVSHATINRYALKFCEDLELDMTSTEMLIKYAMVMVPLPRKSD
                     IEAAKIVQSPAARQIRHELGVLNAEVFLEGLCSDSGFESPFSILGLPEIVVRSGAIPR
                     KSRSTINYLSQFSLGLDYQCPNPSLHNALVAVERRVFTVGKGNEVVLPYKNIPGIFSN
                     LDYFRKSIVDKVGCPRTFSPEELAATYHSGKRTLYNAAVQSLKRKAVERSDANVTAFL
                     KMEKHLMCKKIAPRLICPRNKRYNVELGRRLKFNEKKFMHAIDSTFDSPTVLSGYDSF
                     KVGKIIANKWSKFKRPVAIGVDASRFDQHVGVEALQWEHSIYNGAFNDPILKELLHWQ
                     TENKIMLFVEDKILKFKVKGHRMSGDINTSSGNKLIMCGMMHYYFKSLGVKAELCNNG
                     DDCVIICEKKDENKFSHMHSWFKDYGFDMQIETPVYKIGQIEFCQSKPVKINGYYRMV
                     RKQESISKDAHSLISMASAEDVKTFMSATAQCGMILNSGVPVLDAFHKCLYKASGYKK
                     VSQEAIERIVSFGTQDKLGLRKERVEEPITMDNRLSYWESFGVDPQTQVLVERYFDNL
                     QVHIEPRGVKRLTPLLDKTLLSIASVARTSVSLPILSK"
     CDS             2825..2966
                     /note="ORF3a; P3a expressed by leaky scanning of
                     subgenomic mRNA"
                     /codon_start=1
                     /product="P3a"
                     /translation="-
                     ATDYRFLSGFAIGFIASIPISILAIYFVYLKISKNLRGIINEYGRG"
     CDS             2955..5025
                     /note="readthrough domain protein"
                     /codon_start=1
                     /transl_except=(pos:3555..3557,aa:OTHER)
                     /product="P3/P5"
                     /translation="MVAVSNVTIQRRRNRRAARSAPRVQLMAIPTTTGATQRRRRQRR
                     RRRNNRGGGNISGGSGKAHTFQFSKDGINGSSKGTITFGPSLSECKPLSDGILKAYHE
                     YKITSILLQFISEASSTSSGSIAYELDPHCKYSEIQSLLNKFSITKSGSKRFPTKVIN
                     GLEWHDTSEDQFKVHYKGNGDAKIAGSFKITIVVLTQNPKXVDGEPGPKPGPDPTPPP
                     APPPEPTPAKHERFIVYTGTLSTLISARQNSDSISLYSIRDQRVRYIEDENANWTNIQ
                     AQWYSQNSVEAIPMFIYPVPQGTWSIEISCEGYQATSSTTDPHRGKSDGMIAYDDDQN
                     KVWNIGVQNNVTISNNKADADWKYGHPDLTINGERFDQKQVVEKDGTVSFHLVTTGPN
                     ASFFLAGPAVKKTAKYNYCISYGAWTDRDMEFGMVSVVLDEHLEGVRGSQYVRKTLRP
                     GHISVNRSHRLQEMPPMREDFSEEDNSSSDSNTYKTDNSPLTVHLVKAGDEENYSTDR
                     SDDVEPTLHDADVMKFSGFVGAKDRFALQGADPIGPGDRSVRRFKPSATLKSAFHSGP
                     TPDELYNAGAEQADHDFEHFVSRGKEKLQDEDPMAKLEREAEDLKPDSDNEDNDYDRT
                     APVFNPADGDPWSGISIKPRLKDQDMRSTLSTGTLKGGSLKPKKEPAPRYEPAPKSVL
                     DRIRRRQV"
     gene            2955..3557
                     /gene="CP"
     CDS             2955..3555
                     /gene="CP"
                     /note="Coat Protein"
                     /codon_start=1
                     /product="ORF3"
                     /translation="MVAVSNVTIQRRRNRRAARSAPRVQLMAIPTTTGATQRRRRQRR
                     RRRNNRGGGNISGGSGKAHTFQFSKDGINGSSKGTITFGPSLSECKPLSDGILKAYHE
                     YKITSILLQFISEASSTSSGSIAYELDPHCKYSEIQSLLNKFSITKSGSKRFPTKVIN
                     GLEWHDTSEDQFKVHYKGNGDAKIAGSFKITIVVLTQNPK"
     gene            2971..3538
                     /gene="MP"
     CDS             2971..3538
                     /gene="MP"
                     /note="Movement Protein"
                     /codon_start=1
                     /product="ORF4"
                     /translation="MSQYNDDAIVEPHEALHEFSSWLFQRPPAQHSAEEDNDDEGEII
                     EEEAIFPEDQARLTHSSFRRMASMAVPRELSLSGRLYQSASHSLMEYSRPTMNIRSRV
                     SYYSSSPRPLPPRQAPSLMSLTHTASTPKFNRYSINSQLQRAVRNDSPPRLSMASNGM
                     IPVKTNSRSTTRGTETPRSQAPSRSRSLS"
BASE COUNT     1629 a   1192 c   1262 g   1376 t
ORIGIN      
        1 acaagaacct cctcccggca tcttcgtatc gtgtttgagg aatctctagt gttattgtta
       61 gttatgttta acttcgatag cttagttaca gccaccgcta gggtggttaa agattttatt
      121 tctttttgct ataatagggc acggcatgtt tattatgccc taaaaagatg gctctgggaa
      181 ctccagggtg tatttgctgc acatgacgcc tttgtcgaca tgtgctatga cgccatgtat
      241 ggcgttgagg agttcgagtg ggaactgcaa aagcagtatt ccactgcaga gattgacgtg
      301 caattagctg agcacgaata caagcgcctt cttgccgatg gcgctccact agggtcatgg
      361 ccacaaccat gtgcgcccca aggctcattc aggtcgtctg acgacttcga tgtagctgct
      421 agggctgctg aggcaaaccc tattgtggac ccacaaccct ccttgattaa agggtatggc
      481 gataaatcac cttccaatcc tactaggatt gagaagttca tcaacctcgt ccaaaagaag
      541 gaggtacttt ccgctactga ggctctaatc aaacattcat atgaagagca aatcggtgaa
      601 tcaccattcg gaaagtggtt caacactctg cccaatagaa tgaattacat aaagagggca
      661 gcagcaaaac aagccaaggc ggctaaacga tctaaatccg tccgccaaat ggttaccgag
      721 gtaaatgtca tccccgactt tatctcttgc tgtgatgttg tccaggtgga cactggtgaa
      781 aagcttcctt ctaagaaaga taaagaagga aatgaattgc cacctgagcc taagcttaaa
      841 atgtttagaa gggtgaagcc tgagcatgtt ggtgatgcca ggaaatacat ctgtcaacat
      901 atccgcaaca ataatatgag gttgatagac ggctctgatg tttcccatgc aaccatcaac
      961 cgatatgcgc tcaagttttg cgaagacttg gagcttgaca tgaccagcac tgaaatgctc
     1021 atcaaatatg ctatggtcat ggtcccactc cctcgaaaat ctgatattga ggctgctaaa
     1081 atcgtccaat ctcctgctgc caggcaaata aggcatgagt tgggcgtgct taacgccgag
     1141 gttttttaga ggggctctgc tccgactctg gttttgaatc cccgttttct attttggggt
     1201 tgccagagat cgtggtgcga agtggggcta ttcctaggaa gagtcgtagt actattaatt
     1261 atttgagtca gtttagttta ggtctagatt accaatgccc taatcccagt ttgcacaacg
     1321 cattggtggc ggttgaacgt agagtgttca ccgtcgggaa aggaaatgag gtagtgctac
     1381 cttacaagaa cataccagga atcttctcta atcttgatta tttccgcaaa tctattgtgg
     1441 acaaggttgg ttgccccagg acgttctccc ctgaagaact tgcagcgacg taccactctg
     1501 gtaagagaac gttgtataat gctgctgttc aaagccttaa acgtaaggct gttgagagga
     1561 gtgacgcgaa tgtgacagct ttccttaaga tggagaagca tcttatgtgt aagaagatag
     1621 cacccaggtt gatatgtccc cgcaacaaaa gatataatgt tgaattggga cgtcgattga
     1681 aattcaatga gaagaaattc atgcatgcaa tcgactcaac ttttgattcc ccaactgtat
     1741 taagtggata tgacagtttt aaagttggga agataatagc caataaatgg tcgaaattca
     1801 aacgaccagt tgcaataggt gttgatgcaa gcagatttga tcaacatgtg ggggtagaag
     1861 cactccaatg ggagcactca atctataacg gtgcattcaa tgatcccatt ctgaaggagt
     1921 tgctacactg gcaaacagag aacaaaataa tgctgtttgt tgaagacaag atcctcaagt
     1981 tcaaggtcaa aggacacaga atgtccggtg acattaacac ctcttctggc aacaaattaa
     2041 tcatgtgtgg tatgatgcac tactacttca agtcgcttgg agtcaaagcc gaactctgca
     2101 ataacggcga tgattgtgtt atcatatgcg agaagaaaga tgaaaataag ttctcacaca
     2161 tgcatagctg gtttaaagac tatgggtttg acatgcagat tgagactcct gtctacaaga
     2221 ttggacagat agagttttgt caaagtaaac cagttaaaat taatggctat tatagaatgg
     2281 tgcgtaaaca agaaagcata tccaaagacg cccattccct catttccatg gcatcagctg
     2341 aagatgtcaa aacatttatg agtgccaccg ctcaatgcgg gatgatcttg aatagtggtg
     2401 tgcctgttct cgatgctttt cacaaatgcc tatacaaagc atcagggtac aagaaagtat
     2461 cgcaggaagc gattgagagg atagtctcct tcggaacgca ggacaagctc gggctcagga
     2521 aagagcgagt tgaagaacca ataacgatgg ataataggtt gagttattgg gagtcctttg
     2581 gggttgaccc gcagacacag gtccttgtcg aacgatattt tgacaatctg caggtccata
     2641 tcgaaccccg cggcgtaaag agattgacgc ctttactcga taaaactttg ctttcaattg
     2701 cgagtgtagc acgaacatct gtgtcgctac caatactttc aaaatagaag cactcataat
     2761 caccatagta gttatagtac tagtagtagt tagctgttta gattacgcta gttcgtacaa
     2821 gtaagttgca acggattacc gatttttatc tgggtttgct atcggcttta tagctagcat
     2881 accaatatca atattggcaa tttactttgt ttacctaaaa atttcaaaga atctgagagg
     2941 aatcatcaac gaatatggtc gcggttagca atgtcacaat acaacgacga cgcaatcgta
     3001 gagccgcacg aagcgctcca cgagttcagc tcatggctat tccaacgacc accggcgcaa
     3061 cacagcgcag aagaagacaa cgacgacgaa ggagaaataa tagaggagga ggcaatattt
     3121 ccggaggatc aggcaaggct cacacattcc agttttcgaa ggatggcatc aatggcagtt
     3181 ccaagggaac tatcactttc gggccgtctt tatcagagtg caagccactc tctgatggaa
     3241 tactcaaggc ctaccatgaa tataagatca cgagtatctt attacagttc atctccgagg
     3301 cctcttccac ctcgtcaggc tccatcgctt atgagcttga cccacactgc aagtactccg
     3361 aaattcaatc gctactcaat aaattctcaa ttacaaagag cggttcgaaa cgattcccca
     3421 ccaaggttat caatggcctc gaatggcatg ataccagtga agaccaattc aaggtccact
     3481 acaaggggaa cggagacgcc aagatcgcag gctccttcaa gatcacgatc gttgtcttaa
     3541 ctcagaaccc caaataggta gacggagaac cggggccgaa accaggtccg gaccccacac
     3601 ccccaccagc accaccacct gaaccgacgc cagccaaaca tgagagattc attgtgtaca
     3661 ccggtacatt atcaacactc attagtgccc gacaaaactc agatagcata tcactctact
     3721 caatcagaga ccagagggtt agatatattg aggatgaaaa tgcgaactgg acgaacattc
     3781 aagcacaatg gtattcacaa aattctgtgg aggcaatacc aatgtttatc tacccagttc
     3841 cgcaaggcac atggtcgatt gaaatctctt gtgaaggcta ccaggcgacg tcaagcacca
     3901 cagaccccca ccgggggaag tctgatggaa tgattgctta cgacgatgat caaaataagg
     3961 tgtggaatat tggtgtacaa aataatgtaa ccatttccaa taacaaagcc gacgctgatt
     4021 ggaaatacgg ccaccctgat ttaacaatca acggtgaacg ttttgaccag aagcaggtag
     4081 tcgagaaaga tggaacagtt tcgtttcatt tagtaactac cgggcccaac gcgagtttct
     4141 ttttagctgg ccctgccgtt aagaagactg ccaagtacaa ctactgtata tcttacgggg
     4201 cttggacaga ccgcgacatg gaatttggaa tggtctctgt tgttctcgat gaacatttag
     4261 agggtgttag aggttctcag tacgttagga aaacgctaag accaggtcac attagcgtca
     4321 atcgttccca ccgattgcaa gaaatgcctc ccatgcgaga ggatttcagt gaggaagata
     4381 atagtagtag tgatagtaat acatataaaa cggacaactc tcccttgact gttcaccttg
     4441 taaaagcagg tgacgaggag aattactcaa cagatcgatc ggacgatgtt gaacccacac
     4501 tccatgatgc tgatgtcatg aagttctccg ggtttgttgg agctaaagat aggtttgcgt
     4561 tgcaaggagc tgatccaatc ggccctggtg acagatctgt ccgtcgcttc aaaccgtctg
     4621 caacattgaa gtctgcgttc cattcgggac cgactcctga tgagttgtac aacgctggcg
     4681 ctgaacaagc ggatcacgac ttcgaacact ttgtctctcg aggcaaagag aagctacagg
     4741 atgaagatcc gatggccaaa ctcgaaagag aggctgagga tttgaaacct gatagtgaca
     4801 acgaagataa tgattatgat cgaaccgctc ctgtgttcaa cccagcagat ggtgacccct
     4861 ggtctggcat tagcattaag cctagattaa aagatcagga tatgaggtcc accttaagca
     4921 ctggcacctt gaaaggtggt tcactgaaac cgaagaaaga accagcccca aggtacgagc
     4981 cagcgccaaa gtccgtttta gataggatta gacgtagaca agtttaatct tgcaccaata
     5041 tagaagtagt tagcgctttc cattgttatt tataggagcc aaatttggtg agtcccgatc
     5101 gatggatcct ggtaaacagg ttcggtgaac aaaaaaccgg taatctcggg gagatgtcag
     5161 ctcccgtcgt atcactttcg gttgcatatc caaagaataa ccctatactt aacaactaaa
     5221 aattagatag tttccgcctc tcttgcaaac cacatgcaag atgcgagctt gtggagagta
     5281 ccttcccttg aataaggaag gttgaaagtt tctggttccc aaaccattga tcaaaattgg
     5341 ctctgcttct ggtgattaca ctgccgctga atcaacagcg taaacaaatt cctattggtt
     5401 actccatgaa aagagagtga ctaatacgcc cctttgatgg cgttaaatga aagcgtagg
//
LOCUS       L42                     5459 bp    RNA     linear   VRL 17-JUN-2024
DEFINITION  Soybean dwarf virus isolate L42.
ACCESSION   L42
VERSION
KEYWORDS    .
SOURCE      Soybean dwarf virus
  ORGANISM  Soybean dwarf virus
            Viruses; Riboviria; Orthornavirae; Kitrinoviricota;
            Tolucaviricetes; Tolivirales; Tombusviridae; Regressovirinae;
            Luteovirus; Luteovirus glycinis.
REFERENCE   1  (bases 1 to 5459)
  AUTHORS   Kehoe,M.A., Congdon,B.S. and Sharman,M.
  TITLE     Genetic diversity of soybean dwarf virus in two mixed-cropping
            regions of Australia
  JOURNAL   unpublished
REFERENCE   2  (bases 1 to 5459)
  AUTHORS   Kehoe,M.A., Congdon,B.S. and Sharman,M.
  TITLE     Direct Submission
  JOURNAL   Submitted (17-JUN-2024) DPIRD Diagnostic Laboratory Service,
            Department of Primary Industries and Regional Development, 3
            Baron-Hay Court, South Perth, WA 6151, Australia
COMMENT     Bankit Comment: ALT EMAIL:monica.kehoe@gmail.com
            Bankit Comment: TOTAL # OF SEQS:41
            
            ##Assembly-Data-START##
            Assembly Method       :: CLC Genomics Workbench v. 2022; Geneious
                                     Prime v. Various
            Sequencing Technology :: Illumina
            ##Assembly-Data-END##
FEATURES             Location/Qualifiers
     source          1..5459
                     /organism="Soybean dwarf virus"
                     /mol_type="genomic RNA"
                     /isolate="L42"
                     /host="Trifolium pratense"
                     /db_xref="taxon:12049"
                     /country="Australia: Lambs Valley, NSW"
                     /collection_date="2022"
                     /collected_by="Joop van Leur"
     gene            64..2747
                     /gene="RdRp"
     CDS             join(64..1147,1147..2745)
                     /gene="RdRp"
                     /ribosomal_slippage
                     /note="P1-P2 frameshift fusion protein"
                     /codon_start=1
                     /product="RNA-dependent RNA polymerase"
                     /translation="MFNFDSLVTATARVVKDFISFCYNRARHVYYALKRWLWELQGVF
                     AAHDAFVDMCYDAMYGVEEFEWELQKQYSTAEIDVQLAEHEYKRLLADGAPLGSWPQP
                     CAPQGSFRSSDDFDVAARAAEANPIVDPQPSLIKGCGDKSPSNPTRIEKFINLVQKKE
                     VLSATEALIKHTYEEQIGESPFGKWFNTLPNRMNYIKRAAAKQAKAAKRSKSVRQMVT
                     EVNVIPDFISCCDVVQVDTGEKLPSKKDKEGNELPPEPKLKMFRRVKPEHVGDARKYI
                     CQHIRNNNMRLIDGSDVSHATINRYALKFCEDLELDMTSTEMLIKYAMVMVPLPRKSD
                     IEAAKIVQSPAARQIRHELGVLNAEVFLEGLCSDSGFESPFSILGLPEIVVRSGAIPR
                     KSRSTINYLSQFSLGLDYQCPNPSLHNALVAVERRVFTVGKGNEVVLPYKNIPGIFSN
                     LDYFRKSIVDKVGCPRTFSPEELAATYHSGKRTLYNAAVQSLKRKAVERSDANVTAFL
                     KMEKHLMCKKIAPRLICPRNKRYNVELGRRLKFNEKKFMHAIDSTFDSPTVLSGYDSF
                     KVGKIIANKWSKFKRPVAIGVDASRFDQHVGVEALQWEHSIYNGAFNDPILKELLHWQ
                     TENKIMLFVEDKILKFKVKGHRMSGDINTSSGNKLIMCGMMHYYFKSLGVKAELCNNG
                     DDCVIICEKKDENKFSHMHSWFKDYGFDMQIETPVYKIGQIEFCQSKPVKINGYYRMV
                     RKQESISKDAHSLISMASAEDVKTFMSATAQCGMILNSGVPVLDAFHKCLYKASGYKK
                     VSQEAIERIVSFGTQDKLGLRKERVEEPITMDNRLSYWESFGVDPQTQVLVERYFDNL
                     QVHIEPRGVKRLTPLLDKTLLSIASVARTSVSLPILSK"
     CDS             2825..2966
                     /note="ORF3a; P3a expressed by leaky scanning of
                     subgenomic mRNA"
                     /codon_start=1
                     /product="P3a"
                     /translation="-
                     ATDYRFLSGFAIGFIASIPISILAIYFVYLKISKNLRGIINEYGRG"
     CDS             2955..5025
                     /note="readthrough domain protein"
                     /codon_start=1
                     /transl_except=(pos:3555..3557,aa:OTHER)
                     /product="P3/P5"
                     /translation="MVAVSNVTIQRRRNRRAARSAPRVQLMAIPTTTGATQRRRRQRR
                     RRRNNRGGGNISGGSGKAHTFQFSKDGINGSSKGTITFGPSLSECKPLSDGILKAYHE
                     YKITSILLQFISEASSTSSGSIAYELDPHCKYSEIQSLLNKFSITKSGSKRFPTKVIN
                     GLEWHDTSEDQFKVHYKGNGDAKIAGSFKITIVVLTQNPKXVDGEPGPKPGPDPTPPP
                     APPPEPTPAKHERFIVYTGTLSTLISARQNSDSISLYSIRDQRVRYIEDENANWAYIK
                     AQWYSQNSVEAVPMFIYPVPQGTWSVEISCEGYQATSSTTDPHRGKSDGMIAYDDDQT
                     KVWNVGVQNNVTITNNKADADWKYGHPNLTINGERFDQQQVVEKDGTVSFHLVTTGPN
                     ASFFLAGPAVKKIAKYNFCISYGAWTDRDMEFGLVSVVLDEHLEGVRGSQYVRKTLRP
                     GHISVNRSHRLQEMPPMREDFSEEDNSSSDSNTYKTDNSPLTVHLVKAGDEENYSTDR
                     SDDVEPTLHDADVMKFSGFVGAKDRFALQGADPIGPGDRSVRRFRPSATLKSAFHSGP
                     TPDELYNAGVEQADHDFEHFVSRGKEKLQDEDPMAKLEREAEDLKPDSDNEDNDYDRT
                     APVFNPADGDPWSGISIKPRLKDQDMRSTLSTGTLKGGSLKPKKEPAPRFEPAPKSVL
                     DRIRRRQV"
     gene            2955..3557
                     /gene="CP"
     CDS             2955..3555
                     /gene="CP"
                     /note="Coat Protein"
                     /codon_start=1
                     /product="ORF3"
                     /translation="MVAVSNVTIQRRRNRRAARSAPRVQLMAIPTTTGATQRRRRQRR
                     RRRNNRGGGNISGGSGKAHTFQFSKDGINGSSKGTITFGPSLSECKPLSDGILKAYHE
                     YKITSILLQFISEASSTSSGSIAYELDPHCKYSEIQSLLNKFSITKSGSKRFPTKVIN
                     GLEWHDTSEDQFKVHYKGNGDAKIAGSFKITIVVLTQNPK"
     gene            2971..3538
                     /gene="MP"
     CDS             2971..3538
                     /gene="MP"
                     /note="Movement Protein"
                     /codon_start=1
                     /product="ORF4"
                     /translation="MSQYNDDAIVEPHEALHEFSSWLFQRPPAQHSAEEDNDDEGEII
                     EEEATFPEDQARLTHSSFRRTASMAVPRELSLSGRLYQSASHSLMEYSRPTMNIRSRV
                     SYYSSSPRPLPPRQAPSLMSLTHTASTPKFNRYSINSQLQRAVRNDSPPRLLMASNGM
                     IPVKTSSRSTTRGTETPRSQAPSRSRSLS"
BASE COUNT     1616 a   1176 c   1272 g   1395 t
ORIGIN      
        1 acaagaacct cctcccggca tcttcgtatc gtgtttgagg aatctctagt gttattgtta
       61 gttatgttta acttcgatag cttagttaca gccaccgcta gggtggttaa agattttatt
      121 tctttttgct ataatagggc acggcatgtt tattatgccc taaaaagatg gctctgggaa
      181 ctccagggtg tatttgctgc acatgacgcc tttgtcgaca tgtgctatga cgccatgtat
      241 ggcgttgagg agttcgagtg ggaactgcaa aagcagtatt ccactgcaga gattgacgtg
      301 caattagctg agcacgaata caagcgccta cttgccgatg gcgctccact agggtcatgg
      361 ccacaaccat gtgcgcccca aggctcattc aggtcgtctg acgacttcga tgtagctgct
      421 agggctgctg aggcaaaccc tattgtggac ccacaaccct ccttgattaa agggtgtggc
      481 gataaatcac cttccaatcc cactaggatt gagaagttca tcaacctcgt tcaaaagaag
      541 gaggtacttt ccgctactga ggctctaatc aaacatacat atgaagagca aatcggtgaa
      601 tcaccattcg gaaagtggtt caacactctg cccaatagaa tgaattacat aaagagggca
      661 gcagcaaaac aagccaaggc ggctaaacga tctaaatctg tccgccaaat ggttaccgag
      721 gtaaacgtca ttcccgactt tatctcttgc tgtgatgttg tccaggtgga cactggtgaa
      781 aagctccctt ctaagaaaga taaagaaggg aatgaattac cacctgagcc taagcttaaa
      841 atgtttagaa gggtgaagcc tgagcatgtt ggtgatgcca ggaaatatat ctgtcaacat
      901 attcgcaaca ataatatgag gttgatagac ggctctgatg tttctcatgc aaccatcaac
      961 cggtatgcgc tcaagttttg cgaagacttg gagcttgata tgaccagcac tgaaatgctc
     1021 atcaaatatg ctatggtcat ggtcccactc cctcgaaaat ctgatattga ggctgctaaa
     1081 atcgtccaat ctcctgctgc caggcaaata aggcatgagt tgggcgtgct taacgccgag
     1141 gttttttaga agggctctgc tccgactctg gttttgaatc cccgttttct attttggggt
     1201 tgccagagat cgtggtgcga agtggggcta tccctaggaa gagtcgtagt actattaatt
     1261 atttgagtca gtttagttta ggtctagatt accaatgccc taatcccagt ttgcacaacg
     1321 cattggtggc ggttgaacgt agagtgttca ccgttgggaa aggaaatgag gtagtgctac
     1381 cttacaagaa cataccagga atcttctcta atcttgatta tttccgcaaa tctattgtgg
     1441 acaaggttgg ttgtcccagg acgttctccc ctgaagaact tgcagcgacg tatcactctg
     1501 gtaagagaac gttgtataat gctgctgttc aaagtcttaa acgtaaggct gttgagagga
     1561 gtgacgcgaa tgtgacagct ttccttaaga tggagaagca tcttatgtgt aagaagatag
     1621 cacccaggtt gatatgtccc cgcaacaaaa gatataatgt tgaattggga cgtcgattga
     1681 aattcaatga gaagaaattc atgcatgcaa tcgactcaac ttttgattcc ccaactgtat
     1741 taagtggata tgacagtttt aaagttggga agataatagc caataaatgg tcgaaattca
     1801 aacgaccagt tgcaataggt gttgatgcaa gcagatttga tcaacatgtg ggggtagaag
     1861 cactccaatg ggagcactca atctataacg gtgcattcaa tgatcccatt ctgaaggagt
     1921 tgctacactg gcaaacagag aacaaaataa tgctgtttgt tgaagacaaa atcctcaagt
     1981 tcaaggtcaa aggacacaga atgtccggtg acattaacac ctcttctggc aacaaattaa
     2041 tcatgtgtgg tatgatgcac tactacttca agtcacttgg agtcaaagcc gaactctgca
     2101 ataacggcga tgattgtgtt atcatatgcg agaagaaaga tgaaaataag ttctcacaca
     2161 tgcatagctg gtttaaagac tatgggtttg acatgcagat tgagactcct gtctacaaga
     2221 ttggacagat agagttttgt caaagtaaac cagttaaaat taatggctat tatagaatgg
     2281 tgcgtaaaca agaaagcata tccaaagacg cccattccct catttccatg gcatcagctg
     2341 aagatgtcaa aacatttatg agtgccaccg ctcaatgcgg gatgatcttg aatagtggtg
     2401 tacctgttct tgatgctttt cacaaatgcc tatacaaagc atcggggtac aagaaagtat
     2461 cgcaggaagc gatcgagagg atagtctcct tcggaacgca ggacaaactc gggctcagga
     2521 aagagcgagt tgaagaacca ataacgatgg ataataggtt gagttattgg gagtcctttg
     2581 gggttgaccc gcagacacag gtccttgtcg aacgatattt tgacaatctg caggtccata
     2641 tcgaaccccg cggcgtaaag agattgacgc ctttactcga taaaactttg ctttcaattg
     2701 cgagtgtagc acgaacatct gtgtcgctac caatactttc aaaatagaag cactcataat
     2761 caccatagta gttatagtac tagtagtagt tagctgttta gattacgcta gttcgtacaa
     2821 gtaagttgca acggattacc gatttttatc tgggtttgct atcggcttta tagctagcat
     2881 accaatatca atattggcaa tttactttgt ttacctaaaa atttcaaaga atctgagagg
     2941 gatcatcaac gaatatggtc gcggttagca atgtcacaat acaacgacga cgcaatcgta
     3001 gagccgcacg aagcgctcca cgagttcagc tcatggctat tccaacgacc accggcgcaa
     3061 cacagcgcag aagaagacaa cgacgacgaa ggagaaataa tagaggagga ggcaacattt
     3121 ccggaggatc aggcaaggct cacacattcc agttttcgaa ggacggcatc aatggcagtt
     3181 ccaagggaac tatcactttc gggccgtctt tatcagagtg caagccactc tctgatggaa
     3241 tactcaaggc ctaccatgaa tataagatca cgagtatctt attacagttc atctccgagg
     3301 cctcttccac ctcgtcaggc tccatcgctt atgagcttga cccacactgc aagtactccg
     3361 aaattcaatc gctactcaat aaattctcaa ttacaaagag cggttcgaaa cgattcccca
     3421 ccaaggttat taatggcctc gaatggcatg ataccagtga agaccagttc aaggtccact
     3481 acaaggggaa cggagacgcc aagatcgcag gctccttcaa gatcacgatc gttgtcttaa
     3541 ctcagaatcc caaataggta gacggagaac cggggccgaa accaggtccg gaccccacac
     3601 ccccaccagc accaccacct gaaccgacgc cagccaaaca tgaaagattc attgtttaca
     3661 ccggtacact gtcaacactc atcagtgctc gacagaactc agacagtata tcactctact
     3721 caattcgaga ccagagggtc agatatattg aagatgagaa tgcaaactgg gcgtacatca
     3781 aagcgcaatg gtattcacag aattctgtgg aagcagtacc aatgtttatc tacccagttc
     3841 cgcaaggtac ttggtcagtt gaaatctcat gtgaaggtta ccaggcaaca tcgagcacca
     3901 cggatcccca ccgggggaag tccgatggaa tgattgctta cgacgatgat caaaccaagg
     3961 tgtggaatgt tggtgtgcaa aataatgtaa ccataaccaa caataaagcc gatgctgatt
     4021 ggaaatacgg ccatcctaat ttaacaatta atggtgaacg ttttgaccag cagcaggtag
     4081 tcgagaaaga tggaacggtc tcgtttcatt tagtaactac tgggcccaat gcgagtttct
     4141 ttttagccgg ccctgccgtt aagaagattg ccaagtataa tttctgtata tcatatggag
     4201 cttggactga tcgcgatatg gagtttggtt tggtatctgt tgttctcgat gaacacttag
     4261 agggtgttag aggttctcag tacgttagga aaacgctaag accaggtcac attagcgtca
     4321 atcgttccca ccgattgcaa gaaatgcctc ccatgcgaga ggatttcagt gaggaagata
     4381 atagtagtag tgatagtaat acatataaaa cggacaactc tcccttgact gttcaccttg
     4441 taaaagcagg tgacgaggag aattactcaa cagatcgatc ggacgatgtt gaacccacac
     4501 tccatgatgc tgatgtcatg aagttctccg ggtttgttgg agctaaagat aggtttgcgt
     4561 tgcagggagc tgatccaatc ggccctggtg acagatctgt ccgtcgcttc agaccgtctg
     4621 caacattgaa gtctgcgttc cattcgggac cgactcctga tgagttgtac aatgctggcg
     4681 ttgaacaagc ggatcacgac ttcgaacact ttgtctctcg aggcaaagag aaactacagg
     4741 atgaggatcc gatggccaaa ctcgaaagag aggctgagga tttgaaacct gatagtgaca
     4801 acgaagataa cgattatgat cgaaccgctc ctgtgttcaa cccagcagat ggtgacccct
     4861 ggtctggcat tagcattaag cctagattaa aagatcagga tatgaggtct accttaagca
     4921 ctggcacctt gaaaggtggt tcactgaaac cgaagaaaga accagcccca aggttcgagc
     4981 cagcgccaaa gtccgtttta gataggatta gacgtaggca agtttaatct tgcaccaata
     5041 tagaagtagt tagcgctttc cattgttatt tataggagcc aaatttggtg agtcccgatc
     5101 gatggatcct ggtaaacagg ttcggtgaac aaaaagccgg taatctcggg gagatgtcag
     5161 ctcccgtcgt atcactttcg gttgcatatc caaagaataa ccctatattt aacaactaaa
     5221 aattagatag tttccgcctc tcttgcaaac cacatgcaag atgcgagctt gtggagagta
     5281 ccttcccttg aataaggaag gttgaaagtt tctggttccc aaaccattga tcaaaattgg
     5341 ctctgcttct ggtgattaca ctgccgctga atcaacagcg taaacaaatt cctattggtc
     5401 actccgtgaa aagagagtgg ctaatacgcc cctttgatgg cgttaaatga aagcgtagg
//
LOCUS       L43                     5459 bp    RNA     linear   VRL 17-JUN-2024
DEFINITION  Soybean dwarf virus isolate L43.
ACCESSION   L43
VERSION
KEYWORDS    .
SOURCE      Soybean dwarf virus
  ORGANISM  Soybean dwarf virus
            Viruses; Riboviria; Orthornavirae; Kitrinoviricota;
            Tolucaviricetes; Tolivirales; Tombusviridae; Regressovirinae;
            Luteovirus; Luteovirus glycinis.
REFERENCE   1  (bases 1 to 5459)
  AUTHORS   Kehoe,M.A., Congdon,B.S. and Sharman,M.
  TITLE     Genetic diversity of soybean dwarf virus in two mixed-cropping
            regions of Australia
  JOURNAL   unpublished
REFERENCE   2  (bases 1 to 5459)
  AUTHORS   Kehoe,M.A., Congdon,B.S. and Sharman,M.
  TITLE     Direct Submission
  JOURNAL   Submitted (17-JUN-2024) DPIRD Diagnostic Laboratory Service,
            Department of Primary Industries and Regional Development, 3
            Baron-Hay Court, South Perth, WA 6151, Australia
COMMENT     Bankit Comment: ALT EMAIL:monica.kehoe@gmail.com
            Bankit Comment: TOTAL # OF SEQS:41
            
            ##Assembly-Data-START##
            Assembly Method       :: CLC Genomics Workbench v. 2022; Geneious
                                     Prime v. Various
            Sequencing Technology :: Illumina
            ##Assembly-Data-END##
FEATURES             Location/Qualifiers
     source          1..5459
                     /organism="Soybean dwarf virus"
                     /mol_type="genomic RNA"
                     /isolate="L43"
                     /host="Trifolium repens"
                     /db_xref="taxon:12049"
                     /country="Australia: Lambs Valley, NSW"
                     /collection_date="2022"
                     /collected_by="Joop van Leur"
     gene            64..2747
                     /gene="RdRp"
     CDS             join(64..1147,1147..2745)
                     /gene="RdRp"
                     /ribosomal_slippage
                     /note="P1-P2 frameshift fusion protein"
                     /codon_start=1
                     /product="RNA-dependent RNA polymerase"
                     /translation="MFNFDSLVTATARVVKDFISFCYNRARHVYYALKRWLWELQGVF
                     AAHDAFVDMCYDAMYGVEEFEWELQKQYSTAEIDVQLAEHEYKRLLADGAPLGSWPQP
                     CAPQGSFRSSDDFDVAARAAEANPIVDPQPSLIKGCGDKSPSNPTRIEKFINLVQKKE
                     VLSATEALIKHTYEEQIGESPFGKWFNTLPNRMNYIKRAAAKQAKAAKRSKSVRQMVT
                     EVNVIPDFISCCDVVQVDTGEKLPTKKDKEGNELPPEPKLKMFRRVKPEHVGDARKYI
                     CQHIRNNNMRLIDGSDVSHATINRYALKFCEDLELDMTSTEMLIKYAMVMVPLPRKSD
                     IEAAKIVQSPAARQIRHELGVLNAEVFLEGLCSDSGFESPFSILGLPEIVVRSGAIPR
                     KSRSTINYLSQFSLGLDYQCPNPSLHNALVAVERRVFTVGKGNEVVLPYKNIPGIFSN
                     LDYFRKSIVDKVGCPRTFSPEELAATYHSGKRTLYNAAVQSLKRKAVERSDANVTAFL
                     KMEKHLMCKKIAPRLICPRNKRYNVELGRRLKFNEKKFMHAIDSTFDSPTVLSGYDSF
                     KVGKIIANKWSKFKRPVAIGVDASRFDQHVGVEALQWEHSIYNGAFNDPILKELLHWQ
                     TENKIMLFVEDKILKFKVKGHRMSGDINTSCGNKLIMCGMMHYYFKSLGVKAELCNNG
                     DDCVIICEKKDENKFSHMHSWFKDYGFDMQIETPVYKIGQIEFCQSKPVKINGYYRMV
                     RKQESISKDAHSLISMASAEDVKTFMSATAQCGMILNSGVPVLDAFHKCLYKASGYKK
                     VSQEAIERIVSFGTQDKLGLRKERVEEPITMDNRLSYWESFGVDPQTQVLVERYFDNL
                     QVHIEPRGVKRLTPLLDKTLLSIASVARTSVSLPILSK"
     CDS             2825..2966
                     /note="ORF3a; P3a expressed by leaky scanning of
                     subgenomic mRNA"
                     /codon_start=1
                     /product="P3a"
                     /translation="-
                     ATDYRFLSGFAIGFIASIPISILAIYFVYLKISKNLRGIINEYGRG"
     CDS             2955..5025
                     /note="readthrough domain protein"
                     /codon_start=1
                     /transl_except=(pos:3555..3557,aa:OTHER)
                     /product="P3/P5"
                     /translation="MVAVSNVTIQRRRNRRAARSAPRVQLMAIPTTTGATQRRRRQRR
                     RRRNNRGGGNISGGSGKAHTFQFSKDGINGSSKGTITFGPSLSECKPLSDGILKAYHE
                     YKITSILLQFISEASSTSSGSIAYELDPHCKYSEIQSLLNKFSITKSGSKRFPTKVIN
                     GLEWHDTSEDQFKVHYKGNGDAKIAGSFKITIVVLTQNPKXVDGEPGPKPGPDPTPSP
                     APPPEPTPAKHERFIVYTGTLSTLISARQNSDSISLYSIRDQRVRYIEDENANWAYIK
                     AQWYSQNSVEAVPMFIYPVPQGTWSIEISCEGYQATSSTTDPHRGKSDGMIAYDDDQT
                     KVWNVGVQNNVTITNNKADADWKYGHPNLTINGERFDQQQVVEKDGTVSFHLVTTGPN
                     ASFFLAGPAVKKIAKYNFCISYGAWTDRDMEFGLVSVVLDEHLEGVRGSQYVRKSLRP
                     GHISVNRSHRLQEMPPMREDFSEEDNSSSDSNTYKTDNSPLTVHLVKAGDEENYSTDR
                     SDDVEPTLHDADVMKFSGFVGAKDRFALQGADPIGPGDRSVRRFRPSATLKSAFHSGP
                     TPDELYNAGAEQADHDFEHFVSRGKEKLQDEDPMAKLEREAEDLKPDSDNEDNDYDRT
                     APVFNPADGDPWSGISIKPRLKDQDMRSTLSTGTLKGGSLKPKKEPAPRFEPAPKSVL
                     DRIRRRQV"
     gene            2955..3557
                     /gene="CP"
     CDS             2955..3555
                     /gene="CP"
                     /note="Coat Protein"
                     /codon_start=1
                     /product="ORF3"
                     /translation="MVAVSNVTIQRRRNRRAARSAPRVQLMAIPTTTGATQRRRRQRR
                     RRRNNRGGGNISGGSGKAHTFQFSKDGINGSSKGTITFGPSLSECKPLSDGILKAYHE
                     YKITSILLQFISEASSTSSGSIAYELDPHCKYSEIQSLLNKFSITKSGSKRFPTKVIN
                     GLEWHDTSEDQFKVHYKGNGDAKIAGSFKITIVVLTQNPK"
     gene            2971..3538
                     /gene="MP"
     CDS             2971..3538
                     /gene="MP"
                     /note="Movement Protein"
                     /codon_start=1
                     /product="ORF4"
                     /translation="MSQYNDDAIVEPHEALHEFSSWLFQRPPAQHSAEEDNDDEGEII
                     EEEAIFPEDQARLTHSSFRRTASMAVPRELSLSGRLYQSASHSLMEYSRPTMNIRSRV
                     SYYSSSPRPLPPRQAPSLMSLTHTASTPKFNRYSINSQLQRAVRNDSPPRLSMASNGM
                     IPVKTSSRSTTRGTETPRSQAPSRSRSLS"
BASE COUNT     1614 a   1172 c   1274 g   1399 t
ORIGIN      
        1 acaagaacct cctcccggca tcttcgtatc gtgtttgagg aatctctagt gttattgtta
       61 gttatgttta acttcgatag cttagttaca gccaccgcta gggtggtcaa agattttatt
      121 tctttttgct ataatagggc acggcatgtt tattatgccc taaaaagatg gctctgggaa
      181 ctccagggtg tatttgctgc acatgacgct tttgttgaca tgtgctatga cgccatgtat
      241 ggcgttgagg agttcgagtg ggaactgcaa aagcagtatt ccactgcaga gattgacgtg
      301 caattagctg agcacgaata caagcgccta cttgccgatg gcgctccact agggtcatgg
      361 ccacaaccat gtgcgcccca aggctcattc aggtcgtctg acgacttcga tgtagctgct
      421 agggctgctg aggcaaaccc tattgtggac ccacaaccct ccttgattaa agggtgtggc
      481 gataaatcac cttccaatcc cactaggatt gagaagttca tcaacctcgt tcaaaagaag
      541 gaggtacttt ccgctactga ggctctaatc aaacatacat acgaagagca aatcggtgaa
      601 tcaccattcg gaaagtggtt caacactctg cccaatagaa tgaattacat taagagggca
      661 gcagcaaaac aagccaaggc ggccaaacga tctaaatctg tccgccaaat ggttaccgag
      721 gtaaacgtca ttcccgactt tatctcttgc tgtgatgttg tccaggtgga cactggtgaa
      781 aagctcccta ctaagaaaga taaagagggg aatgaattgc cacctgagcc taagctcaaa
      841 atgtttagaa gggtgaagcc tgagcatgtt ggtgatgcca ggaaatatat ctgtcaacat
      901 attcgcaaca ataatatgag gttgatagac ggctctgatg tttctcatgc aaccatcaac
      961 cgatatgcgc tcaagttttg cgaagacttg gagcttgata tgaccagcac tgaaatgctc
     1021 atcaaatatg ctatggtcat ggtcccactc cctcgaaaat ctgatattga ggctgctaaa
     1081 atcgtccaat ctcctgctgc caggcaaata aggcatgagt tgggcgtgct taacgccgag
     1141 gttttttaga ggggctctgc tccgactctg gttttgaatc cccgttttct attttggggt
     1201 tgccagagat cgtggtgcga agtggggcta tccctaggaa gagtcgtagt actattaatt
     1261 atttgagtca gtttagttta ggtctagatt accaatgccc taatcccagt ttgcacaacg
     1321 cattggtggc ggttgagcgt agagtgttca ccgttgggaa aggaaatgag gtagtgctac
     1381 cttacaagaa cataccagga attttctcta atcttgatta tttccgcaaa tctattgtgg
     1441 ataaggttgg ttgccccagg acgttctccc ctgaagaact tgcagcgacg tatcactctg
     1501 gtaagagaac gttgtataat gctgctgttc aaagtcttaa acgtaaggct gttgagagga
     1561 gtgacgcgaa tgtgacagct ttccttaaga tggagaagca tcttatgtgt aagaagatag
     1621 cacccaggtt gatatgtccc cgcaacaaaa gatataatgt tgaattggga cgtcgattga
     1681 aatttaatga gaagaaattc atgcatgcaa tcgactcaac ttttgattcc ccgactgtat
     1741 taagtggata tgacagtttt aaagttggga agataatagc caataaatgg tcgaaattca
     1801 aacgaccagt tgcaataggt gttgatgcaa gcagatttga tcaacatgtg ggggtagaag
     1861 cactccaatg ggagcactca atctataacg gtgcattcaa tgatcccatt ctgaaggagt
     1921 tgctacactg gcaaacagag aataaaataa tgctgtttgt tgaagacaaa atcctcaagt
     1981 tcaaggtcaa aggacacaga atgtccggtg acattaacac ctcttgtggc aacaaattaa
     2041 tcatgtgtgg tatgatgcac tactacttca agtcacttgg agtcaaagcc gaactctgca
     2101 ataacggcga tgattgtgtt atcatatgcg agaagaaaga tgaaaataag ttctcacaca
     2161 tgcatagctg gtttaaagac tatgggtttg acatgcagat tgagactcct gtctacaaga
     2221 ttggacagat agagttttgt caaagtaaac cagttaaaat taatggctat tatagaatgg
     2281 tgcgtaaaca agaaagcata tccaaagacg cccattccct catttccatg gcatcagctg
     2341 aagatgtcaa aacatttatg agtgccaccg ctcaatgcgg gatgatcttg aatagtggtg
     2401 tacctgttct tgatgctttt cacaaatgcc tatacaaagc atcggggtac aagaaagtat
     2461 cgcaggaagc gatcgagagg atagtctcct tcggaacgca ggacaaactc gggctcagga
     2521 aagagcgagt tgaagaacca ataacgatgg ataataggtt gagttattgg gagtcctttg
     2581 gggttgaccc gcagacacag gtccttgtcg aacgatattt tgacaatctg caggtccata
     2641 tcgaaccccg cggcgtaaag agattgacgc ctttactcga taaaactttg ctttcaattg
     2701 cgagtgtagc acgaacatct gtgtcgctac caatactttc aaaatagaag cactcataat
     2761 caccatagta gttatagtac tagtagtagt tagctgtttg gattacgcta gttcgtacaa
     2821 gtaagttgca acggattacc gatttttatc tgggtttgct atcggcttta tagctagcat
     2881 accaatatca atattggcaa tttactttgt ttacctaaaa atttcaaaga atctgagagg
     2941 gatcatcaac gaatatggtc gcggttagca atgtcacaat acaacgacga cgcaatcgta
     3001 gagccgcacg aagcgctcca cgagttcagc tcatggctat tccaacgacc accggcgcaa
     3061 cacagcgcag aagaagacaa cgacgacgaa ggagaaataa tagaggagga ggcaatattt
     3121 ccggaggatc aggcaaggct cacacattcc agttttcgaa ggacggcatc aatggcagtt
     3181 ccaagggaac tatcactttc gggccgtctt tatcagagtg caagccactc tctgatggaa
     3241 tactcaaggc ctaccatgaa tataagatca cgagtatctt attacagttc atctccgagg
     3301 cctcttccac ctcgtcaggc tccatcgctt atgagcttga cccacactgc aagtactccg
     3361 aaattcaatc gctactcaat aaattctcaa ttacaaagag cggttcgaaa cgattcccca
     3421 ccaaggttat caatggcctc gaatggcatg ataccagtga agaccagttc aaggtccact
     3481 acaaggggaa cggagacgcc aagatcgcag gctccttcaa gatcacgatc gttgtcttaa
     3541 ctcagaatcc caaataggta gacggagaac cggggccgaa accaggtccg gaccccacac
     3601 cctcaccagc accaccacct gaaccgacgc cagccaaaca tgaaagattc attgtttaca
     3661 ccggtacact gtcaacactc atcagtgctc gacagaactc agacagtata tcactctact
     3721 caatccgaga tcagagggtc agatatattg aagatgagaa tgcaaactgg gcgtacatca
     3781 aagcgcaatg gtattcacag aattctgtgg aagcagtacc aatgtttatc tacccagttc
     3841 cgcaaggtac ttggtcaatt gaaatctcat gtgaaggtta ccaggcaaca tcgagcacca
     3901 cggatcccca ccgggggaag tccgatggaa tgattgctta tgacgatgat caaaccaagg
     3961 tgtggaatgt tggtgtgcaa aataatgtaa ccataaccaa caataaagcc gatgctgatt
     4021 ggaaatacgg ccatcctaat ttaacaatta atggtgaacg ttttgaccag cagcaagtag
     4081 tcgagaaaga tggaacggtc tcgtttcatt tagtaactac tgggcccaat gcgagtttct
     4141 ttttagccgg ccctgccgtt aagaagattg ccaagtataa tttctgtata tcatatggag
     4201 cttggactga tcgcgatatg gagtttggtt tggtatctgt tgttcttgat gaacacttag
     4261 agggtgttag aggttctcag tacgttagga aatcgctaag accaggtcac attagcgtca
     4321 atcgttctca ccgattgcaa gaaatgcctc ccatgcgaga ggatttcagt gaagaagata
     4381 atagtagtag tgatagcaat acatataaaa cggacaactc tcccttgact gttcaccttg
     4441 taaaagcagg tgacgaggag aattactcaa cagatcgatc ggacgatgtt gaacccacac
     4501 tccatgatgc tgatgtcatg aagttctccg ggtttgttgg agctaaagat aggtttgcgt
     4561 tgcagggagc tgatccaatc ggccctggtg acagatctgt ccgtcgcttc agaccgtctg
     4621 caacattgaa gtctgcgttc cattcgggac cgactcctga tgagttgtac aatgctggcg
     4681 ctgaacaagc ggatcacgac ttcgaacact ttgtctctcg aggcaaagag aagctacagg
     4741 atgaagatcc aatggccaaa ctcgaaagag aggctgagga tttgaaacct gatagtgaca
     4801 acgaagataa cgattatgat cgaaccgctc ctgtgttcaa cccagcagat ggtgacccct
     4861 ggtctggcat tagcattaag cctagattaa aagatcagga catgaggtct accttaagca
     4921 ctggcacctt gaaaggtggt tcactgaaac cgaagaaaga accagctcca aggttcgagc
     4981 cagcgccaaa gtccgtttta gataggatta gacgtaggca agtttaatct tgcaccaata
     5041 tagaagtagt tagcgctttc cattgttatt tataggagcc aaatttggtg agtcccgatc
     5101 gatggatcct ggtaaacagg ttcggtgaac aaaaagccgg taatctcggg gagatgtcag
     5161 ctcccgtcgt atcactttcg gttgcatatc caaagaataa ccctatattt aacaactaaa
     5221 aattagatag tttccgcctc tcttgcaaac cacatgcaag atgcgagctt gtggagagta
     5281 ccttcccttg aataaggaag gttgaaagtt tctggttccc aaaccattga tcaaaattgg
     5341 ctctgcttct ggtgattaca ctgccgctga atcaacagcg taaacaaatt cctattggtc
     5401 actccgtgaa aagagagtgg ctaatacgcc cctttgatgg cgttaaatga aagcgtagg
//
LOCUS       L45                     5459 bp    RNA     linear   VRL 17-JUN-2024
DEFINITION  Soybean dwarf virus isolate L45.
ACCESSION   L45
VERSION
KEYWORDS    .
SOURCE      Soybean dwarf virus
  ORGANISM  Soybean dwarf virus
            Viruses; Riboviria; Orthornavirae; Kitrinoviricota;
            Tolucaviricetes; Tolivirales; Tombusviridae; Regressovirinae;
            Luteovirus; Luteovirus glycinis.
REFERENCE   1  (bases 1 to 5459)
  AUTHORS   Kehoe,M.A., Congdon,B.S. and Sharman,M.
  TITLE     Genetic diversity of soybean dwarf virus in two mixed-cropping
            regions of Australia
  JOURNAL   unpublished
REFERENCE   2  (bases 1 to 5459)
  AUTHORS   Kehoe,M.A., Congdon,B.S. and Sharman,M.
  TITLE     Direct Submission
  JOURNAL   Submitted (17-JUN-2024) DPIRD Diagnostic Laboratory Service,
            Department of Primary Industries and Regional Development, 3
            Baron-Hay Court, South Perth, WA 6151, Australia
COMMENT     Bankit Comment: ALT EMAIL:monica.kehoe@gmail.com
            Bankit Comment: TOTAL # OF SEQS:41
            
            ##Assembly-Data-START##
            Assembly Method       :: CLC Genomics Workbench v. 2022; Geneious
                                     Prime v. Various
            Sequencing Technology :: Illumina
            ##Assembly-Data-END##
FEATURES             Location/Qualifiers
     source          1..5459
                     /organism="Soybean dwarf virus"
                     /mol_type="genomic RNA"
                     /isolate="L45"
                     /host="Trifolium repens"
                     /db_xref="taxon:12049"
                     /country="Australia: Lambs Valley, NSW"
                     /collection_date="2022"
                     /collected_by="Joop van Leur"
     gene            64..2747
                     /gene="RdRp"
     CDS             join(64..1147,1147..2745)
                     /gene="RdRp"
                     /ribosomal_slippage
                     /note="P1-P2 frameshift fusion protein"
                     /codon_start=1
                     /product="RNA-dependent RNA polymerase"
                     /translation="MFNFDSLVTATARVVKDFISFCYNRARHVYYALKRWLWELQGVF
                     AAHDAFVDMCYDAMYGVEEFEWELQKQYSTAEIDVQLAEHEFKRLLADGAPLGSWPQP
                     CAPQGSFRSSDDFDVAARAAEANPIVDPQPSLIKGCGDKSPSNPTRIEKFINLIQKKE
                     VLSATEALIKHTYEEQIGESPFGKWFNTLPNRMNYIKRAAAKQAKAAKRSKSVRQMVT
                     EVNVIPDFISCCDVVQVDTGEKLPTKKDKEGNELPPEPKLKMFRRVKPEHVGDARKYI
                     CQHIRNNNMRLIDGSDVSHATINRYALKFCEDLELDMTSTEMLIKYAMVMVPLPRKSD
                     IEAAKIVQSPAARQIRHELGVLNAEVFLEGLCSDSGFESPFSILGLPEIVVRSGAIPR
                     KSRSTINYLSQFSLGLDYQCPNPSLHNALVAVERRVFTVGKGNEVVLPYKNIPGIFSN
                     LDYFRKSIVDKVGCPRTFSPEELAATYHSGKRTLYNAAVQSLKRKAVERSDANVTAFL
                     KMEKHLMCKKIAPRLICPRNKRYNVELGRRLKFNEKKFMHAIDSTFDSPTVLSGYDSF
                     KVGKIIANKWSKFKRPVAIGVDASRFDQHVGVEALQWEHSIYNGAFNDPILKELLHWQ
                     TENKIMLFVEDKILKFKVKGHRMSGDINTSSGNKLIMCGMMHYYFKSLGVKAELCNNG
                     DDCVIICEKKDENKFSHMHSWFKDYGFDMQIETPVYKIGQIEFCQSKPVKINGYYRMV
                     RKQESISKDAHSLISMASAEDVKTFMSATAQCGMILNSGVPVLDAFHKCLYKASGYKK
                     VSQEAIERIVSFGTQDKLGLRKERVEEPITMDNRLSYWESFGVDPQTQVLVERYFDNL
                     QVHIEPRGVKRLTPLLDKTLLSIASVARTSVSLPILSK"
     CDS             2825..2966
                     /note="ORF3a; P3a expressed by leaky scanning of
                     subgenomic mRNA"
                     /codon_start=1
                     /product="P3a"
                     /translation="-
                     ATDYRFLSGFAIGFIASIPISILAIYFVYLKISKNLRGIINEYGRG"
     CDS             2955..5025
                     /note="readthrough domain protein"
                     /codon_start=1
                     /transl_except=(pos:3555..3557,aa:OTHER)
                     /product="P3/P5"
                     /translation="MVAVSNVTIQRRRNRRAARSAPRVQLMAIPTTTGATQRRRRQRR
                     RRRNNRGGGNISGGSGKAHTFQFSKDGINGSSKGTITFGPSLSECKPLSDGILKAYHE
                     YKITSILLQFISEASSTSSGSIAYELDPHCKYSEIQSLLNKFSITKSGSKRFPTKVIN
                     GLEWHDTSEDQFKVHYKGNGDAKIAGSFKITIVVLTQNPKXVDGEPGPKPGPDPTPPP
                     APPPEPTPAKHERFIVYTGTLSTLISARQNSDSISLYSIRDQRVRYIEDENANWAYIK
                     AQWYSQNSVEAVPMFIYPVPQGTWSIEISCEGYQATSSTTDPHRGKSDGMIAYDDDQT
                     KVWNVGVQNNVTITNNKADADWKYGHPNLTINGERFDQQQVVEKDGTVSFHLVTTGPN
                     ASFFLAGPAVKKIAKYNFCISYGAWTDRDMEFGLVSVVLDEHLEGVRGSQYVRKTLRP
                     GHISVNRSHRLQEMPPMREDFSEEDNSSSDSNTYKTDNSPLTVHLVKAGDEENHSTDR
                     SDDVEPSLHDADVMKFSGFVGAKDRFALQGADPIGPGNRSVRRFRPSATLMSAFHSGP
                     TPDELYNAGAEQADHDFEHFVSRGKEKLQDEDPMAKLEREAEDLKPDSDNEDNDYDRT
                     APVFNPADGDPWSGISIKPRLKDQDMRSTLSTGTLKGGSLKPKKEPAPRFEPAPKSVL
                     DRIRRRQV"
     gene            2955..3557
                     /gene="CP"
     CDS             2955..3555
                     /gene="CP"
                     /note="Coat Protein"
                     /codon_start=1
                     /product="ORF3"
                     /translation="MVAVSNVTIQRRRNRRAARSAPRVQLMAIPTTTGATQRRRRQRR
                     RRRNNRGGGNISGGSGKAHTFQFSKDGINGSSKGTITFGPSLSECKPLSDGILKAYHE
                     YKITSILLQFISEASSTSSGSIAYELDPHCKYSEIQSLLNKFSITKSGSKRFPTKVIN
                     GLEWHDTSEDQFKVHYKGNGDAKIAGSFKITIVVLTQNPK"
     gene            2971..3538
                     /gene="MP"
     CDS             2971..3538
                     /gene="MP"
                     /note="Movement Protein"
                     /codon_start=1
                     /product="ORF4"
                     /translation="MSQYNDDAIVEPHEALHEFSSWLFQRPPAQHSAEEDNDDEGEII
                     EEEAIFPEDQARLIHSSFRRTASMAVPRELSLSGRLYQSASHSLMEYSRPTMNIRSRV
                     SYYSSSPRPLPPRQAPSLMSLTHTASTPKFNRYSINSQLQRAVRNDSPPRLSMASNGM
                     IPVKTSSRSTTRGTETPRSQAPSRSRSLS"
BASE COUNT     1617 a   1167 c   1273 g   1402 t
ORIGIN      
        1 acaagaacct cctcccggca tcttcgtatc gtgtttgagg aatctctagt gttattgtta
       61 gttatgttta acttcgatag cttagttaca gccaccgcta gggtggttaa agattttatt
      121 tctttttgct ataatagggc acggcatgtt tattatgccc taaaaagatg gctctgggaa
      181 ctccagggtg tatttgctgc acatgacgcc tttgtcgaca tgtgctatga cgccatgtat
      241 ggcgttgagg agttcgagtg ggaactgcaa aagcagtatt ccactgcaga gattgacgtg
      301 caattagctg agcacgaatt caagcgccta cttgccgatg gcgctccact agggtcatgg
      361 ccacaaccat gtgcgcccca aggctcattc aggtcgtctg acgacttcga tgtagctgct
      421 agggctgctg aggcaaaccc tattgtggac ccacaaccct ccttgattaa agggtgtggc
      481 gataaatcac cttccaatcc cactaggatt gagaagttca tcaacctcat tcaaaagaag
      541 gaggtacttt ccgctactga ggctctaatc aaacatacat atgaagagca aatcggtgaa
      601 tcaccattcg gaaagtggtt caacactctg cccaatagaa tgaattacat aaagagggca
      661 gcagcaaaac aagccaaggc ggctaaacga tctaaatctg tccgccaaat ggttaccgag
      721 gtaaacgtca ttcccgactt tatctcttgc tgtgatgttg tccaggtgga cactggtgaa
      781 aagctcccta ctaagaaaga taaagaaggg aatgaattgc cacctgagcc taaacttaaa
      841 atgtttagaa gggtgaagcc tgagcatgtt ggtgatgcca ggaaatatat ctgtcaacat
      901 attcgcaaca ataatatgag gttgatagac ggctctgatg tttctcatgc aaccatcaac
      961 cgatatgcgc tcaagttttg cgaagacttg gagcttgata tgaccagcac tgaaatgctc
     1021 atcaaatatg ctatggtcat ggtcccactc cctcgaaaat ctgatattga ggctgctaaa
     1081 atcgtccaat ctcctgctgc caggcaaata aggcatgagt tgggcgtgct taacgccgag
     1141 gttttttaga ggggctctgc tccgactctg gttttgaatc cccgttttct attttggggt
     1201 tgccagagat cgtggtgcga agtggggcta tccctaggaa gagtcgtagt actattaatt
     1261 atttgagtca gtttagttta ggtctagatt accaatgccc taatcccagt ttgcacaacg
     1321 cattggtggc ggttgagcgt agagtgttca ccgttgggaa aggaaatgag gtagtgctac
     1381 cttacaagaa cataccagga attttctcta atcttgatta tttccgcaaa tctattgtgg
     1441 ataaggttgg ttgccccagg acgttctccc ctgaagaact tgcagcgacg tatcactctg
     1501 gtaagaggac gttgtataat gctgctgttc aaagtcttaa acgcaaggct gttgagagga
     1561 gtgacgcgaa tgtgacagct ttccttaaga tggagaagca tcttatgtgt aagaagatag
     1621 cacccaggtt gatatgtccc cgcaacaaaa gatataatgt tgaattggga cgtcgattga
     1681 aattcaatga gaagaaattc atgcatgcaa tcgactcaac ttttgattcc ccaactgtat
     1741 taagtggata tgacagtttt aaagttggga agataatagc caataaatgg tcgaaattca
     1801 aacgaccagt tgcaataggt gttgatgcaa gcagatttga tcaacatgtg ggggtagaag
     1861 cactccaatg ggagcactca atctataacg gtgcattcaa tgatcccatt ctgaaggagt
     1921 tgctacactg gcaaacagag aataaaataa tgctgtttgt tgaagacaaa atcctcaagt
     1981 tcaaggtcaa aggacacaga atgtccggtg atattaacac ctcttctggc aacaaattaa
     2041 tcatgtgtgg tatgatgcac tactacttca agtcacttgg agtcaaagcc gaactctgca
     2101 ataacggcga tgattgtgtt atcatatgcg agaagaaaga tgaaaataag ttctcacaca
     2161 tgcatagctg gtttaaagac tatgggtttg acatgcagat tgagactcct gtctacaaga
     2221 ttggacagat agagttttgt caaagtaaac cagttaaaat taatggctat tatagaatgg
     2281 tgcgtaaaca agaaagtata tccaaagacg ctcattccct catttccatg gcatcagctg
     2341 aagatgtcaa aacatttatg agtgccaccg ctcaatgcgg gatgatcttg aatagtggtg
     2401 tacctgttct tgatgctttt cacaaatgcc tatacaaagc atcggggtac aagaaagtat
     2461 cgcaggaagc gatcgagagg atagtctcct tcggaacgca ggacaaactc gggctcagga
     2521 aagagcgagt tgaagaacca ataacgatgg ataataggtt gagttattgg gagtcctttg
     2581 gggttgaccc gcagacacag gtccttgtcg aacgatattt tgacaatctg caggtccata
     2641 tcgaaccccg cggcgtaaag agattgacgc ctttactcga taaaactttg ctttcaattg
     2701 cgagtgtagc acgaacatct gtgtcgctac caatactttc aaaatagaag cactcataat
     2761 caccatagta gttatagtac tagtagtagt tagttgttta gattacgcta gttcgtacaa
     2821 gtaagttgca acggattacc gatttttatc tgggtttgct atcggcttta tagctagcat
     2881 accgatatca atattggcaa tttactttgt ttacctaaaa atttcaaaga atctgagagg
     2941 gatcatcaac gaatatggtc gcggttagca atgtcacaat acaacgacga cgcaatcgta
     3001 gagccgcacg aagcgctcca cgagttcagc tcatggctat tccaacgacc accggcgcaa
     3061 cacagcgcag aagaagacaa cgacgacgaa ggagaaataa tagaggagga ggcaatattt
     3121 ccggaggatc aggcaaggct catacattcc agttttcgaa ggacggcatc aatggcagtt
     3181 ccaagggaac tatcactttc gggccgtctt tatcagagtg caagccactc tctgatggaa
     3241 tactcaaggc ctaccatgaa tataagatca cgagtatctt attacagttc atctccgagg
     3301 cctcttccac ctcgtcaggc tccatcgctt atgagcttga cccacactgc aagtactccg
     3361 aaattcaatc gctactcaat aaattctcaa ttacaaagag cggttcgaaa cgattcccca
     3421 ccaaggttat caatggcctc gaatggcatg ataccagtga agaccagttc aaggtccact
     3481 acaaggggaa cggagacgcc aagatcgcag gctccttcaa gatcacgatc gttgtcttga
     3541 ctcagaatcc caaataggta gacggagaac cggggccgaa accaggtccg gaccccacac
     3601 ccccaccagc accaccacct gaaccgacgc cagccaaaca tgaaagattc attgtttaca
     3661 ccggtacact gtcaacactc atcagtgctc gacagaactc agacagtata tcactctact
     3721 caattcgaga ccagagggtc agatatattg aagatgagaa tgcaaactgg gcgtacatca
     3781 aagcacaatg gtattcgcag aattctgtgg aagcagtacc aatgtttatc tacccagttc
     3841 cgcaaggtac ttggtcaatt gaaatctcat gtgaaggtta ccaggcaaca tcgagcacca
     3901 cggatcccca ccgggggaag tccgatggaa tgattgctta tgacgatgat caaaccaagg
     3961 tatggaatgt tggtgtgcaa aataatgtaa ccataaccaa caataaagcc gatgctgatt
     4021 ggaaatacgg ccatcctaat ttaacaatta atggtgaacg ttttgaccag cagcaagtag
     4081 tcgagaaaga tggaacggtc tcgtttcatt tagtaactac tgggcccaat gcgagtttct
     4141 ttttagccgg ccctgccgtt aagaagattg ccaagtataa tttctgtata tcatatggag
     4201 cttggactga tcgcgatatg gagtttggtt tggtatctgt tgttctcgat gaacacttag
     4261 agggtgttag aggttctcag tacgttagga aaacgctaag accaggtcac attagcgtca
     4321 atcgttccca ccgattgcaa gaaatgcctc ccatgcgaga ggatttcagt gaggaagata
     4381 atagtagtag tgatagtaat acatataaaa cggacaactc tcccttgact gttcaccttg
     4441 taaaagcagg tgacgaggag aatcactcaa cagatcgatc ggacgatgtt gaaccctcac
     4501 tccatgatgc tgatgtcatg aagttctccg ggtttgttgg agctaaagat aggtttgcgt
     4561 tgcagggagc tgatccaatc ggccctggta acagatctgt ccgtcgcttc agaccgtctg
     4621 caacattgat gtctgcgttc cattcgggac cgactcctga tgagttgtac aatgctggcg
     4681 ctgaacaagc ggatcacgac ttcgagcact ttgtctctcg aggcaaagag aaactacagg
     4741 atgaggatcc gatggccaaa ctcgaaagag aggctgagga tttgaaacct gatagtgaca
     4801 acgaagataa cgattatgat cgaaccgctc ctgtgttcaa cccagcagat ggtgacccct
     4861 ggtctggcat tagcattaag cctagattaa aagatcagga tatgaggtct accttaagca
     4921 ctggcacctt gaaaggtggt tcactgaaac cgaagaaaga accagcccca aggttcgagc
     4981 cagcgccaaa gtccgtttta gataggatta gacgtaggca agtttaatct tgcaccaata
     5041 tagaagtagt tagcgctttc cattattatt tataggagcc aaatttggtg agtcccgatc
     5101 gatggatcct ggtaaacagg ttcggtgaat aaaaagccgg taatctcggg gagatgtcaa
     5161 ctcccgccgt atcactttcg gttgcatatc cagaaaataa ccctatattt aataactaaa
     5221 aattagatag tttccgcctc tcttgcaaac cacatgcaag atgcgagctt gtggagagta
     5281 ccttcccttg aataaggagg gttgaaagtt tctggttccc aaaccattga tcaaaattgg
     5341 ctctgcttct ggtgattaca ctgccgctga aataacagcg taaacaaatt gttagtagct
     5401 actccgtgaa aagagagtgg ctagtacgcc ccttagatgg cgttaaatga aagcgtagg
//
LOCUS       L46                     5459 bp    RNA     linear   VRL 17-JUN-2024
DEFINITION  Soybean dwarf virus isolate L46.
ACCESSION   L46
VERSION
KEYWORDS    .
SOURCE      Soybean dwarf virus
  ORGANISM  Soybean dwarf virus
            Viruses; Riboviria; Orthornavirae; Kitrinoviricota;
            Tolucaviricetes; Tolivirales; Tombusviridae; Regressovirinae;
            Luteovirus; Luteovirus glycinis.
REFERENCE   1  (bases 1 to 5459)
  AUTHORS   Kehoe,M.A., Congdon,B.S. and Sharman,M.
  TITLE     Genetic diversity of soybean dwarf virus in two mixed-cropping
            regions of Australia
  JOURNAL   unpublished
REFERENCE   2  (bases 1 to 5459)
  AUTHORS   Kehoe,M.A., Congdon,B.S. and Sharman,M.
  TITLE     Direct Submission
  JOURNAL   Submitted (17-JUN-2024) DPIRD Diagnostic Laboratory Service,
            Department of Primary Industries and Regional Development, 3
            Baron-Hay Court, South Perth, WA 6151, Australia
COMMENT     Bankit Comment: ALT EMAIL:monica.kehoe@gmail.com
            Bankit Comment: TOTAL # OF SEQS:41
            
            ##Assembly-Data-START##
            Assembly Method       :: CLC Genomics Workbench v. 2022; Geneious
                                     Prime v. Various
            Sequencing Technology :: Illumina
            ##Assembly-Data-END##
FEATURES             Location/Qualifiers
     source          1..5459
                     /organism="Soybean dwarf virus"
                     /mol_type="genomic RNA"
                     /isolate="L46"
                     /host="Trifolium pratense"
                     /db_xref="taxon:12049"
                     /country="Australia: Lambs Valley, NSW"
                     /collection_date="2022"
                     /collected_by="Joop van Leur"
     gene            64..2747
                     /gene="RdRp"
     CDS             join(64..1147,1147..2745)
                     /gene="RdRp"
                     /ribosomal_slippage
                     /note="P1-P2 frameshift fusion protein"
                     /codon_start=1
                     /product="RNA-dependent RNA polymerase"
                     /translation="MFNFDSLVTATARVVKDFISFCYNRARHVYYALKRWLWELQGVF
                     AAHDAFVDMCYDAMYGVEEFEWELQKQYSTAEIDVQLAEHEYKRLLADGAPLGSWPQP
                     CAPQGSFRSSDDFDVAARAAEANPIVDPQPSLIKGCGDKSPSNPTRIEKFINLVQKKE
                     VLSATEALIKHTYEEQIGESPFGKWFNTLPNRMNYIKRAAAKQAKAAKRSKSVRQMVT
                     EVNVIPDFISCCDVVQVDTGEKLPTKKDKEGNELPPEPKLKMFRRVKPEHVGDARKYI
                     CQHIRNNNMRLIDGSDVSHATINRYALKFCEDLELDMTSTEMLIKYAMVMVPLPRKSD
                     IEAAKIVQSPAARQIRHELGVLNAEVFLEGLCSDSGFESPFSILGLPEIVVRSGAIPR
                     KSRSTINYLSQFSLGLDYQCPNPSLHNALVAVERRVFTVGKGNEVVLPYKNIPGIFSN
                     LDYFRKSIVDKVGCPRTFSPEELAATYHSGKRTLYNAAVQSLKRKAVERSDANVTAFL
                     KMEKHLMCKKIAPRLICPRNKRYNVELGRRLKFNEKKFMHAIDSTFDSPTVLSGYDSF
                     KVGKIIANKWSKFKRPVAIGVDASRFDQHVGVEALQWEHSIYNGAFNDPILKELLHWQ
                     TENKIMLFVEDKILKFKVKGHRMSGDINTSSGNKLIMCGMMHYYFKSLGVKAELCNNG
                     DDCVIICEKKDENKFSHMHSWFKDYGFDMQIETPVYKIGQIEFCQSKPVKINGYYRMV
                     RKQESISKDAHSLISMASAEDVKTFMSATAQCGMILNSGVPVLDAFHKCLYKASGYKK
                     VSQEAIERIVSFGTQDKLGLRKERVEEPITMDNRLSYWESFGVDPQTQVLVERYFDNL
                     QVHIEPRGVKRLTPLLDKTLLSIASVARTSVSLPILSK"
     CDS             2825..2966
                     /note="ORF3a; P3a expressed by leaky scanning of
                     subgenomic mRNA"
                     /codon_start=1
                     /product="P3a"
                     /translation="-
                     ATDYRFLSGFAIGFIASIPISILAIYFVYLKISKNLRGIINEYGRG"
     CDS             2955..5025
                     /note="readthrough domain protein"
                     /codon_start=1
                     /transl_except=(pos:3555..3557,aa:OTHER)
                     /product="P3/P5"
                     /translation="MVAVSNVTIQRRRNRRAARSAPRVQLMAIPTTTGATQRRRRQRR
                     RRRNNRGGGNISGGSGKAHTFQFSKDGINGSSKGTITFGPSLSECKPLSDGILKAYHE
                     YKITSILLQFISEASSTSSGSIAYELDPHCKYSEIQSLLNKFSITKSGSKRFPTKVIN
                     GLEWHDTSEDQFKVHYKGNGDAKIAGSFKITIVVLTQNPKXVDGEPGPKPGPDPTPPP
                     APPPEPTPAKHERFIVYTGTLSTLISARQNSDSISLYSIRDQRVRYIEDENANWAYIK
                     AQWYSQNSVEAVPMFIYPVPQGTWSVEISCEGYQATSSTTDPHRGKSDGMIAYDDDQT
                     KVWNVGVQNNVTITNNKADADWKYGHPNLTINGERFDQQQVVEKDGTVSFHLVTTGPN
                     ASFFLAGPAVKKIAKYNFCISYGAWTDRDMEFGLVSVVLDEHLEGVRGSQYVRKTLRP
                     GHISVNRSHRLQEMPPMREDFSEEDNSSSDSNTYKTDNSPLTVHLVKAGDEENYTTDR
                     SDDVEPILHDADVMKFSGFVGAKDRFMLQGADPIGPGDRSVRRFKPSATLKSAFHSGP
                     TPDELYNAGTEQADHDFEHFVSRGKEKLQDEDPMAKLEREAEDLKPDSDNEDNDYDRT
                     APMFNPADGDPWSGINIKPRLKDQDMRSTLSTGTLKGGSLKPKKEPAPRYEPAPKSVL
                     DRIRRRQV"
     gene            2955..3557
                     /gene="CP"
     CDS             2955..3555
                     /gene="CP"
                     /note="Coat Protein"
                     /codon_start=1
                     /product="ORF3"
                     /translation="MVAVSNVTIQRRRNRRAARSAPRVQLMAIPTTTGATQRRRRQRR
                     RRRNNRGGGNISGGSGKAHTFQFSKDGINGSSKGTITFGPSLSECKPLSDGILKAYHE
                     YKITSILLQFISEASSTSSGSIAYELDPHCKYSEIQSLLNKFSITKSGSKRFPTKVIN
                     GLEWHDTSEDQFKVHYKGNGDAKIAGSFKITIVVLTQNPK"
     gene            2971..3538
                     /gene="MP"
     CDS             2971..3538
                     /gene="MP"
                     /note="Movement Protein"
                     /codon_start=1
                     /product="ORF4"
                     /translation="MSQYNDDAIVEPHEALHEFSSWLFQRPPAQHSAEEDNDDEGEII
                     EEEAIFPEDQARLTHSSFRRTASMAVPRELSLSGRLYQSASHSLMEYSRPTMNIRSRV
                     SYYSSSPRPLPPRQAPSLMSLTHTASTPKFNRYSINSQLQRAVRNDSPPRLSMASNGM
                     IPVKTSSRSTTRGTETPRSQAPSRSRSLS"
BASE COUNT     1621 a   1178 c   1270 g   1390 t
ORIGIN      
        1 acaagaacct cctcccggca tcttcgtatc gtgtttgagg aatctctagt gttattgtta
       61 gttatgttta acttcgatag cttagttaca gccaccgcta gggtggttaa agattttatt
      121 tctttttgct ataatagggc acggcatgtt tattatgccc taaaaagatg gctctgggaa
      181 ctccagggtg tatttgctgc acatgacgcc tttgtcgaca tgtgctatga cgccatgtat
      241 ggcgttgagg agttcgagtg ggaactgcaa aagcagtatt ccactgcaga gattgacgtg
      301 caattagctg agcacgaata caagcgccta cttgccgatg gcgctccact agggtcatgg
      361 ccacaaccat gtgcgcccca aggctcattc aggtcgtctg acgacttcga tgtagctgct
      421 agggctgctg aggcaaaccc tattgtggac ccacaaccct ccttgattaa agggtgtggc
      481 gataaatcac cttccaatcc cactaggatt gagaagttca tcaacctcgt ccaaaagaag
      541 gaggtacttt ccgctactga ggctctaatc aaacatacat atgaagagca aatcggtgaa
      601 tcaccattcg gaaagtggtt caacactctg cccaatagaa tgaattacat aaagagggca
      661 gcagcaaaac aagccaaggc ggctaaacga tctaaatctg tccgccaaat ggttaccgag
      721 gtaaacgtca ttcccgactt tatctcttgc tgtgatgttg tccaggtgga cactggtgaa
      781 aagctcccta ctaagaaaga taaagaaggg aatgaattgc cacctgagcc taagcttaaa
      841 atgtttagaa gggtgaagcc tgagcatgtt ggtgatgcca ggaaatacat ctgtcaacat
      901 attcgcaaca ataatatgag gttgatagac ggctctgatg tttctcatgc aaccatcaac
      961 cgatatgcgc tcaagttttg cgaagacttg gagcttgata tgaccagcac tgaaatgctc
     1021 atcaaatatg ctatggtcat ggtcccactc cctcgaaaat ctgatattga ggctgctaaa
     1081 atcgtccaat ctcctgctgc caggcaaata aggcatgagt tgggcgtgct taacgccgag
     1141 gttttttaga ggggctctgc tccgactctg gttttgaatc cccgttttct attttggggt
     1201 tgccagagat cgtggtgcga agtggggcta tccctaggaa gagtcgtagt actattaatt
     1261 atttgagtca gtttagttta ggtctagatt accaatgccc taatcccagt ttgcacaacg
     1321 cattggtggc ggttgagcgt agagtgttca ccgttgggaa aggaaatgag gtagtgctac
     1381 cttacaagaa cataccagga attttctcta atcttgatta tttccgcaaa tctattgtgg
     1441 ataaggttgg ttgccccagg acgttctccc ctgaagaact tgcagcgacg tatcactctg
     1501 gtaagagaac gttgtataat gctgctgttc aaagtcttaa acgtaaggct gttgagagga
     1561 gtgacgcgaa tgtgacagct ttccttaaga tggagaagca tcttatgtgt aagaagatag
     1621 cacccaggtt gatatgtccc cgcaacaaaa gatataatgt tgaattggga cgtcgattga
     1681 aattcaatga gaagaaattc atgcatgcaa tcgactcaac ttttgattcc ccaactgtat
     1741 taagtggata tgacagtttt aaagttggga agataatagc caataaatgg tcgaaattca
     1801 aacgaccagt tgcaataggt gttgatgcaa gcagatttga tcaacatgtg ggggtagaag
     1861 cactccaatg ggagcactca atctacaacg gtgcattcaa tgatcccatt ctgaaggagt
     1921 tgctacactg gcaaacagag aataaaataa tgctgtttgt tgaagacaaa atcctcaagt
     1981 tcaaggtcaa aggacacaga atgtccggtg acattaacac ctcttctggc aacaaattaa
     2041 tcatgtgtgg tatgatgcac tactacttca agtcacttgg agtcaaagcc gaactctgca
     2101 ataacggcga tgattgtgtt atcatatgcg agaagaaaga tgaaaataag ttctcacaca
     2161 tgcatagctg gtttaaagac tatgggtttg acatgcagat tgagactcct gtctacaaga
     2221 ttggacagat agagttttgt caaagtaaac cagttaaaat taatggctat tatagaatgg
     2281 tgcgtaaaca agaaagcata tccaaagacg cccattccct catttccatg gcatcagctg
     2341 aagatgtcaa aacatttatg agtgccaccg ctcaatgcgg gatgatcttg aatagtggtg
     2401 tacctgttct tgatgctttt cacaaatgcc tatacaaagc atcggggtac aagaaagtat
     2461 cgcaggaagc gatcgagagg atagtctcct tcggaacgca ggacaaactc gggctcagga
     2521 aagagcgagt tgaagaacca ataacgatgg ataataggtt gagttattgg gagtcctttg
     2581 gggttgaccc gcagacacag gtccttgtcg aacgatattt tgacaatctg caggtccata
     2641 tcgaaccccg cggcgtaaag agattgacgc ctttactcga taaaactttg ctttcaattg
     2701 cgagtgtagc acgaacatct gtgtcgctac caatactttc aaaatagaag cactcataat
     2761 caccatagta gttatagtac tagtagtagt tagctgttta gattacgcta gttcgtacaa
     2821 gtaagttgca acggattacc gatttttatc tgggtttgct atcggcttta tagctagcat
     2881 accaatatca atattggcaa tttactttgt ttacctaaaa atttcaaaga atctgagagg
     2941 gatcatcaac gaatatggtc gcggttagca atgtcacaat acaacgacga cgcaatcgta
     3001 gagccgcacg aagcgctcca cgagttcagc tcatggctat tccaacgacc accggcgcaa
     3061 cacagcgcag aagaagacaa cgacgacgaa ggagaaataa tagaggagga ggcaatattt
     3121 ccggaggatc aggcaaggct cacacattcc agttttcgaa ggacggcatc aatggcagtt
     3181 ccaagggaac tatcactttc gggccgtctt tatcagagtg caagccactc tctgatggaa
     3241 tactcaaggc ctaccatgaa tataagatca cgagtatctt attacagttc atctccgagg
     3301 cctcttccac ctcgtcaggc tccatcgctt atgagcttga cccacactgc aagtactccg
     3361 aaattcaatc gctactcaat aaattctcaa ttacaaagag cggttcgaaa cgattcccca
     3421 ccaaggttat caatggcctc gaatggcatg ataccagtga agaccagttc aaggtccact
     3481 acaaggggaa cggagacgcc aagatcgcag gctccttcaa gatcacgatc gttgtcttaa
     3541 ctcagaatcc caaataggta gacggagaac cggggccgaa accaggtccg gaccccacac
     3601 ccccaccagc accaccacct gaaccgacgc cagccaaaca tgaaagattc attgtttaca
     3661 ccggtacact gtcaacactc atcagtgctc gacagaactc agacagtata tcactctact
     3721 cgattcgaga ccagagggtc agatatattg aagatgagaa tgcaaactgg gcgtacatca
     3781 aagcgcaatg gtattcacag aattctgtgg aagcagtacc aatgtttatc tacccagttc
     3841 cgcaaggtac ttggtcagtt gaaatttcat gtgaaggtta ccaggcaaca tcgagcacca
     3901 cggatcccca ccgggggaag tccgatggaa tgattgctta tgacgatgat caaaccaagg
     3961 tgtggaatgt tggtgtgcaa aataatgtaa ccataaccaa caataaagcc gatgctgatt
     4021 ggaaatacgg ccatcctaat ttaacaatta atggtgaacg ttttgaccag cagcaagtag
     4081 tcgagaaaga tggaacggtc tcgtttcatt tagtaactac tgggcccaat gcgagtttct
     4141 ttttagctgg ccctgccgtt aagaagattg ccaagtataa tttctgtata tcatatggag
     4201 cttggactga tcgcgatatg gagtttggtt tggtatctgt tgttctcgat gaacacttag
     4261 agggtgttag aggttctcag tacgttagga aaacgctaag accaggtcac attagcgtca
     4321 atcgctccca ccgattgcaa gaaatgcctc ccatgcgaga ggatttcagt gaggaagata
     4381 atagtagtag tgatagtaat acatataaaa cggacaactc tcccttgacc gttcaccttg
     4441 taaaagcagg tgacgaggag aattatacaa cagatcgatc ggacgatgtt gaacccatac
     4501 tccatgatgc tgatgtcatg aagttctccg ggtttgttgg agctaaagac aggtttatgt
     4561 tacagggtgc tgatccaatc ggccctggtg acaggtctgt ccgtcgcttc aaaccgtccg
     4621 ccacattgaa gtctgcgttc cattcgggac cgactcctga tgagttgtac aatgctggca
     4681 ctgaacaagc ggatcacgac ttcgaacact ttgtctctcg aggcaaggag aagctacagg
     4741 atgaagatcc aatggccaaa ctcgaaagag aggctgagga tttgaaacct gatagtgata
     4801 acgaagataa cgattatgat cgaaccgctc ctatgttcaa cccagcagat ggtgacccct
     4861 ggtctggcat taatatcaag cctagattaa aagatcagga tatgaggtcc accttaagca
     4921 ctggcacctt gaaaggtggt tcactgaaac cgaagaaaga accagcccca aggtatgagc
     4981 cagcgccaaa gtccgtctta gataggatta gacgtaggca agtttaatct tgcaccaata
     5041 tagaagtaga tagcgctttc cattgttatt tataggagcc aaatttggtg agtcccgatc
     5101 gatggatcct gggaaacagg ttcggtgaac aaaaagccgg taatctcggg gagatgtcag
     5161 ctcccgtcgt atcactttcg gttgcatatc caaagaataa ccctacattt aacaactaaa
     5221 aattagatag tttccgcctc tcttgcaaac cacatgcaag atgcgagctt gtggagagta
     5281 ccttcccttg aataaggaag gttgaaagtt tctggttccc aaaccattga tcaaaattgg
     5341 ctctgcttct ggtgattaca ctgccgctga atcaacagcg taaacaaatt cctattggtc
     5401 actccgtgaa aagagagtgg ctaatacgcc cctttgatgg cgttaaatga aagcgtagg
//
LOCUS       L51                     5459 bp    RNA     linear   VRL 17-JUN-2024
DEFINITION  Soybean dwarf virus isolate L51.
ACCESSION   L51
VERSION
KEYWORDS    .
SOURCE      Soybean dwarf virus
  ORGANISM  Soybean dwarf virus
            Viruses; Riboviria; Orthornavirae; Kitrinoviricota;
            Tolucaviricetes; Tolivirales; Tombusviridae; Regressovirinae;
            Luteovirus; Luteovirus glycinis.
REFERENCE   1  (bases 1 to 5459)
  AUTHORS   Kehoe,M.A., Congdon,B.S. and Sharman,M.
  TITLE     Genetic diversity of soybean dwarf virus in two mixed-cropping
            regions of Australia
  JOURNAL   unpublished
REFERENCE   2  (bases 1 to 5459)
  AUTHORS   Kehoe,M.A., Congdon,B.S. and Sharman,M.
  TITLE     Direct Submission
  JOURNAL   Submitted (17-JUN-2024) DPIRD Diagnostic Laboratory Service,
            Department of Primary Industries and Regional Development, 3
            Baron-Hay Court, South Perth, WA 6151, Australia
COMMENT     Bankit Comment: ALT EMAIL:monica.kehoe@gmail.com
            Bankit Comment: TOTAL # OF SEQS:41
            
            ##Assembly-Data-START##
            Assembly Method       :: CLC Genomics Workbench v. 2022; Geneious
                                     Prime v. Various
            Sequencing Technology :: Illumina
            ##Assembly-Data-END##
FEATURES             Location/Qualifiers
     source          1..5459
                     /organism="Soybean dwarf virus"
                     /mol_type="genomic RNA"
                     /isolate="L51"
                     /host="Trifolium pratense"
                     /db_xref="taxon:12049"
                     /country="Australia: Glen Innes, NSW"
                     /collection_date="2022"
                     /collected_by="Joop van Leur"
     gene            64..2747
                     /gene="RdRp"
     CDS             join(64..1147,1147..2745)
                     /gene="RdRp"
                     /ribosomal_slippage
                     /note="P1-P2 frameshift fusion protein"
                     /codon_start=1
                     /product="RNA-dependent RNA polymerase"
                     /translation="MFNFDSLVTATARVVKDFISFCYNRARHVYYALKRWLWELQGVF
                     AAHDAFVDMCYDAMYGVEEFEWELQKQYSTAEIDVQLAEHEYKRLLADGAPLGSWPQP
                     CAPQGSFRSSDDFDVAARAAEANPIVDPQPSLIKGCGDKSPSNPTRIEKFINLVQKKE
                     VLSATEALIKHKYEEQIGESPFGKWFNTLPNRMNYIKRAAAKQAKAAKRSKSVRQMVT
                     EVNVIPDFISCCDVVQVDTGEKLPTKKDKEGNELPPEPKLKMFRRVKPEHVGDARKYI
                     CQHIRNNNMRLIDGSDVSHATINRYALKFCEDLELDMTSTEMLIKYAMVMVPLPRKSD
                     IEAAKIVQSPAARQIRHELGVLNAEVFLEGLCSDSGFESPFSILGLPEIVVRSGAIPR
                     KSRSTINYLSQFSLGLDYQCPNPSLHNALVAVERRVFTVGKGNEVVLPYKNIPGIFSN
                     LDYFRKSIVDKVGCPRTFSPEELAATYHSGKRTLYNAAVQSLKRKAVERSDANVTAFL
                     KMEKHLMCKKIAPRLICPRNKRYNVELGRRLKFNEKKFMHAIDSTFDSPTVLSGYDSF
                     KVGKIIANKWSKFKRPVAIGVDASRFDQHVGVEALQWEHSIYNGAFNDPILKELLHWQ
                     TENKIMLFVEDKILKFKVKGHRMSGDINTSSGNKLIMCGMMHYYFKSLGVKAELCNNG
                     DDCVIICEKKDENKFSHMHSWFKDYGFDMQIETPVYKIGQIEFCQSKPVKINGYYRMV
                     RKQESISKDAHSLISMASAEDVKTFMSATAQCGMILNSGVPVLDAFHKCLYKASGYKK
                     VSQEAIERIVSFGTQDKLGLRKERVEEPITMDNRLSYWESFGVDPQTQVLVERYFDNL
                     QVHIEPRGVKRLTPLLDKTLLSIASVARTSVSLPVLSK"
     CDS             2825..2966
                     /note="ORF3a; P3a expressed by leaky scanning of
                     subgenomic mRNA"
                     /codon_start=1
                     /product="P3a"
                     /translation="-
                     ATDYRFLSGFAIGFIASIPISILAIYFVYLKISKNLRGIINEYGRG"
     CDS             2955..5025
                     /note="readthrough domain protein"
                     /codon_start=1
                     /transl_except=(pos:3555..3557,aa:OTHER)
                     /product="P3/P5"
                     /translation="MVAVSNVTIQRRRNRRAARSAPRVQLMAIPTTTGATQRRRRQRR
                     RRRNNRGGGNISGGPGKAHTFQFSKDGINGSSKGTITFGPSLSECKPLSDGILKAYHE
                     YKITSILLQFISEASSTSSGSIAYELDPHCKYSEIQSLLNKFSITKSGSKRFPTKVIN
                     GLEWHDTSEDQFKVHYKGNGDAKIAGSFKITIVVLTQNPKXVDGEPGPKPGPDPTPPP
                     APPPEPTPAKHERFIVYTGTLSTLISARQNSDSISLYSIRDQRVRYIEDENANWAYIK
                     AQWYSQNSVEAVPMFIYPVPQGTWSVEISCEGYQATSSTTDPHRGKSDGMIAYDDDQT
                     KVWNVGVQNNVTITNNKADADWKYGHPNLTINGERFDQQQVVEKDGTVSFHLVTTGPN
                     ASFFLAGPAVKKIAKYNFCISYGAWTDRDMEFGLVSVVLDEHLEGVRGSQYVRKTLRP
                     GHISVNRSHRLQEMPPMREDFSEEDNSSSDSNTYKTDNSPLTVHLVKAGDEENYTTDR
                     SDDVEPILHDADVMKFSGFVGAKDRFILQGADPIGPGDRSVRRFKPSATLKSAFHSGP
                     TPDELYNAGTEQADHDFEHFVSRGKEKLQDEDPMAKLEREAEDLKPDSDNEDNDYDRT
                     APMFNPADGDPWSGISIKPRLKDQDMRSTLSTGTLKGGSLKPKKEPAPRYEPAPKSVL
                     DRIRRRQV"
     gene            2955..3557
                     /gene="CP"
     CDS             2955..3555
                     /gene="CP"
                     /note="Coat Protein"
                     /codon_start=1
                     /product="ORF3"
                     /translation="MVAVSNVTIQRRRNRRAARSAPRVQLMAIPTTTGATQRRRRQRR
                     RRRNNRGGGNISGGPGKAHTFQFSKDGINGSSKGTITFGPSLSECKPLSDGILKAYHE
                     YKITSILLQFISEASSTSSGSIAYELDPHCKYSEIQSLLNKFSITKSGSKRFPTKVIN
                     GLEWHDTSEDQFKVHYKGNGDAKIAGSFKITIVVLTQNPK"
     gene            2971..3538
                     /gene="MP"
     CDS             2971..3538
                     /gene="MP"
                     /note="Movement Protein"
                     /codon_start=1
                     /product="ORF4"
                     /translation="MSQYNDDAIVEPHEALHEFSSWLFQRPPAQHSAEEDNDDEGEII
                     EEEAIFPEDQARLTHSSFRRTASMAVPRELSLSGRLYQSASHSLMEYSRPTMNIRSRV
                     SYYSSSPRPLPPRQAPSLMSLTHTANTPKFNRYSINSQLQRAVRNDSPPRLSMASNGM
                     IPVKTSSRSTTRGTETPRSQAPSRSRSLS"
BASE COUNT     1623 a   1180 c   1270 g   1385 t      1 others
ORIGIN      
        1 acaagaacct cctcccggca tctycgtatc gtgtttgagg aatctctagt gttattgtta
       61 gttatgttta acttcgatag cttagttaca gccaccgcta gggtggttaa agattttatt
      121 tctttttgct ataatagggc acggcatgtt tattatgccc taaaaagatg gctctgggaa
      181 ctccagggtg tatttgctgc acatgacgcc tttgtggaca tgtgctatga cgccatgtat
      241 ggcgttgagg agttcgagtg ggaactgcaa aagcagtact ccactgcaga gattgacgtg
      301 caattagctg agcacgaata caagcgccta cttgccgatg gcgctccact agggtcatgg
      361 ccacaaccat gtgcgcccca aggctcattc aggtcgtctg acgacttcga tgtagctgct
      421 agggctgctg aggcaaaccc tattgtggac ccacaaccct ccttgattaa agggtgtggc
      481 gataaatcac cttccaatcc cactaggatt gagaagttca tcaacctcgt ccaaaagaag
      541 gaggtacttt ccgctactga ggctctaatc aaacataaat atgaagagca aatcggtgaa
      601 tcaccattcg gaaagtggtt caacactctg cccaatagaa tgaattacat aaagagggca
      661 gcagcaaaac aagccaaggc ggctaaacga tctaaatctg tccgccaaat ggttaccgag
      721 gtaaacgtca ttcccgactt tatctcttgc tgtgatgttg tccaggtgga cactggtgaa
      781 aagctcccta ctaagaaaga taaagaaggg aatgaattgc cacctgagcc taagcttaaa
      841 atgtttagaa gggtgaagcc tgagcatgtt ggtgatgcca ggaaatacat ctgtcaacat
      901 attcgcaaca ataatatgag gttgatagac ggctctgatg tttctcatgc aaccatcaac
      961 cgatatgcgc tcaagttttg cgaagacttg gagcttgata tgaccagcac tgaaatgctc
     1021 atcaaatatg ctatggtcat ggtcccactc cctcgaaaat ctgatattga ggctgctaaa
     1081 atcgtccaat ctcctgctgc caggcaaata aggcatgagt tgggcgtgct taacgccgag
     1141 gttttttaga ggggctctgc tccgactctg gttttgaatc cccgttttct attttggggt
     1201 tgccagagat cgtggtgcga agtggggcta tccctaggaa gagtcgtagt actattaatt
     1261 atttgagtca gtttagttta ggtctagatt accaatgccc taatcccagt ttgcacaacg
     1321 cattggtggc ggttgagcgt agagtgttca ccgttgggaa aggaaatgag gtagtgctac
     1381 cttacaagaa cataccagga attttctcta atcttgatta tttccgcaaa tctattgtgg
     1441 ataaggttgg ttgccccagg acgttctccc ctgaagaact tgcagcgacg tatcactctg
     1501 gtaagagaac gttgtataat gctgctgttc aaagtcttaa acgtaaggct gttgagagga
     1561 gtgacgcgaa tgtgacagct ttccttaaga tggagaagca tcttatgtgt aagaagatag
     1621 cacccaggtt gatatgtccc cgcaacaaaa gatataatgt tgaattggga cgtcgattga
     1681 aattcaatga gaagaaattc atgcatgcaa tcgactcaac ctttgattcc ccaactgtat
     1741 taagtggata tgacagtttt aaagttggga agataatagc caataaatgg tcgaaattca
     1801 aacgaccagt tgcaataggt gttgatgcaa gcagatttga tcaacatgtg ggggtagaag
     1861 cactccaatg ggagcactca atttacaacg gtgcattcaa tgatcccatt ctgaaggagt
     1921 tgctacactg gcaaacagag aataaaataa tgctgtttgt tgaagacaaa atcctcaagt
     1981 tcaaggtcaa aggacacaga atgtccggtg acattaacac ctcttctggc aacaaattaa
     2041 tcatgtgtgg tatgatgcac tactacttca agtcacttgg agtcaaagcc gaactctgca
     2101 ataacggcga tgattgtgtt atcatatgcg agaagaaaga tgaaaataag ttctcacaca
     2161 tgcatagctg gtttaaagac tatgggtttg acatgcagat tgagactcct gtctacaaga
     2221 ttggacagat agagttttgt caaagtaaac cagttaaaat taatggctat tatagaatgg
     2281 tgcgtaaaca agaaagcata tccaaagacg cccattccct catttccatg gcatcagctg
     2341 aagatgtcaa aacatttatg agtgccaccg ctcaatgcgg gatgatcttg aatagtggtg
     2401 tacctgttct tgatgctttt cacaaatgcc tatacaaagc atcggggtac aagaaagtat
     2461 cgcaggaagc gatcgagagg atagtctcct tcggaacgca ggacaaactc gggctcagga
     2521 aagagcgagt tgaagaacca ataacgatgg ataataggtt gagttattgg gagtcctttg
     2581 gggttgaccc gcagacacag gtccttgtcg aacgatattt tgacaatctg caggtccata
     2641 tcgaaccccg cggcgtaaag agattgacgc ctttactcga taaaactttg ctttcaattg
     2701 cgagtgtagc acgaacatct gtgtcgctac cagtactttc aaaatagaag cactcataat
     2761 caccatagta gttatagtac tagtagtagt tagctgttta gattacgcta gttcgtacaa
     2821 gtaagttgca acggattacc gatttttatc tgggtttgct atcggcttta tagctagcat
     2881 accaatatca atattggcaa tttactttgt ttacctaaaa atttcaaaga atctgagagg
     2941 gatcatcaac gaatatggtc gcggttagca atgtcacaat acaacgacga cgcaatcgta
     3001 gagccgcacg aagcgctcca cgagttcagc tcatggctat tccaacgacc accggcgcaa
     3061 cacagcgcag aagaagacaa cgacgacgaa ggagaaataa tagaggagga ggcaatattt
     3121 ccggaggacc aggcaaggct cacacattcc agttttcgaa ggacggcatc aatggcagtt
     3181 ccaagggaac tatcactttc gggccgtctt tatcagagtg caagccactc tctgatggaa
     3241 tactcaaggc ctaccatgaa tataagatca cgagtatctt attacagttc atctccgagg
     3301 cctcttccac ctcgtcaggc tccatcgctt atgagcttga cccacactgc aaatactccg
     3361 aaattcaatc gctactcaat aaattctcaa ttacaaagag cggttcgaaa cgattcccca
     3421 ccaaggttat caatggcctc gaatggcatg ataccagtga agaccagttc aaggtccact
     3481 acaaggggaa cggagacgcc aagatcgcag gctccttcaa gatcacgatc gttgtcttaa
     3541 ctcagaatcc caaataggta gacggagaac cggggccgaa accaggtccg gaccccacac
     3601 ccccaccagc accaccacct gaaccgacgc cagccaaaca tgaaagattc attgtttaca
     3661 ccggtacact gtcaacactc atcagtgctc gacagaactc agacagtata tcactctact
     3721 cgattcgaga ccagagggtc agatatattg aagatgagaa tgcaaactgg gcgtacatca
     3781 aagcgcaatg gtattcacag aattctgtgg aagcagtacc aatgtttatc tacccagttc
     3841 cgcaaggtac ttggtcagtt gaaatttcat gtgaaggtta ccaggcaaca tcgagcacca
     3901 cggatcccca ccgggggaag tccgatggaa tgattgctta tgacgatgat caaaccaagg
     3961 tgtggaatgt tggtgtgcaa aataatgtaa ccataaccaa caataaagcc gatgctgatt
     4021 ggaaatacgg ccatcctaat ttaacaatta atggtgaacg ttttgaccag cagcaagtag
     4081 tcgagaaaga tggaacggtc tcgtttcatt tagtaactac tgggcccaat gcgagtttct
     4141 ttttagctgg ccctgccgtt aagaagattg ccaagtataa cttctgtata tcatatggag
     4201 cttggactga tcgcgatatg gagtttggtt tggtatctgt tgttctcgat gaacacttag
     4261 agggtgttag aggttctcag tacgttagga aaacgctaag accaggtcac attagcgtca
     4321 atcgctccca ccgattgcaa gaaatgcctc ccatgcgaga ggatttcagt gaggaagata
     4381 atagtagtag tgatagtaat acatataaaa cggacaactc tcccttgacc gttcaccttg
     4441 taaaagcagg tgacgaggag aattatacaa cagatcgatc ggacgatgtt gaacccatac
     4501 tccatgatgc tgatgtcatg aagttctccg ggtttgttgg agctaaagac aggtttatat
     4561 tacagggtgc tgatccaatc ggccctggtg acaggtctgt ccgtcgcttc aaaccgtccg
     4621 ccacattgaa gtctgcgttc cattcgggac cgactcctga tgagttgtac aatgctggca
     4681 ctgaacaagc ggatcacgac ttcgaacact ttgtctctcg aggcaaggag aagctacagg
     4741 atgaagatcc aatggccaaa ctcgaaagag aggctgagga tttgaaacct gatagtgata
     4801 acgaagataa cgattatgat cgaaccgctc ccatgttcaa cccagcagat ggtgacccct
     4861 ggtctggcat tagtatcaag cctagattaa aagatcagga tatgaggtcc accttaagca
     4921 ctggcacctt aaaaggtggt tcactgaaac cgaagaaaga accagcccca aggtatgagc
     4981 cagcgccaaa gtccgtctta gataggatta gacgtaggca agtttaatct tgcaccaata
     5041 tagaagtaga tagcgctttc cattgttatt tataggagcc aaatttggtg agtcccgatc
     5101 gatggatcct gggaaacagg ttcggtgaac aaaaagccgg taatctcggg gagatgtcag
     5161 ctcccgtcgt atcactttcg gttgcatatc caaagaataa ccctacattt aacaactaaa
     5221 aattagatag tttccgcctc tcttgcaaac cacatgcaag atgcgagctt gtggagagta
     5281 ccttcccttg aataaggaag gttgaaagtt tctggttccc aaaccattga tcaaaattgg
     5341 ctctgcttct ggtgattaca ctgccgctga atcaacagcg taaacaaatt cctattggtc
     5401 actccgtgaa aagagagtgg ctaatacgcc cctttgatgg cgttaaatga aagcgtagg
//
LOCUS       L56                     5459 bp    RNA     linear   VRL 17-JUN-2024
DEFINITION  Soybean dwarf virus isolate L56.
ACCESSION   L56
VERSION
KEYWORDS    .
SOURCE      Soybean dwarf virus
  ORGANISM  Soybean dwarf virus
            Viruses; Riboviria; Orthornavirae; Kitrinoviricota;
            Tolucaviricetes; Tolivirales; Tombusviridae; Regressovirinae;
            Luteovirus; Luteovirus glycinis.
REFERENCE   1  (bases 1 to 5459)
  AUTHORS   Kehoe,M.A., Congdon,B.S. and Sharman,M.
  TITLE     Genetic diversity of soybean dwarf virus in two mixed-cropping
            regions of Australia
  JOURNAL   unpublished
REFERENCE   2  (bases 1 to 5459)
  AUTHORS   Kehoe,M.A., Congdon,B.S. and Sharman,M.
  TITLE     Direct Submission
  JOURNAL   Submitted (17-JUN-2024) DPIRD Diagnostic Laboratory Service,
            Department of Primary Industries and Regional Development, 3
            Baron-Hay Court, South Perth, WA 6151, Australia
COMMENT     Bankit Comment: ALT EMAIL:monica.kehoe@gmail.com
            Bankit Comment: TOTAL # OF SEQS:41
            
            ##Assembly-Data-START##
            Assembly Method       :: CLC Genomics Workbench v. 2022; Geneious
                                     Prime v. Various
            Sequencing Technology :: Illumina
            ##Assembly-Data-END##
FEATURES             Location/Qualifiers
     source          1..5459
                     /organism="Soybean dwarf virus"
                     /mol_type="genomic RNA"
                     /isolate="L56"
                     /host="Trifolium pratense"
                     /db_xref="taxon:12049"
                     /country="Australia: Matheson, NSW"
                     /collection_date="2022"
                     /collected_by="Joop van Leur"
     gene            64..2747
                     /gene="RdRp"
     CDS             join(64..1147,1147..2745)
                     /gene="RdRp"
                     /ribosomal_slippage
                     /note="P1-P2 frameshift fusion protein"
                     /codon_start=1
                     /product="RNA-dependent RNA polymerase"
                     /translation="MFNFDSLVTATARVVKDFISFCYNRARHVYYALKRWLWELQGVF
                     AAHDAFVDMCYDAMYGVEEFEWELQKQYSTAEIDVQLAEHEYKRLLADGAPLGSWPQP
                     CAPQGSFRSSDDFDVAARAAEANPIVDPQPSLIKGCGDKSPSNPTRIEKFINLVQKKE
                     VLSATEALIKHTYEEQIGESPFGKWFNTLPNRMNYIKRAAAKQAKAAKRSKSVRQMVT
                     EVNVIPDFISCCDVVQVDTGEKLPTKKDKEGNELPPEPKLKMFRRVKPEHVGDARKYI
                     CQHIRNNNMRLIDGSDVSHATINRYALKFCEDLELDMTSTEMLIKYAMVMVPLPRKSD
                     IEAAKIVQSPAARQIRHELGVLNAEVFLEGLCSDSGFESPFSILGLPEIVVRSGAIPR
                     KSRSTINYLSQFSLGLDYQCPNPSLHNALVAVERRVFTVGKGNEVVLPYKNIPGIFSN
                     LDYFRKSIVDKVGCPRTFSPEELAATYHSGKRTLYNAAVQSLKRKAVERSDANVTAFL
                     KMEKHLMCKKIAPRLICPRNKRYNVELGRRLKFNEKKFMHAIDSTFDSPTVLSGYDSF
                     KVGKIIANKWSKFKRPVAIGVDASRFDQHVGVEALQWEHSIYNGAFNDPILKELLHWQ
                     TENKIMLFVEDKILKFKVKGHRMSGDINTSSGNKLIMCGMMHYYFKSLGVKAELCNNG
                     DDCVIICEKKDENKFSHMHSWFKDYGFDMQIETPVYKIGQIEFCQSKPVKINGYYRMV
                     RKQESISKDAHSLISMASAEDVKTFMSATAQCGMILNSGVPVLDAFHKCLYKASGYKK
                     VSQEAIERIVSFGTQDKLGLRKERVEEPITMDNRLSYWESFGVDPQTQVLVERYFDNL
                     QVHIEPRGVKRLTPLLDKTLLSIASVARTSVSLPILSK"
     CDS             2825..2966
                     /note="ORF3a; P3a expressed by leaky scanning of
                     subgenomic mRNA"
                     /codon_start=1
                     /product="P3a"
                     /translation="-
                     ATDYRFLSGFAIGFIASIPISILAIYFVYLKISKNLRGIINEYGRG"
     CDS             2955..5025
                     /note="readthrough domain protein"
                     /codon_start=1
                     /transl_except=(pos:3555..3557,aa:OTHER)
                     /product="P3/P5"
                     /translation="MVAVSNVTIQRRRNRRAARSAPRVQLMAIPTTTGATQRRRRQRR
                     RRRNNRGGGNISGGSGKAHTFQFSKDGINGSSKGTITFGPSLSECKPLSDGILKAYHE
                     YKITSILLQFISEASSTSSGSIAYELDPHCKYSEIQSLLNKFSITKSGSKRFPTKVIN
                     GLEWHDTSEDQFKVHYKGNGDAKIAGSFKITIVVLTQNPKXVDGEPGPKPGPDPTPPP
                     APPPEPTPAKHERFIVYTGTLSTLISARQNSDSISLYSIRDQRVRYIEDENANWAYIK
                     AQWYSQNSVEAVPMFIYPVPQGTWSVEISCEGYQATSSTTDPHRGKSDGMIAYDDDQT
                     KVWNVGVQNNVTITNNKADADWKYGHPNLTINGERFDQQQVVEKDGTVSFHLVTTGPN
                     ASFFLAGPAVKKIAKYNFCISYGAWTDRDMEFGLVSVVLDEHLEGVRGSQYVRKTLRP
                     GHISVNRSHRLQEMPPMREDFSEEDNSSSDSNTYKTDNSPLTVHLVKTGDEENYTTDQ
                     SDDVEPILHDADVMKFSGFVGAKDRFMLQGADPIGPGDRSVRRFKPSATLKSAFHSGP
                     TPDELYNAGTEQADHDFEHFVSRGKEKLQDEDPMAKLEREAEDLKPDSDNEDNDYDRT
                     APMFNPADGDPWSGINIKPRLKDQDMRSTLSTGTLKGGSLKPKKEPAPRYEPAPKSVL
                     DRIRRRQV"
     gene            2955..3557
                     /gene="CP"
     CDS             2955..3555
                     /gene="CP"
                     /note="Coat Protein"
                     /codon_start=1
                     /product="ORF3"
                     /translation="MVAVSNVTIQRRRNRRAARSAPRVQLMAIPTTTGATQRRRRQRR
                     RRRNNRGGGNISGGSGKAHTFQFSKDGINGSSKGTITFGPSLSECKPLSDGILKAYHE
                     YKITSILLQFISEASSTSSGSIAYELDPHCKYSEIQSLLNKFSITKSGSKRFPTKVIN
                     GLEWHDTSEDQFKVHYKGNGDAKIAGSFKITIVVLTQNPK"
     gene            2971..3538
                     /gene="MP"
     CDS             2971..3538
                     /gene="MP"
                     /note="Movement Protein"
                     /codon_start=1
                     /product="ORF4"
                     /translation="MSQYNDDAIVEPHEALHEFSSWLFQRPPAQHSAEEDNDDEGEII
                     EEEAIFPEDQARLTHSSFRRTASMAVPRELSLSGRLYQSASHSLMEYSRPTMNIRSRV
                     SYYSSSPRPLPPRQAPSLMSLTHTASTPKFNRYSINSQLQRAVRNDSPPRLSMASNGM
                     IPVKTSSRSTTRGTETPRSQAPSRSRSLS"
BASE COUNT     1621 a   1180 c   1270 g   1388 t
ORIGIN      
        1 acaagaacct cctcccggca tcttcgtatc gtgtttgagg aatctctagt gttattgtta
       61 gttatgttta acttcgatag cttagttaca gccaccgcta gggtggttaa agattttatt
      121 tctttttgct ataatagggc acggcatgtt tattatgccc taaaaagatg gctctgggaa
      181 ctccagggtg tatttgctgc acatgacgcc tttgtcgaca tgtgctatga cgccatgtat
      241 ggcgttgagg agttcgagtg ggaactgcaa aagcagtatt ccactgcaga gattgacgtg
      301 caattagctg agcacgaata caagcgccta cttgccgatg gcgctccact agggtcatgg
      361 ccacaaccat gtgcgcccca aggctcattc aggtcgtctg acgacttcga tgtagctgct
      421 agggctgctg aggcaaaccc tattgtggat ccacaaccct ccttgattaa agggtgtggc
      481 gataaatcac cttccaatcc cactaggatt gagaagttca tcaacctcgt ccaaaagaag
      541 gaggtacttt ccgctactga ggctctaatc aaacatacat atgaagagca aatcggtgaa
      601 tcaccattcg gaaagtggtt caacactctg cccaatagaa tgaattacat aaagagggca
      661 gcagcaaaac aagccaaggc ggctaaacga tctaaatctg tccgccaaat ggttaccgag
      721 gtaaacgtca ttcccgactt tatctcttgc tgtgatgttg tccaggtgga cactggtgaa
      781 aagctcccta ctaagaaaga taaagaaggg aatgaattgc cacctgagcc taagcttaaa
      841 atgtttagaa gggtgaagcc tgagcatgtt ggtgatgcca ggaaatatat ctgtcaacat
      901 attcgcaaca ataatatgag gttgatagac ggctctgatg tttctcatgc aaccatcaac
      961 cgatatgcgc tcaagttttg cgaagacttg gagcttgata tgaccagcac tgaaatgctc
     1021 atcaaatatg ctatggtcat ggtcccactc cctcggaaat ctgatattga ggctgctaaa
     1081 atcgtccaat ctcccgctgc caggcaaata aggcatgagt tgggcgtgct taacgccgag
     1141 gttttttaga ggggctctgc tccgactctg gttttgaatc tccgttttct attttggggt
     1201 tgccagagat cgtggtgcga agtggggcta tccctaggaa gagtcgtagt actattaatt
     1261 atttgagtca gtttagttta ggtctagatt accaatgccc taatcccagt ttgcacaacg
     1321 cattggtggc ggttgagcgt agagtgttca ccgttgggaa aggaaatgag gtagtgctac
     1381 cttacaagaa cataccagga attttctcta atcttgatta tttccgcaaa tctattgtgg
     1441 ataaggttgg ttgccccagg acgttctccc ctgaagaact tgcagcgacg tatcactctg
     1501 gtaagagaac gttgtataat gctgctgttc aaagtcttaa acgtaaggct gttgagagga
     1561 gtgacgcgaa tgtgacagct ttccttaaga tggagaagca tcttatgtgt aagaagatag
     1621 cacccaggtt gatatgtccc cgcaacaaaa gatataatgt tgaattggga cgtcgattga
     1681 aattcaatga gaagaaattc atgcatgcaa tcgactcaac ttttgattcc ccaactgtat
     1741 taagtggata tgacagtttt aaagttggga agataatagc caacaaatgg tcgaaattca
     1801 aacgaccagt tgcaataggt gttgatgcaa gcagatttga tcaacatgtg ggggtagaag
     1861 cactccaatg ggagcactca atttataacg gtgcattcaa tgatcccatt ctgaaggagt
     1921 tgctacactg gcaaacagag aataaaataa tgctgtttgt tgaagacaaa atcctcaagt
     1981 tcaaggtcaa aggacacaga atgtccggtg acattaacac ctcttctggc aacaaattaa
     2041 tcatgtgtgg tatgatgcac tactacttca agtcacttgg agtcaaagcc gagctctgca
     2101 ataacggcga tgattgtgtt atcatatgcg agaagaaaga tgaaaataag ttctcacaca
     2161 tgcatagctg gtttaaagac tatgggtttg acatgcagat tgagactcct gtctacaaga
     2221 ttggacagat agagttttgt caaagtaaac cagttaaaat taatggctat tatagaatgg
     2281 tgcgtaaaca agaaagcata tccaaagacg cccattccct catttccatg gcatcagctg
     2341 aagatgtcaa aacatttatg agtgccaccg cccaatgcgg gatgatcttg aatagtggtg
     2401 tacctgttct tgatgctttt cacaaatgcc tatataaagc atcggggtac aagaaagtat
     2461 cgcaggaagc gatcgagagg atagtctcct tcggaacgca ggacaaactc gggctcagga
     2521 aagagcgagt tgaagaacca ataacgatgg ataataggtt gagttattgg gagtcctttg
     2581 gggttgaccc gcagacacag gtccttgtcg aacgatattt tgacaatctg caggtccata
     2641 tcgaaccccg cggcgtaaag agattgacgc ctttactcga taaaactttg ctttcaattg
     2701 cgagtgtagc acgaacatct gtgtcgctac caatactttc aaaatagaag cactcataat
     2761 caccatagta gttatagtac tagtagtagt tagctgttta gattacgcta gttcgtacaa
     2821 gtaaattgca acggattacc gatttttatc tgggtttgct atcggcttta tagctagcat
     2881 accaatatca atattggcaa tttactttgt ttacctaaaa atttcaaaga atctgagagg
     2941 gatcatcaac gaatatggtc gcggttagca atgtcacaat acaacgacga cgcaatcgta
     3001 gagccgcacg aagcgctcca cgagttcagc tcatggctat tccaacgacc accggcgcaa
     3061 cacagcgcag aagaagacaa cgacgacgaa ggagaaataa tagaggagga ggcaatattt
     3121 ccggaggatc aggcaaggct cacacattcc agttttcgaa ggacggcatc aatggcagtt
     3181 ccaagggaac tatcactttc gggccgtctt tatcagagtg caagccactc tctgatggaa
     3241 tactcaaggc ctaccatgaa tataagatca cgagtatctt attacagttc atctccgagg
     3301 cctcttccac ctcgtcaggc tccatcgctt atgagcttga cccacactgc aagtactccg
     3361 aaattcaatc gctactcaat aaattctcaa ttacaaagag cggttcgaaa cgattcccca
     3421 ccaaggttat caatggcctc gaatggcatg ataccagtga agaccagttc aaggtccact
     3481 acaaggggaa cggagacgcc aagatcgcag gctccttcaa gatcacgatc gttgtcttaa
     3541 ctcagaatcc caaataggta gacggagaac cggggccgaa accaggtccg gaccccacac
     3601 ccccaccagc accaccacct gaaccgacgc cagccaaaca tgaaagattc attgtttaca
     3661 ccggtacact gtcaacactc atcagtgctc gacagaactc agacagtata tcactctact
     3721 cgattcgaga ccagagggtc agatatattg aagatgagaa tgcaaactgg gcgtatatca
     3781 aagcgcaatg gtattcacag aattctgtgg aagcagtacc aatgtttatc tacccagttc
     3841 cgcaaggtac ttggtcagtt gaaatctcat gtgaaggcta ccaggcaaca tcgagcacca
     3901 cggatcccca ccgggggaag tccgatggaa tgattgctta tgacgatgat caaaccaagg
     3961 tgtggaatgt tggtgtgcaa aataatgtaa ccataaccaa caataaagcc gatgctgatt
     4021 ggaaatacgg ccatcctaat ttaacaatta atggtgaacg ttttgaccag cagcaagtag
     4081 tcgagaaaga tggaacggtc tcgtttcatt tagtaactac tgggcccaat gcgagtttct
     4141 ttttagccgg ccctgccgtt aagaagattg ccaagtataa tttctgtata tcatatggag
     4201 cttggactga tcgcgatatg gagtttggtt tggtatctgt tgttctcgat gaacacttag
     4261 agggtgttag aggttctcag tacgttagga aaacgctaag accaggtcac attagcgtca
     4321 atcgctccca ccgattgcaa gaaatgcctc ccatgcgaga ggatttcagt gaggaagata
     4381 atagtagtag tgatagtaat acatataaaa cggacaactc tcccttgacc gttcaccttg
     4441 taaaaacagg tgacgaggag aattatacaa cagatcaatc ggacgatgtt gaacccatac
     4501 tccatgatgc tgatgtcatg aagttctccg ggtttgttgg agctaaagac aggtttatgt
     4561 tacagggtgc tgatccaatc ggccctggtg acaggtctgt ccgtcgcttc aaaccgtccg
     4621 ccacattgaa gtctgcgttc cattcgggac cgactcctga tgagttgtac aacgctggca
     4681 ctgaacaagc ggatcacgac ttcgaacact ttgtctctcg aggcaaggag aagctacagg
     4741 atgaagatcc aatggccaag ctcgaaagag aggctgagga tttgaaacct gatagtgata
     4801 acgaagataa cgattatgat cgaaccgctc ctatgttcaa cccagcagat ggtgacccct
     4861 ggtctggcat taatatcaag cctagattaa aagaccagga tatgaggtcc accttaagca
     4921 ctggcacctt gaaaggtggt tcactgaaac cgaagaaaga accagcccca aggtatgagc
     4981 cagcgccaaa gtccgtctta gataggatta gacgtaggca agtttaatct tgcaccaata
     5041 tagaagtaga tagcgctttc cattgttatt tataggagcc aaatttggtg agtcccgatc
     5101 gatggatcct gggaaacagg ttcggtgaac aaaaagccgg taatctcggg gagatgtcag
     5161 ctcccgtcgt atcactttcg gttgcatatc caaagaataa ccctacattt aacaactaaa
     5221 aattagatag tttccgcctc tcttgcaaac cacatgcaag atgcgagctt gtggagagta
     5281 ccttcccttg aataaggaag gttgaaagtt tctggttccc aaaccattga tcaaaattgg
     5341 ctctgcttct ggtgattaca ctgccgctga atcaacagcg taaacaaatt cctattggtc
     5401 actccgtgaa aagagagtgg ctaatacgcc cctttgacgg cgttaaatga aagcgtagg
//
LOCUS       L60                     5459 bp    RNA     linear   VRL 17-JUN-2024
DEFINITION  Soybean dwarf virus isolate L60.
ACCESSION   L60
VERSION
KEYWORDS    .
SOURCE      Soybean dwarf virus
  ORGANISM  Soybean dwarf virus
            Viruses; Riboviria; Orthornavirae; Kitrinoviricota;
            Tolucaviricetes; Tolivirales; Tombusviridae; Regressovirinae;
            Luteovirus; Luteovirus glycinis.
REFERENCE   1  (bases 1 to 5459)
  AUTHORS   Kehoe,M.A., Congdon,B.S. and Sharman,M.
  TITLE     Genetic diversity of soybean dwarf virus in two mixed-cropping
            regions of Australia
  JOURNAL   unpublished
REFERENCE   2  (bases 1 to 5459)
  AUTHORS   Kehoe,M.A., Congdon,B.S. and Sharman,M.
  TITLE     Direct Submission
  JOURNAL   Submitted (17-JUN-2024) DPIRD Diagnostic Laboratory Service,
            Department of Primary Industries and Regional Development, 3
            Baron-Hay Court, South Perth, WA 6151, Australia
COMMENT     Bankit Comment: ALT EMAIL:monica.kehoe@gmail.com
            Bankit Comment: TOTAL # OF SEQS:41
            
            ##Assembly-Data-START##
            Assembly Method       :: CLC Genomics Workbench v. 2022; Geneious
                                     Prime v. Various
            Sequencing Technology :: Illumina
            ##Assembly-Data-END##
FEATURES             Location/Qualifiers
     source          1..5459
                     /organism="Soybean dwarf virus"
                     /mol_type="genomic RNA"
                     /isolate="L60"
                     /host="Trifolium pratense"
                     /db_xref="taxon:12049"
                     /country="Australia: Shannon Vale, NSW"
                     /collection_date="2022"
                     /collected_by="Joop van Leur"
     gene            64..2747
                     /gene="RdRp"
     CDS             join(64..1147,1147..2745)
                     /gene="RdRp"
                     /ribosomal_slippage
                     /note="P1-P2 frameshift fusion protein"
                     /codon_start=1
                     /product="RNA-dependent RNA polymerase"
                     /translation="MFNFDSLVTATARVVKDFISFCYNRARHVYYALKRWLWELQGVF
                     AAHDAFVDMCYDAMYGVEEFEWELQKQYSTAEIDVQLAEHEYKRLLADGAPLGSWPQP
                     CAPQGSFRSSDDFDIAARAAEANPIVDPQPSLIKGCGDKSPSNPTRIEKFINLIQKKE
                     VLSATEALIKHTYEEQIGESPFGKWFNTLPNRMNYIKRAAAKQAKAAKRSKSVRQMVT
                     EVNVIPDFISCCDVVQVDTGEKLPSKKDKEGNELPPEPKLKMFRRVKPEHVGDARKYI
                     CQHIRNNNMRLIDGSDVSHATINRYALKFCEDLELDMTSTEMLIKYAMVMVPLPRKSD
                     IEAAKIVQSPAARQIRHELGVLNAEVFLEGLCSDSGFESPFSILGLPEIVVRSGAIPR
                     KSRSTINYLSQFSLGLDYQCPNPSLHNALVAVERRVFTVGKGNEVVLPYKNIPGIFSN
                     LDYFRKSIVDKVGCPRTFSPEELAATYHSGKRTLYNAAVQSLKRKAVERSDANVTAFL
                     KMEKHLMCKKIAPRLICPRNKRYNVELGRRLKFNEKKFMHAIDSTFDSPTVLSGYDSF
                     KVGKIIANKWSKFKRPVAIGVDASRFDQHVGVEALQWEHSIYNGAFNDPILKELLHWQ
                     TENKIMLFVEDKILKFKVKGHRMSGDINTSSGNKLIMCGMMHYYFKSLGVKAELCNNG
                     DDCVIICEKKDENKFSHMHSWFKDYGFDMQIETPVYKIGQIEFCQSKPVKINGYYRMV
                     RKQESISKDAHSLISMASAEDVKTFMSATAQCGMILNSGVPVLDAFHKCLYKASGYKK
                     VSQEAIERIVSFGTQDKLGLRKERVEEPITMDNRLSYWESFGVDPQTQVLVERYFDNL
                     QVHIEPRGVKRLTPLLDKTLLSIASVARTSVSLPILSK"
     CDS             2825..2966
                     /note="ORF3a; P3a expressed by leaky scanning of
                     subgenomic mRNA"
                     /codon_start=1
                     /product="P3a"
                     /translation="-
                     ATDYRFLSGFAIGFIASIPISILAIYFVYLKISKNLRGIINEYGRG"
     CDS             2955..5025
                     /note="readthrough domain protein"
                     /codon_start=1
                     /transl_except=(pos:3555..3557,aa:OTHER)
                     /product="P3/P5"
                     /translation="MVAVSNVTIQRRRNRRAARSAPRVQLMAIPTTTGATQRRRRQRR
                     RRRNNRGGGNISGGSGKAHTFQFSKDGINGSSKGTITFGPSLSECKPLSDGILKAYHE
                     YKITSILLQFISEASSTSSGSIAYELDPHCKYSEIQSLLNKFSITKSGSKRFPTKVIN
                     GLEWHDTSEDQFKVHYKGNGDAKIAGSFKITIVVLTQNPKXVDGEPGPKPGPDPTPPP
                     APPPEPTPAKHERFIVYTGTLSTLISARQNSDSISLYSIRDQRVRYIEDENANWAYIK
                     AQWYSQNSVEAVPMFIYPVPQGTWSVEISCEGYQATSSTTDPHRGKSDGMIAYDDDQT
                     KVWNVGVQNNVTITNNKADADWKYGHPNLTINGERFDQQQVVEKDGTVSFHLVTTGPN
                     ASFFLAGPAVKKIAKYNFCISYGAWTDRDMEFGLVSVVLDEHLEGVRGSQYVRKTLRP
                     GHISVNRSHRLQEMPPMREDFSEEDNSSSDSNTYKTDNSPLTVHLVKAGDEENYSTDR
                     SDDVEPTLHDADVMKFSGFVGAKDRFVLQGADPIGPGDRSVRRFRPSATLKSAFHSGP
                     TPDELYNAGAEQADHDFEHFVSRGKEKLQDEDPMAKLEREAEDLKPDSDNEDNDYDRT
                     APVFNPADGDPWSGISIKPRLKDQDMRSTLSTGTLKGGSLKPKKEPAPRFEPAPKSVL
                     DRIRRRQV"
     gene            2955..3557
                     /gene="CP"
     CDS             2955..3555
                     /gene="CP"
                     /note="Coat Protein"
                     /codon_start=1
                     /product="ORF3"
                     /translation="MVAVSNVTIQRRRNRRAARSAPRVQLMAIPTTTGATQRRRRQRR
                     RRRNNRGGGNISGGSGKAHTFQFSKDGINGSSKGTITFGPSLSECKPLSDGILKAYHE
                     YKITSILLQFISEASSTSSGSIAYELDPHCKYSEIQSLLNKFSITKSGSKRFPTKVIN
                     GLEWHDTSEDQFKVHYKGNGDAKIAGSFKITIVVLTQNPK"
     gene            2971..3538
                     /gene="MP"
     CDS             2971..3538
                     /gene="MP"
                     /note="Movement Protein"
                     /codon_start=1
                     /product="ORF4"
                     /translation="MSQYNDDAIVEPHEALHEFSSWLFQRPPAQHSAEEDNDDEGEII
                     EEEATFPEDQARLTHSSFRRTASMAVPRELSLSGRLYQSASHSLMEYSRPTMNIRSRV
                     SYYSSSPRPLPPRQAPSLMSLTHTASTPKFNRYSINSQLQRAVRNDSPPRSLMASNGM
                     IPVKTSSRSTTRGTETPRSQAPSRSRSLS"
BASE COUNT     1618 a   1173 c   1270 g   1398 t
ORIGIN      
        1 acaagaacct cctcccggca tcttcgtatc gtgtttgagg aatctctagt gttattgtta
       61 gttatgttta acttcgatag cttagttaca gccaccgcta gggtggttaa agattttatt
      121 tctttttgct ataatagggc acggcatgtt tattatgccc taaaaagatg gctctgggaa
      181 ctccagggtg tatttgctgc acatgacgcc tttgtcgaca tgtgctatga cgccatgtat
      241 ggcgttgagg agttcgagtg ggaactgcaa aagcagtatt ccactgcaga gattgacgtg
      301 caattagctg agcacgaata caagcgccta cttgccgatg gcgctccact agggtcatgg
      361 ccacaaccat gtgcgcccca aggctcattc aggtcgtctg acgactttga tatagctgct
      421 agggctgctg aggcaaaccc tattgtggac ccacaaccct ccttgattaa agggtgtggc
      481 gataaatcac cttccaatcc cactaggatt gagaagttca tcaacctcat tcaaaagaag
      541 gaggtacttt ccgctactga ggctctaatc aaacatacat atgaagagca aatcggtgaa
      601 tcaccattcg gaaagtggtt caacactctg cccaatagaa tgaattacat aaagagggca
      661 gcagcaaaac aagccaaggc ggctaaacga tctaaatctg tccgtcaaat ggttaccgag
      721 gtaaacgtca ttcccgactt tatctcttgc tgtgatgttg tccaggtgga cactggtgaa
      781 aagctccctt ctaagaaaga taaagaaggg aatgaattac cacctgagcc taagcttaaa
      841 atgtttagaa gggtgaagcc tgagcatgtt ggtgatgcca ggaaatatat ctgtcaacat
      901 attcgcaaca ataatatgag gttgatagac ggctctgatg tttctcatgc aaccatcaac
      961 cggtatgcgc tcaagttttg cgaagacttg gagcttgata tgaccagcac tgaaatgctc
     1021 atcaaatatg ctatggtcat ggtcccactc cctcgaaaat ctgatattga ggctgctaaa
     1081 atcgtccaat ctcctgctgc caggcaaata aggcatgagt tgggcgtgct taacgccgag
     1141 gttttttaga agggctctgc tccgactctg gttttgaatc cccgttttct attttggggt
     1201 tgccagagat cgtggtgcga agtggggcta tccctaggaa gagtcgtagt actattaatt
     1261 atttgagtca gtttagttta ggtctagatt accaatgccc taatcccagt ttgcacaacg
     1321 cattggtggc ggttgaacgt agagtgttca ccgttgggaa aggaaatgag gtagtgctac
     1381 cttacaagaa cataccagga atcttctcta atcttgatta tttccgcaaa tctattgtgg
     1441 acaaggttgg ttgtcccagg acgttctccc ctgaagaact tgcagcgacg tatcactctg
     1501 gtaagagaac gttgtataat gctgctgttc aaagtcttaa acgtaaggct gttgagagga
     1561 gtgacgcgaa tgtgacagct ttccttaaga tggagaagca tcttatgtgt aagaagatag
     1621 cacccaggtt gatatgtccc cgcaacaaaa gatataatgt tgaattggga cgtcgattga
     1681 aattcaatga gaagaaattc atgcatgcaa tcgactcaac ttttgattcc ccaactgtat
     1741 taagtggata tgacagtttt aaagttggga agataatagc caataaatgg tcgaaattta
     1801 aacgaccagt tgcaataggt gttgatgcaa gcagatttga tcaacatgtg ggggtagaag
     1861 cactccaatg ggagcactca atctataacg gtgcattcaa tgatcccatt ctgaaggagt
     1921 tgctacactg gcaaacagag aacaaaataa tgctgtttgt tgaagacaaa atcctcaagt
     1981 tcaaggtcaa aggacacaga atgtccggtg acattaacac ctcttctggc aacaaattaa
     2041 tcatgtgtgg tatgatgcac tactacttca agtcacttgg agtcaaagcc gaactctgca
     2101 ataacggcga tgattgtgtt atcatatgcg agaagaaaga tgaaaataag ttctcacaca
     2161 tgcatagctg gtttaaagac tatgggtttg acatgcagat tgagactcct gtctacaaga
     2221 ttggacagat agagttttgt caaagtaaac cagttaaaat taatggctat tatagaatgg
     2281 tgcgtaaaca agaaagcata tccaaagacg cccattccct catttccatg gcatcagctg
     2341 aagatgtcaa aacatttatg agtgccaccg ctcaatgcgg gatgatcttg aatagtggtg
     2401 tacctgttct tgatgctttt cacaaatgcc tatacaaagc atcggggtac aagaaagtat
     2461 cgcaggaagc gatcgagagg atagtctcct tcggaacgca ggacaaactc gggctcagga
     2521 aagagcgagt tgaagaacca ataacgatgg ataataggtt gagttattgg gagtcctttg
     2581 gggttgaccc gcagacacag gtccttgtcg aacgatattt tgacaatctg caggtccata
     2641 tcgaaccccg cggcgtaaag agattgacgc ctttactcga taaaactttg ctttcaattg
     2701 cgagtgtagc acgaacatct gtgtcgctac caatactttc aaaatagaag cactcataat
     2761 taccatagta gttatagtac tagtagtagt tagttgttta gattacgcta gttcgtacaa
     2821 gtaagttgca acggattacc gatttttatc tgggtttgct atcggcttta tagctagcat
     2881 accaatatca atattggcaa tttactttgt ttacctaaaa atttcaaaga atctgagagg
     2941 gatcatcaac gaatatggtc gcggttagca atgtcacaat acaacgacga cgcaatcgta
     3001 gagccgcacg aagcgctcca cgagttcagc tcatggctat tccaacgacc accggcgcaa
     3061 cacagcgcag aagaagacaa cgacgacgaa ggagaaataa tagaggagga ggcaacattt
     3121 ccggaggatc aggcaaggct cacacattcc agttttcgaa ggacggcatc aatggcagtt
     3181 ccaagggaac tatcactttc gggccgtctt tatcagagtg caagccactc tctgatggaa
     3241 tactcaaggc ctaccatgaa tataagatca cgagtatctt attacagttc atctccgagg
     3301 cctcttccac ctcgtcaggc tccatcgctt atgagcttga cccacactgc aagtactccg
     3361 aaattcaatc gctactcaat aaattctcaa ttacaaagag cggttcgaaa cgattcccca
     3421 ccaaggtcat taatggcctc gaatggcatg ataccagtga agaccagttc aaggtccact
     3481 acaaggggaa cggagacgcc aagatcgcag gctccttcaa gatcacgatc gttgtcttaa
     3541 ctcagaatcc caaataggta gacggagaac cggggccgaa accaggtccg gaccccacac
     3601 ccccaccagc accaccacct gaaccgacgc cagccaaaca tgaaagattc attgtttaca
     3661 ccggtacact gtcaacactc atcagtgctc gacagaactc agacagtata tcactctact
     3721 caattcgaga ccagagggtc agatatattg aagatgagaa tgcaaactgg gcgtacatca
     3781 aagcgcaatg gtattcacag aattctgtgg aagcagtacc aatgtttatc tacccagttc
     3841 cgcaaggtac ttggtcagtt gaaatctcat gtgaaggtta ccaggcaaca tcgagcacca
     3901 cggatcccca ccgggggaag tccgatggaa tgattgctta cgacgatgat caaaccaagg
     3961 tgtggaatgt tggtgtgcaa aataatgtaa ccataaccaa caataaagcc gatgctgatt
     4021 ggaaatacgg ccatcctaat ttaacaatta atggtgaacg ttttgaccag cagcaggtag
     4081 tcgagaaaga tggaacggtc tcgttccatt tagtaactac tgggcccaat gcgagtttct
     4141 ttttagccgg ccctgccgtt aagaagattg ccaagtataa tttctgtata tcatatggag
     4201 cttggactga tcgcgatatg gagtttggtt tggtatctgt tgttctcgat gaacacttag
     4261 agggtgttag aggttctcag tacgttagga aaacgctaag accaggtcac attagcgtca
     4321 atcgttccca ccgattgcaa gaaatgcctc ccatgcgaga ggatttcagt gaggaagata
     4381 atagtagtag tgatagtaat acatataaaa cggacaactc tcccttgact gttcaccttg
     4441 taaaagcagg tgacgaggag aattactcaa cagatcgatc ggacgatgtt gaacccacac
     4501 tccatgatgc tgatgtcatg aagttctccg ggtttgttgg agctaaagat aggtttgtgt
     4561 tgcagggagc tgatccaatc ggccctggtg acagatctgt ccgtcgcttc agaccgtctg
     4621 caacattgaa gtctgcgttc cattcgggac cgactcctga tgagttgtac aatgctggcg
     4681 ctgaacaagc ggaccacgac ttcgaacatt ttgtctctcg aggcaaagag aaactacagg
     4741 atgaggatcc gatggccaaa ctcgaaagag aggctgagga tttgaaacct gatagtgaca
     4801 acgaagataa cgattatgat cgaaccgctc ctgtgttcaa cccagcagat ggtgacccct
     4861 ggtctggcat tagcattaag cctagattaa aagatcagga tatgaggtct accttaagca
     4921 ctggcacctt gaaaggtggt tcactgaaac cgaagaaaga accagcccca aggttcgagc
     4981 cagcgccaaa gtccgtttta gataggatta gacgtaggca agtttaatct tgcaccaata
     5041 tagaagtagt tagcgctttc cattgttatt tataggagcc aaatttggtg agtcccgatc
     5101 gatggatcct ggtaaacagg ttcggtgaac aaaaagccgg taatctcggg gagatgtcag
     5161 ctcccgtcgt atcactttcg gttgcatatc caaagaataa ccctatattt aacaactaaa
     5221 aattagatag tttccgcctc tcttgcaaac cacatgcaag atgcgagctt gtggagagta
     5281 ccttcccttg aataaggaag gttgaaagtt tctggttccc aaaccattga tcaaaattgg
     5341 ctctgcttct ggtgattaca ctgccgctga atcaacagcg taaacaaatt cctattggtc
     5401 actccgtgaa aagagagtgg ctaatacgcc cctttgatgg cgttaaatga aagcgtagg
//
LOCUS       L69                     5459 bp    RNA     linear   VRL 17-JUN-2024
DEFINITION  Soybean dwarf virus isolate L69.
ACCESSION   L69
VERSION
KEYWORDS    .
SOURCE      Soybean dwarf virus
  ORGANISM  Soybean dwarf virus
            Viruses; Riboviria; Orthornavirae; Kitrinoviricota;
            Tolucaviricetes; Tolivirales; Tombusviridae; Regressovirinae;
            Luteovirus; Luteovirus glycinis.
REFERENCE   1  (bases 1 to 5459)
  AUTHORS   Kehoe,M.A., Congdon,B.S. and Sharman,M.
  TITLE     Genetic diversity of soybean dwarf virus in two mixed-cropping
            regions of Australia
  JOURNAL   unpublished
REFERENCE   2  (bases 1 to 5459)
  AUTHORS   Kehoe,M.A., Congdon,B.S. and Sharman,M.
  TITLE     Direct Submission
  JOURNAL   Submitted (17-JUN-2024) DPIRD Diagnostic Laboratory Service,
            Department of Primary Industries and Regional Development, 3
            Baron-Hay Court, South Perth, WA 6151, Australia
COMMENT     Bankit Comment: ALT EMAIL:monica.kehoe@gmail.com
            Bankit Comment: TOTAL # OF SEQS:41
            
            ##Assembly-Data-START##
            Assembly Method       :: CLC Genomics Workbench v. 2022; Geneious
                                     Prime v. Various
            Sequencing Technology :: Illumina
            ##Assembly-Data-END##
FEATURES             Location/Qualifiers
     source          1..5459
                     /organism="Soybean dwarf virus"
                     /mol_type="genomic RNA"
                     /isolate="L69"
                     /host="Trifolium pratense"
                     /db_xref="taxon:12049"
                     /country="Australia: Lambs Valley, NSW"
                     /collection_date="2022"
                     /collected_by="Joop van Leur"
     gene            64..2747
                     /gene="RdRp"
     CDS             join(64..1147,1147..2745)
                     /gene="RdRp"
                     /ribosomal_slippage
                     /note="P1-P2 frameshift fusion protein"
                     /codon_start=1
                     /product="RNA-dependent RNA polymerase"
                     /translation="MFNFDSLVTATARVVKDFISFCYNRARHVYYALKRWLWELQGVF
                     AAHDAFVDMCYDAMYGVEEFEWELQKQYSTAEIDVQLAEHEYKRLLADGAPLGSWPQP
                     CAPQGSFRSSDDFDVAARAAEANPIVDPQPSLIKGCGDQSPSNPTRIEKFINLVQKKE
                     VLSATEALIKHTYEEQIGESPFGKWFNTLPNRMNYIKRAAAKQAKAAKRSKSVRQMVT
                     EVNVIPDFISCCDVVQVDTGEKLPSKKDKEGNELPPEPKLKMFRRVKPEHVGDARKYI
                     CQHIRNNNMRLIDGSDVSHATINRYALKFCEDLELDMTSTEMLIKYAMVMVPLPRKSD
                     IEAAKIVQSPAARQIRHELGVLNAEVFLEGLCSDSGFESPFSILGLPEIVVRSGAIPR
                     KSRSTINYLSQFSLGLDYQCPNPSLHNALVAVERRVFTVGKGNEVVLPYKNIPGIFSN
                     LDYFRKSIVDKVGCPRTFSPEELAATYHSGKRTLYNAAVQSLKRKAVERSDANVTAFL
                     KMEKHLMCKKIAPRLICPRNKRYNVELGRRLKFNEKKFMHAIDSTFDSPTVLSGYDSF
                     KVGKIIANKWSKFKRPVAIGVDASRFDQHVGVEALQWEHSIYNGAFNDPILKELLHWQ
                     TENKIMLFVEDKILKFKVKGHRMSGDINTSSGNKLIMCGMMHYYFKSLGVKAELCNNG
                     DDCVIICEKKDENKFSHMHSWFKDYGFDMQIETPVYKIGQIEFCQSKPVKINGYYRMV
                     RKQESISKDAHSLISMASAEDVKTFMSATAQCGMILNSGVPVLDAFHKCLYKASGYKK
                     VSQEAIERIVSFGTQDKLGLRKERVEEPITMDNRLSYWESFGVDPQTQVLVERYFDNL
                     QVHIEPRGVKRLTPLLDKTLLSIASVARTSVSLPILSK"
     CDS             2825..2966
                     /note="ORF3a; P3a expressed by leaky scanning of
                     subgenomic mRNA"
                     /codon_start=1
                     /product="P3a"
                     /translation="-
                     ATDYRFLSGFAIGFIASIPISILAIYFVYLKISKNLRGIINEYGRG"
     CDS             2955..5025
                     /note="readthrough domain protein"
                     /codon_start=1
                     /transl_except=(pos:3555..3557,aa:OTHER)
                     /product="P3/P5"
                     /translation="MVAVSNVTIQRRRNRRAARSAPRVQLMAIPTTTGATQRRRRQRR
                     RRRNNRGGGNISGGSGKAHTFQFSKDGINGSSKGTITFGPSLSECKPLSDGILKAYHE
                     YKITSILLQFISEASSTSSGSIAYELDPHCKYSEIQSLLNKFSITKSGSKRFPTKVIN
                     GLEWHDTSEDQFKVHYKGNGDAKIAGSFKITIVVLTQNPKXVDGEPGPKPGPDPTPPP
                     APPPEPTPAKHERFIVYTGTLSTLISARQNSDSISLYSIRDQRVRYIEDENANWAYIK
                     AQWYSQNSVEAVPMFIYPVPQGTWSVEISCEGYQATSSTTDPHRGKSDGLIAYDDDQT
                     KVWNVGVQNNVTITNNKADADWKYGHPNLTINGERFDQQQVVEKDGTVSFHLVTTGPN
                     ASFFLAGPAVKKIAKYNFCISYGAWTDRDMEFGLVSVVLDEHLEGVRGSQYVRKTLRP
                     GHISVNRSHRLQEMPPMREDFSEEDNSSSDSNTYKTDNSPLTVHLVKAGDEENYSTDR
                     SDDVEPTLHDADVMKFSGFVGAKDRFALQGADPIGPGDRSVRRFKPSATLKSAFHSGP
                     TPDELYNAGAEQADHDFEHFVSRGKEKLQGEDPMAKLEREAEDLKPDSDNEDNDYDRT
                     APVFNPADGDPWSGINIKPRLKDQDMRSTLSTGTLKGGSLKPKKEPVPRFEPAPKSVL
                     DRIRRRQV"
     gene            2955..3557
                     /gene="CP"
     CDS             2955..3555
                     /gene="CP"
                     /note="Coat Protein"
                     /codon_start=1
                     /product="ORF3"
                     /translation="MVAVSNVTIQRRRNRRAARSAPRVQLMAIPTTTGATQRRRRQRR
                     RRRNNRGGGNISGGSGKAHTFQFSKDGINGSSKGTITFGPSLSECKPLSDGILKAYHE
                     YKITSILLQFISEASSTSSGSIAYELDPHCKYSEIQSLLNKFSITKSGSKRFPTKVIN
                     GLEWHDTSEDQFKVHYKGNGDAKIAGSFKITIVVLTQNPK"
     gene            2971..3538
                     /gene="MP"
     CDS             2971..3538
                     /gene="MP"
                     /note="Movement Protein"
                     /codon_start=1
                     /product="ORF4"
                     /translation="MSQYNDDAIVEPREALHEFSSWLFQRPPAQHSAEEDNDDEGEII
                     EEEATFPEDQARLIHSSFRRTASMAVPRELSLSGRLYQSASHSLMEYSRPTMNIRSRV
                     SYYSSSPRPLPPRQAPSLMSLTHTASTPKFNRYSINSQLQRAVRNDSPPRLSMASNGM
                     IPVKTSSRSTTRGTETPRSQAPSRSRSLS"
BASE COUNT     1614 a   1178 c   1273 g   1394 t
ORIGIN      
        1 acaagaacct cctcccggca tcttcgtatc gtgtttgagg aatctctagt gttgttgtta
       61 gttatgttta acttcgatag cttagttaca gccaccgcta gggtggttaa agattttatt
      121 tctttttgct ataatagggc acggcatgtt tattatgccc taaaaagatg gctctgggaa
      181 ctccagggtg tatttgctgc acatgacgcc tttgtcgaca tgtgctatga cgccatgtat
      241 ggcgttgagg agttcgaatg ggaactgcaa aagcagtatt ccactgcaga gattgacgtg
      301 caattagctg agcacgaata caagcgccta cttgccgatg gcgctccact agggtcatgg
      361 ccacaaccat gtgcgcccca aggctcattc aggtcgtctg acgacttcga tgtagctgct
      421 agggctgctg aggcaaaccc tattgtggac ccacaaccct ccttgattaa agggtgtggc
      481 gatcaatcac cttccaatcc cactaggatt gagaagttca tcaacctcgt tcaaaagaag
      541 gaggtacttt ccgctactga ggctctaatc aaacatacat atgaagagca aatcggtgaa
      601 tcaccattcg gaaagtggtt caacactctg cccaatagaa tgaattacat aaagagggca
      661 gcagcaaaac aagccaaggc ggctaaacga tctaaatctg tccgccaaat ggttaccgag
      721 gtaaacgtca ttcccgactt tatctcttgc tgtgatgttg tccaggtgga cactggtgaa
      781 aagctccctt ctaagaaaga taaagaaggg aatgaattac cacctgagcc taagcttaaa
      841 atgtttagaa gggtgaagcc tgagcatgtt ggtgatgcca ggaaatatat ctgtcaacat
      901 attcgcaaca ataatatgag gttgatagac ggctctgatg tttctcatgc aaccatcaac
      961 cggtatgcgc tcaagttttg cgaagacttg gagcttgata tgaccagcac tgaaatgctc
     1021 atcaaatatg ctatggtcat ggtcccactc cctcgaaaat ctgatattga ggctgctaaa
     1081 atcgtccaat ctcctgctgc caggcaaata aggcatgagt tgggcgtgct taacgccgag
     1141 gttttttaga agggctctgc tccgactctg gttttgaatc cccgttttct attttggggt
     1201 tgccagagat cgtggtgcga agtggggcta tccctaggaa gagtcgtagt actattaatt
     1261 atttgagtca gtttagttta ggtctagatt accaatgccc taatcccagt ttgcacaacg
     1321 cattggtggc ggttgaacgt agagtgttca ccgttgggaa aggaaatgag gtagtgctac
     1381 cttacaagaa cataccagga atcttctcta atcttgatta tttccgcaaa tctattgtgg
     1441 acaaggttgg ttgtcccagg acgttctccc ctgaagaact tgcagcgacg tatcactctg
     1501 gtaagagaac gttgtataat gctgctgttc aaagtcttaa acgtaaggct gttgagagga
     1561 gtgacgcgaa tgtgacagct ttccttaaga tggagaagca tcttatgtgt aagaagatag
     1621 cacccaggtt gatatgtccc cgcaacaaaa gatataatgt tgaattggga cgtcgattga
     1681 aattcaatga gaagaaattc atgcatgcaa tcgactcaac ttttgattcc ccaactgtat
     1741 taagtggata tgacagtttt aaagttggga agataatagc caataaatgg tcgaaattca
     1801 aacgaccagt tgcaataggt gttgatgcaa gcagatttga tcaacatgtg ggggtagaag
     1861 cactccaatg ggagcactca atctataacg gtgcattcaa tgatcccata ctgaaggagt
     1921 tgttacactg gcaaacagag aacaaaataa tgctgtttgt tgaagacaaa atcctcaagt
     1981 tcaaggtcaa aggacacaga atgtccggtg acattaacac ctcttctggc aacaaattaa
     2041 tcatgtgtgg tatgatgcac tactacttca agtcacttgg agtcaaagcc gaactctgca
     2101 ataacggcga tgattgtgtc atcatatgcg agaagaaaga tgaaaataag ttctcacaca
     2161 tgcatagctg gtttaaagac tatgggtttg acatgcagat tgagactcct gtctacaaga
     2221 ttggacagat agagttttgt caaagtaaac cagttaaaat taatggctat tatagaatgg
     2281 tgcgtaaaca agaaagcata tccaaagacg cccattccct catttccatg gcatcagctg
     2341 aagatgtcaa aacatttatg agtgccaccg ctcaatgcgg gatgatcttg aatagtggtg
     2401 tacctgttct tgatgctttt cacaaatgcc tatacaaagc atcggggtac aagaaagtat
     2461 cgcaggaagc gatcgagagg atagtctcct tcggaacgca ggacaaactc gggctcagga
     2521 aagagcgagt tgaagaacca ataacgatgg ataataggtt gagttattgg gagtcctttg
     2581 gggttgaccc gcagacacag gtccttgtcg aacgatattt tgacaatctg caggtccata
     2641 tcgaaccccg cggcgtaaag agattgacgc ctttactcga taaaactttg ctttcaattg
     2701 cgagtgtagc acgaacatct gtgtcgctac caatactttc aaaatagaag cactcataat
     2761 caccatagta gttatagtac tagtagtagt tagctgttta gattacgcta gttcgtacaa
     2821 gtaagttgca acggattacc gatttttatc tgggtttgct atcggcttta tagctagcat
     2881 accaatatca atattggcaa tttactttgt ttacctaaaa atttcaaaga atctgagagg
     2941 gatcatcaac gaatatggtc gcggttagca atgtcacaat acaacgacga cgcaatcgta
     3001 gagccgcgcg aagcgctcca cgagttcagc tcatggctat tccaacgacc accggcgcaa
     3061 cacagcgcag aagaagacaa cgacgacgaa ggagaaataa tagaggagga ggcaacattt
     3121 ccggaggatc aggcaaggct catacattcc agttttcgaa ggacggcatc aatggcagtt
     3181 ccaagggaac tatcactttc gggccgtctt tatcagagtg caagccactc tctgatggaa
     3241 tactcaaggc ctaccatgaa tataagatca cgagtatctt attacagttc atctccgagg
     3301 cctcttccac ctcgtcaggc tccatcgctt atgagcttga cccacactgc aagtactccg
     3361 aaattcaatc gctactcaat aaattctcaa ttacaaagag cggttcgaaa cgattcccca
     3421 ccaaggttat caatggcctc gaatggcatg ataccagtga agaccagttc aaggtccact
     3481 acaaggggaa cggagacgcc aagatcgcag gctccttcaa gatcacgatc gttgtcttaa
     3541 ctcagaatcc caaataggta gacggagaac cggggccgaa accaggtccg gaccccacac
     3601 ccccaccagc accaccacct gaaccgacgc cagccaaaca tgaaagattc attgtttaca
     3661 ccggtacact gtcaacactc atcagtgctc gacagaactc agacagtata tcactctact
     3721 caattcgaga ccagagggtc agatatattg aagatgagaa tgcaaactgg gcgtacatca
     3781 aagcgcaatg gtattcacag aattctgtgg aagcagtacc aatgtttatc tacccagttc
     3841 cgcaaggtac ttggtcagtt gaaatctcat gtgaaggtta ccaggcaaca tcgagcacca
     3901 cggatcccca ccgggggaag tccgatggac tgattgctta cgatgatgat caaaccaagg
     3961 tgtggaatgt tggtgtgcaa aataatgtaa ccataaccaa caataaagcc gatgctgatt
     4021 ggaaatacgg ccatcctaat ttaacaatta atggtgaacg ttttgaccag cagcaagtag
     4081 tcgagaaaga tggaacggtc tcgtttcatt tagtaactac tgggcccaat gcgagtttct
     4141 ttttagccgg ccctgccgtt aagaagattg ccaagtataa tttctgtata tcatatggag
     4201 cttggactga tcgcgatatg gagtttggtt tggtatctgt tgttctcgat gaacacttag
     4261 agggtgttag aggttctcag tacgttagga aaacgctaag accaggtcac attagcgtca
     4321 atcgttccca ccgattgcaa gaaatgcctc ccatgcgaga ggatttcagt gaggaagata
     4381 atagtagtag tgatagtaat acatataaaa cggacaactc tcccttgact gttcaccttg
     4441 taaaagcagg tgacgaggag aattactcaa cagatcgatc ggacgatgtt gaacccacac
     4501 tccatgatgc tgatgtcatg aagttctccg ggtttgttgg agctaaagat aggtttgcgt
     4561 tgcagggagc tgatccaatc ggccctggtg acagatctgt ccgtcgcttc aaaccgtctg
     4621 caacattgaa gtctgcgttc cattcgggac cgactcctga tgagttgtac aacgctggcg
     4681 ctgaacaagc ggatcacgac ttcgaacact ttgtctctcg aggcaaagag aagctacagg
     4741 gtgaagatcc gatggccaaa ctcgaaagag aggctgagga tttgaaacct gatagtgaca
     4801 acgaagataa cgattatgat cgaaccgctc ctgtgttcaa cccagcagat ggtgacccct
     4861 ggtctggcat taacattaag cctagattaa aagatcagga tatgaggtct accttaagca
     4921 ctggcacctt gaaaggtggt tcactgaaac cgaagaaaga accagtccca aggttcgagc
     4981 cagcgccaaa gtccgtttta gataggatta gacgtaggca agtttaatct tgcaccaata
     5041 tagaagtagt tagcgctttc cattgttatt tataggagcc aaatttggtg agtcccgatc
     5101 gatggatcct ggtaaacagg ttcggtgaac aaaaagccgg taatctcggg gagatgtcag
     5161 ctcccgtcgt atcactttcg gttgcatatc caaagaataa ccctatattt gacaactaaa
     5221 aattagatag tttccgcctc tcttgcaaac cacatgcaag atgcgagctt gtggagagta
     5281 ccttcccttg aataaggaag gttgaaagtt tctggttccc aaaccattga tcaaaattgg
     5341 ctctgcttct ggtgattaca ctgccgctga atcaacagcg taaacaaatt cctattggtc
     5401 actccgtgaa aagagagtgg ctagtacgcc cctttgatgg cgttaaatga aagcgtagg
//
LOCUS       L72                     5459 bp    RNA     linear   VRL 17-JUN-2024
DEFINITION  Soybean dwarf virus isolate L72.
ACCESSION   L72
VERSION
KEYWORDS    .
SOURCE      Soybean dwarf virus
  ORGANISM  Soybean dwarf virus
            Viruses; Riboviria; Orthornavirae; Kitrinoviricota;
            Tolucaviricetes; Tolivirales; Tombusviridae; Regressovirinae;
            Luteovirus; Luteovirus glycinis.
REFERENCE   1  (bases 1 to 5459)
  AUTHORS   Kehoe,M.A., Congdon,B.S. and Sharman,M.
  TITLE     Genetic diversity of soybean dwarf virus in two mixed-cropping
            regions of Australia
  JOURNAL   unpublished
REFERENCE   2  (bases 1 to 5459)
  AUTHORS   Kehoe,M.A., Congdon,B.S. and Sharman,M.
  TITLE     Direct Submission
  JOURNAL   Submitted (17-JUN-2024) DPIRD Diagnostic Laboratory Service,
            Department of Primary Industries and Regional Development, 3
            Baron-Hay Court, South Perth, WA 6151, Australia
COMMENT     Bankit Comment: ALT EMAIL:monica.kehoe@gmail.com
            Bankit Comment: TOTAL # OF SEQS:41
            
            ##Assembly-Data-START##
            Assembly Method       :: CLC Genomics Workbench v. 2022; Geneious
                                     Prime v. Various
            Sequencing Technology :: Illumina
            ##Assembly-Data-END##
FEATURES             Location/Qualifiers
     source          1..5459
                     /organism="Soybean dwarf virus"
                     /mol_type="genomic RNA"
                     /isolate="L72"
                     /host="Trifolium repens"
                     /db_xref="taxon:12049"
                     /country="Australia: Lambs Valley, NSW"
                     /collection_date="2022"
                     /collected_by="Joop van Leur"
     gene            64..2747
                     /gene="RdRp"
     CDS             join(64..1147,1147..2745)
                     /gene="RdRp"
                     /ribosomal_slippage
                     /note="P1-P2 frameshift fusion protein"
                     /codon_start=1
                     /product="RNA-dependent RNA polymerase"
                     /translation="MFNFDSLVTATARVVKDFISFCYNRARHVYYALKRWLWELQGVF
                     AAHDAFVDMCYDAMYGVEEFEWELQKQYSTAEIDVQLAEHEYRRLLADGAPLGSWPQP
                     CAPQGSFRSSDDFDAAARAAEANPIVDPQPSLIKGCGDKSPSNPTRIEKFINLVQKKE
                     VLSATEALIKHTYEEQIGESPFGKWFNTLPNRMNYIKRAAAKQAKAAKRSKSVRQMVT
                     EVNVIPDFISCCDVVQVDTGEKLPAKKDKEGNELPPEPKLKMFRRVKPEHVGDARKYI
                     CQHIRNNNMRLIDGSDVSHATINRYALKFCEDLELDMTSTEMLIKYAMVMVPLPRKSD
                     IEAAKIVQSPAARQIRHELGVLNAEVFLEGLCSDSGFESPFSILGLPEIVVRSGAIPR
                     KSRSTINYLSQFSLGLDYQCPNPSLHNALVAVERRVFTVGKGNEVVLPYKNIPGIFSN
                     LDYFRKSIVDKVGCPRTFSPEELAATYHSGKRTLYNAAVQSLKRKAVERSDANVTAFL
                     KMEKHLMCKKIAPRLICPRNKRYNVELGRRLKFNEKKFMHAIDSTFDSPTVLSGYDSF
                     KVGKIIANKWSKFKRPVAIGVDASRFDQHVGVEALQWEHSIYNGAFNDPILKELLHWQ
                     TENKIMLFVEDKILKFKVKGHRMSGDINTSSGNKLIMCGMMHYYFKSLGVKAELCNNG
                     DDCVIICEKKDENKFSHMHSWFKDYGFDMQIETPVYKIGQIEFCQSKPVKINGYYRMV
                     RKQESISKDAHSLISMASAEDVKTFMSATAQCGMILNSGVPVLDAFHKCLYKASGYKK
                     VSQEAIERIVSFGTQDKLGLRKERVEEPITMDNRLSYWESFGVDPQTQVLVERYFDNL
                     QVYIEPRGVKRLTPLLDKTLLSIASVARTSVSLPILSK"
     CDS             2825..2966
                     /note="ORF3a; P3a expressed by leaky scanning of
                     subgenomic mRNA"
                     /codon_start=1
                     /product="P3a"
                     /translation="-
                     ATDYRFLSGFAIGFIASIPISILAIYFVYLKISKNLRGIINEYGRG"
     CDS             2955..5025
                     /note="readthrough domain protein"
                     /codon_start=1
                     /transl_except=(pos:3555..3557,aa:OTHER)
                     /product="P3/P5"
                     /translation="MVAVSNVTIQRRRNRRAARSAPRVQLMAIPTTTGATQRRRRQRR
                     RRRNNRGGGNISGGSGKAHTFQFSKDGINGSSKGTITFGPSLSECKPLSDGILKAYHE
                     YKITSILLQFISEASSTSSGSIAYELDPHCKYSEIQSLLNKFSITKSGSKRFPTKVIN
                     GLEWHDTSEDQFKVHYKGNGDAKIAGSFKITIVVLTQNPKXVDGEPGPKPGPDPTPPP
                     APPPEPTPAKHERFIVYTGTLSTLISARQNSDSISLYSIRDQRVRYIEDENANWAYIK
                     AQWYSQNSVEAVPMFIYPVPQGTWSIEISCEGYQATSSTTDPHRGKSDGMIAYDDDQT
                     KVWNVGVQNNVTITNNKADADWKYGHPNLTINGERFDQQQVVEKDGTVSFHLVTTGPN
                     ASFFLAGPAVKKIAKYNFCISYGAWTDRDMEFGLVSVVLDEHLEGVRGSQYVRKTLRP
                     GHISVNRSHRLQEMPPMREDFSEEDNSSSDSNTHKTDNSPLTVHLVKAGDEENYSTDR
                     SDDVEPTLHDADVMKFSGFVGARDRFALQGADPIGPGDRSVRRFRPSATLKSAFHSGP
                     TPDELYSAGAEQADHDFEHFVSRGKEKLQDEDPMAKLEREAEDLKPDSDNEDNDYDRT
                     APVFNPADGDPWSGISIKPRLKDQDMRSTLSTGTLKGGSLKPKKEPASRFEPAPKSVL
                     DRIRRRQV"
     gene            2955..3557
                     /gene="CP"
     CDS             2955..3555
                     /gene="CP"
                     /note="Coat Protein"
                     /codon_start=1
                     /product="ORF3"
                     /translation="MVAVSNVTIQRRRNRRAARSAPRVQLMAIPTTTGATQRRRRQRR
                     RRRNNRGGGNISGGSGKAHTFQFSKDGINGSSKGTITFGPSLSECKPLSDGILKAYHE
                     YKITSILLQFISEASSTSSGSIAYELDPHCKYSEIQSLLNKFSITKSGSKRFPTKVIN
                     GLEWHDTSEDQFKVHYKGNGDAKIAGSFKITIVVLTQNPK"
     gene            2971..3538
                     /gene="MP"
     CDS             2971..3538
                     /gene="MP"
                     /note="Movement Protein"
                     /codon_start=1
                     /product="ORF4"
                     /translation="MSQYNDDAIVEPHEALHEFSSWLFQRPPAQHSAEEDNDDEGEII
                     EEEAIYPEDQARLTHSSFRRTASMAVPRELSLSGRLYQSASHSLMEYSRPTMNIRSRV
                     SYYSSSPRPLPPRQAPSLMSLTHTASTPKFNRYSINSQLQRAVRNDSPPRLSTASNGM
                     IPVKTSSRSTTRGTETPRSQAPSRSRSLS"
BASE COUNT     1619 a   1175 c   1272 g   1393 t
ORIGIN      
        1 acaagaacct cctcccggca tcttcgtatc gtgtttgagg aatctctagt gttattgcta
       61 gttatgttta acttcgatag cttagttact gccaccgcta gggtggttaa agattttatt
      121 tctttttgct ataatagggc acggcatgtt tattatgccc taaaaagatg gctctgggaa
      181 ctccagggtg tgtttgctgc acatgacgct tttgtcgaca tgtgttatga cgccatgtat
      241 ggcgttgagg agttcgagtg ggaactgcaa aagcagtatt ccactgcaga gattgacgtg
      301 caattagctg agcacgaata taggcgccta cttgccgatg gcgctccact agggtcatgg
      361 ccacaaccat gtgcgcccca aggctcattc aggtcgtctg acgacttcga tgcagctgct
      421 agggctgctg aggcaaaccc tattgtggac ccacaaccct ccttgattaa agggtgtggc
      481 gataaatcac cttccaatcc cactaggatt gagaagttca tcaacctcgt tcaaaagaaa
      541 gaggtacttt ccgctaccga ggctctaatc aaacatacat atgaagagca aatcggtgaa
      601 tcaccattcg gaaagtggtt caacactctg cccaatagaa tgaattacat aaagagggca
      661 gcagcaaaac aagccaaggc ggctaaacga tctaaatctg tccgccaaat ggttaccgag
      721 gtaaacgtca ttcccgactt tatctcttgc tgtgatgttg tccaggtgga cactggtgaa
      781 aagctccctg ctaaaaaaga taaagaaggg aatgaactgc cacctgagcc taagcttaaa
      841 atgtttagaa gggtgaagcc tgagcatgtt ggtgatgcca ggaaatacat ctgtcaacat
      901 attcgcaaca ataatatgag gttgatagac ggttctgatg tttctcatgc aaccatcaac
      961 cgatatgcgc tcaagttttg cgaagacttg gagcttgata tgaccagcac tgaaatgctc
     1021 atcaaatatg ctatggtcat ggtcccactc cctcgaaaat ctgatattga ggctgctaaa
     1081 atcgtccaat ctcctgctgc caggcaaata aggcatgagt tgggcgtgct taacgccgag
     1141 gttttttaga ggggctctgc tccgactctg gttttgaatc cccgttttct attttggggt
     1201 tgccagagat cgtggtgcga agtggggcta tccctaggaa aagtcgtagt actattaatt
     1261 atttgagtca gtttagttta ggtctagatt accaatgccc taatcccagt ttgcacaacg
     1321 cattggtggc ggttgaacgt agagtgttca ccgttgggaa aggaaatgag gtagtgctac
     1381 cttacaagaa cataccagga atcttctcta atcttgatta ttttcgcaaa tctattgtgg
     1441 ataaggttgg ttgcccaagg acgttctccc ctgaagaact tgcagcgacg tatcactctg
     1501 gtaagagaac gttgtataat gctgctgttc aaagccttaa acgtaaggct gttgagagga
     1561 gtgacgcgaa tgtgacagct ttccttaaga tggagaagca tcttatgtgt aagaagatag
     1621 cacccaggtt gatatgtccc cgcaacaaaa gatataatgt tgaattggga cgtcgattga
     1681 aattcaatga gaagaaattc atgcatgcaa tcgactcaac ttttgattcc ccaactgtat
     1741 taagtggata tgacagtttt aaagttggga agataatagc caataaatgg tcgaaattca
     1801 aacgaccagt tgcaataggt gttgatgcaa gcagatttga tcaacatgtg ggggtagaag
     1861 cactccaatg ggagcactca atctataacg gtgcattcaa tgatcccatt ctgaaggagt
     1921 tgctacactg gcaaacagaa aacaaaataa tgctgtttgt tgaagacaaa atcctcaagt
     1981 tcaaggtcaa aggacacaga atgtccggtg acattaacac ctcttctggc aacaaattaa
     2041 tcatgtgtgg tatgatgcac tactacttca agtcacttgg agtcaaagcc gaactctgca
     2101 ataacggcga tgattgtgtt atcatatgcg agaagaaaga tgaaaataag ttctcacaca
     2161 tgcatagctg gtttaaagac tatgggtttg acatgcagat tgagactcct gtctacaaga
     2221 ttggacagat agagttttgt caaagtaaac cagttaaaat taatggctat tatagaatgg
     2281 tgcgtaaaca agaaagcata tccaaagacg cccattccct catttccatg gcatcagctg
     2341 aagatgtcaa aacatttatg agtgccaccg ctcaatgcgg gatgatcttg aatagtggtg
     2401 tacctgttct tgatgctttt cacaaatgcc tatacaaagc atcggggtac aagaaagtat
     2461 cgcaggaagc gatcgagagg atagtctcct tcggaacgca ggacaaactc gggctcagga
     2521 aagagcgagt tgaagaacca ataacgatgg ataataggtt gagttattgg gagtcctttg
     2581 gggttgaccc gcagacacag gtccttgtcg aacgatattt tgacaatctg caggtctata
     2641 tcgaaccccg cggcgtaaag agattgacgc ctttactcga taaaactttg ctttcaattg
     2701 cgagtgtagc acgaacatct gtgtcgctac caatactttc aaaatagaag cactcataat
     2761 caccatagta gttatagtac tagtagtagt tagctgttta gattacgcta gttcgtacaa
     2821 gtaagttgca acggattacc gatttttatc tgggtttgct atcggcttta tagctagcat
     2881 accaatatca atattggcaa tttactttgt ttacctaaaa atttcaaaga atctgagagg
     2941 gatcatcaac gaatatggtc gcggttagca atgtcacaat acaacgacga cgcaatcgta
     3001 gagccgcacg aagcgctcca cgagttcagc tcatggctat tccaacgacc accggcgcaa
     3061 cacagcgcag aagaagacaa cgacgacgaa ggagaaataa tagaggagga ggcaatatat
     3121 ccggaggatc aggcaaggct cacacattcc agttttcgaa ggacggcatc aatggcagtt
     3181 ccaagggaac tatcactttc gggccgtctt tatcagagtg caagccactc tctgatggaa
     3241 tactcaaggc ctaccatgaa tataagatca cgagtatctt attacagttc atctccgagg
     3301 cctcttccac ctcgtcaggc tccatcgctt atgagcttga cccacactgc aagtactccg
     3361 aaattcaatc gctactcaat aaattctcaa ttacaaagag cggttcgaaa cgattcccca
     3421 ccaaggttat caacggcctc gaatggcatg ataccagtga agaccagttc aaggtccact
     3481 acaaggggaa cggagacgcc aagatcgcag gctccttcaa gatcacgatc gttgtcttaa
     3541 ctcagaatcc caaataggta gacggagaac cggggccgaa accaggtccg gaccccacac
     3601 ccccaccagc accaccacct gaaccgacgc cagccaaaca tgaaagattc attgtttaca
     3661 ccggtacact gtcaacactc atcagtgctc gacagaactc agacagtata tcactctact
     3721 caattcgaga ccagagggtc agatatattg aagatgagaa tgcaaactgg gcgtacatca
     3781 aagcgcaatg gtattcacag aattctgtgg aagcagtacc aatgtttatc tacccagttc
     3841 cgcaaggtac ttggtcaatt gaaatctcat gtgaaggtta ccaggcaaca tcgagcacca
     3901 cggatcccca ccggggaaag tccgatggaa tgattgctta tgacgatgat caaaccaagg
     3961 tgtggaatgt tggtgtgcaa aataatgtaa ccataaccaa caataaagcc gatgctgatt
     4021 ggaaatacgg tcatcctaat ctaacaatta atggtgaacg ttttgaccag cagcaagtag
     4081 tcgagaaaga tggaacggtc tcgtttcatt tagtaactac tgggcccaat gcgagtttct
     4141 ttttagccgg ccctgccgtt aagaagattg ccaagtataa tttctgtata tcatatggag
     4201 cttggacaga tcgcgatatg gagtttggtt tggtatctgt tgttctcgat gaacacttag
     4261 agggtgttag aggttctcag tacgttagga aaacgctaag accaggtcac attagcgtca
     4321 atcgttccca ccgattgcaa gaaatgcctc ccatgcgaga ggatttcagt gaggaggata
     4381 atagtagtag tgatagtaat acacataaaa cggacaactc tcccttgact gttcaccttg
     4441 taaaagcagg tgacgaggag aattactcaa cagatcgatc ggacgatgtt gaacccacac
     4501 tccatgatgc tgatgtcatg aagttctccg ggtttgttgg agctagagat aggtttgcgt
     4561 tgcagggagc tgatccaatc ggccctggtg acagatctgt ccgtcgcttc agaccgtctg
     4621 caacattgaa gtctgcgttc cattcgggac cgactcctga tgagttgtac agtgctggcg
     4681 ctgaacaagc ggatcacgac ttcgaacact ttgtctctcg aggcaaagag aaactacagg
     4741 atgaggatcc gatggccaaa ctcgaaagag aggctgagga tttgaaacct gatagtgaca
     4801 acgaagataa cgattatgat cgaaccgctc ctgtgttcaa cccagcagat ggtgacccct
     4861 ggtctggcat tagcattaag cctagattaa aagatcagga tatgaggtct accttaagca
     4921 ctggcacctt gaaaggtggt tcactgaaac cgaagaaaga accagcttca aggttcgagc
     4981 cagcgccaaa gtccgtttta gataggatta gacgtaggca agtttaatct tgcaccaata
     5041 tagaagtagt tagcgctttc cattgttatt tataggagcc aaatttggtg agtcccgatc
     5101 gatggatcct ggtaaacagg ttcggtgaac aaaaagccgg taatctcggg gagatgtcag
     5161 ctcccgtcgt atcactttcg gttgcatatc caaagaataa ccctatattt aacaactaaa
     5221 aattagatag tttccgcctc tcttgcaaac cacatgcaag atgcgagctt gtggagagta
     5281 ccttcccttg aataaggaag gttgaaagtt tctggttccc aaaccattga tcaaaattgg
     5341 ctctgcttct ggtgattaca ctgccgctga atcaacagcg taaacaaatt cctattggtc
     5401 actccgtgaa aagagagtgg ctaatacgcc cctttgatgg cgttaaatga aagcgtagg
//
LOCUS       L77                     5459 bp    RNA     linear   VRL 17-JUN-2024
DEFINITION  Soybean dwarf virus isolate L77.
ACCESSION   L77
VERSION
KEYWORDS    .
SOURCE      Soybean dwarf virus
  ORGANISM  Soybean dwarf virus
            Viruses; Riboviria; Orthornavirae; Kitrinoviricota;
            Tolucaviricetes; Tolivirales; Tombusviridae; Regressovirinae;
            Luteovirus; Luteovirus glycinis.
REFERENCE   1  (bases 1 to 5459)
  AUTHORS   Kehoe,M.A., Congdon,B.S. and Sharman,M.
  TITLE     Genetic diversity of soybean dwarf virus in two mixed-cropping
            regions of Australia
  JOURNAL   unpublished
REFERENCE   2  (bases 1 to 5459)
  AUTHORS   Kehoe,M.A., Congdon,B.S. and Sharman,M.
  TITLE     Direct Submission
  JOURNAL   Submitted (17-JUN-2024) DPIRD Diagnostic Laboratory Service,
            Department of Primary Industries and Regional Development, 3
            Baron-Hay Court, South Perth, WA 6151, Australia
COMMENT     Bankit Comment: ALT EMAIL:monica.kehoe@gmail.com
            Bankit Comment: TOTAL # OF SEQS:41
            
            ##Assembly-Data-START##
            Assembly Method       :: CLC Genomics Workbench v. 2022; Geneious
                                     Prime v. Various
            Sequencing Technology :: Illumina
            ##Assembly-Data-END##
FEATURES             Location/Qualifiers
     source          1..5459
                     /organism="Soybean dwarf virus"
                     /mol_type="genomic RNA"
                     /isolate="L77"
                     /host="Trifolium pratense"
                     /db_xref="taxon:12049"
                     /country="Australia: Lambs Valley, NSW"
                     /collection_date="2022"
                     /collected_by="Joop van Leur"
     gene            64..2747
                     /gene="RdRp"
     CDS             join(64..1147,1147..2745)
                     /gene="RdRp"
                     /ribosomal_slippage
                     /note="P1-P2 frameshift fusion protein"
                     /codon_start=1
                     /product="RNA-dependent RNA polymerase"
                     /translation="MFNFDSLVTATARVVKDFISFCYNRARHVYYALKRWLWELQGVF
                     AAHDAFVDMCYDAMYGVEEFEWELQKQYSTAEIDVQLAEHEYKRLLADGAPLGSWPQP
                     CAPQGSFRSSDDFDVAARAAEANPIVDPQPSLIKGCGDKSPSNPTRIEKFINLVQKKE
                     VLSATEALIKHTYEEQIGESPFGKWFNTLPNRMNYIKRAAAKQAKAAKRSKSVRQMVT
                     EVNVIPDFISCCDVVQVDTGEKLPTKKDKEGNELPPEPKLKMFRRVKPEHVGDARKYI
                     CQHIRNNNMRLIDGSDVSHATINRYALKFCEDLELDMTSTEMLIKYAMVMVPLPRKSD
                     IEAAKIVQSPAARQIRHELGVLNAEVFLEGLCSDSGFESPFSILGLPEIVVRSGAIPR
                     KSRSTINYLSQFSLGLDYQCPNPSLHNALVAVERRVFTVGKGNEVVLPYKNIPGIFSN
                     LDYFRKSIVDKVGCPRTFSPEELAATYHSGKRTLYNAAVQSLKRKAVERSDANVTAFL
                     KMEKHLMCKKIAPRLICPRNKRYNVELGRRLKFNEKKFMHAIDSTFDSPTVLSGYDSF
                     KVGKIIANKWSKFKRPVAIGVDASRFDQHVGVEALQWEHSIYNGAFNDPILKELLHWQ
                     TENKIMLFVEDKILKFKVKGHRMSGDINTSSGNKLIMCGMMHYYFKSLGVKAELCNNG
                     DDCVIICEKKDENKFSHMHSWFKDYGFDMQIETPVYKIGQIEFCQSKPVKINGYYRMV
                     RKQESISKDAHSLISMASAEDVKTFMSATAQCGMILNSGVPVLDAFHKCLYKASGYKK
                     VSQEAIERIVSFGTQDKLGLRKERVEEPITMDNRLSYWESFGVDPQTQVLVERYFDNL
                     QVHIEPRGVKRLTPLLDKTLLSIASVARTSVSLPILSK"
     CDS             2825..2966
                     /note="ORF3a; P3a expressed by leaky scanning of
                     subgenomic mRNA"
                     /codon_start=1
                     /product="P3a"
                     /translation="-
                     ATDYRFLSGFAIGFIASIPISILAIYFVYLKISKNLRGIINEYGRG"
     CDS             2955..5025
                     /note="readthrough domain protein"
                     /codon_start=1
                     /transl_except=(pos:3555..3557,aa:OTHER)
                     /product="P3/P5"
                     /translation="MVAVSNVTIQRRRNRRAARSAPRVQLMAIPTTTGATQRRRRQRR
                     RRRNNRGGGNISGGSGKAHTFQFSKDGINGSSKGTITFGPSLSECKPLSDGILKAYHE
                     YKITSILLQFISEASSTSSGSIAYELDPHCKYSEIQSLLNKFSITKSGSKRFPTKVIN
                     GLEWHDTSEDQFKVHYKGNGDAKIAGSFKITIVVLTQNPKXVDGEPGPKPGPDPTPPP
                     APPPEPTPAKHERFIVYTGTLSTLISARQNSDSISLYSIRDQRVRYIEDENANWAYIK
                     AQWYSQNSVEAVPMFIYPVPQGTWSVEISCEGYQATSSTTDPHRGKSDGMIAYDDDQT
                     KVWNVGVQNNVTITNNKADADWKYGHPNLTINGERFDQQQVVEKDGTVSFHLVTTGPN
                     ASFFLAGPAVKKIAKYNFCISYGAWTDRDMEFGLVSVVLDEHLEGVRGSQYVRKTLRP
                     GHISVNRSHRLQEMPPMREDFSEEDNSSSDSNTYKTDNSPLTVHLVKAGDEENYTTDQ
                     SDDVEPILHDADVMKFSGFVGAKDRFMLQGADPIGPGDRSVRRFKPSATLKSAFHSGP
                     TPDELYNAGTEQADHDFEHFVSRGKEKLQDEDPMAKLEREAEDLKPDSDNEDNDYDRT
                     APMFNPADGDPWSGINIKPRLKDQDMRSTLSTGTLKGGSLKPKKEPAPRYEPAPKSVL
                     DRIRRRQV"
     gene            2955..3557
                     /gene="CP"
     CDS             2955..3555
                     /gene="CP"
                     /note="Coat Protein"
                     /codon_start=1
                     /product="ORF3"
                     /translation="MVAVSNVTIQRRRNRRAARSAPRVQLMAIPTTTGATQRRRRQRR
                     RRRNNRGGGNISGGSGKAHTFQFSKDGINGSSKGTITFGPSLSECKPLSDGILKAYHE
                     YKITSILLQFISEASSTSSGSIAYELDPHCKYSEIQSLLNKFSITKSGSKRFPTKVIN
                     GLEWHDTSEDQFKVHYKGNGDAKIAGSFKITIVVLTQNPK"
     gene            2971..3538
                     /gene="MP"
     CDS             2971..3538
                     /gene="MP"
                     /note="Movement Protein"
                     /codon_start=1
                     /product="ORF4"
                     /translation="MSQYNDDAIVEPHEALHEFSSWLFQRPPAQHSAEEDNDDEGEII
                     EEEAIFPEDQARLTHSSFRRTASMAVPRELSLSGRLYQSASHSLMEYSRPTMNIRSRV
                     SYYSSSPRPLPPRQAPSLMSLTHTASTPKFNRYSINSQLQRAVRNDSPPRLSMASNGM
                     IPVKTSSRSTTRGTETPRSQAPSRSRSLS"
BASE COUNT     1619 a   1179 c   1273 g   1388 t
ORIGIN      
        1 acaagaacct cctcccggca tcttcgtatc gtgtttgagg aatctctagt gttattgtta
       61 gttatgttta acttcgatag cttagttaca gccaccgcta gggtggttaa agattttatt
      121 tctttttgct ataatagggc acggcatgtt tattatgccc taaaaagatg gctctgggaa
      181 ctccagggtg tatttgctgc acatgacgcc tttgtcgaca tgtgctatga cgccatgtat
      241 ggcgttgagg agttcgagtg ggaactgcaa aagcagtatt ccactgcaga gattgacgtg
      301 caattagctg agcacgaata caagcgccta cttgccgatg gcgctccact agggtcatgg
      361 ccacaaccat gtgcgcccca aggctcattc aggtcgtctg acgacttcga tgtagctgct
      421 agggctgctg aggcaaaccc tattgtggat ccacaaccct ctttgattaa agggtgtggc
      481 gataaatcac cttccaatcc cactaggatt gagaagttca tcaacctcgt ccaaaagaag
      541 gaggtacttt ccgctactga ggctctaatc aaacatacat atgaagagca aatcggtgaa
      601 tcaccattcg gaaagtggtt caacactctg cccaatagaa tgaattacat aaagagggca
      661 gcagcaaaac aagccaaggc ggctaaacga tctaaatctg tccgccaaat ggttaccgag
      721 gtaaacgtca ttcctgactt tatctcttgc tgtgatgttg tccaggtgga cactggtgaa
      781 aagctcccta ctaagaaaga taaagaaggg aatgaattgc cacctgagcc taagcttaaa
      841 atgtttagaa gggtgaagcc tgagcatgtt ggtgatgcca ggaaatatat ctgtcaacat
      901 attcgcaaca ataatatgag gttgatagac ggctctgatg tttctcatgc aaccatcaac
      961 cgatatgcgc tcaagttttg cgaagacttg gagcttgata tgaccagcac agaaatgctc
     1021 atcaaatatg ctatggtcat ggtcccactc cctcggaaat ctgatattga ggctgctaaa
     1081 atcgtccaat ctcctgctgc caggcaaata aggcatgagt tgggcgtgct taacgccgag
     1141 gttttttaga ggggctctgc tccgactctg gttttgaatc tccgttttct attttggggt
     1201 tgccagagat cgtggtgcga agtggggcta tccctaggaa gagtcgtagt actattaatt
     1261 atttgagtca gtttagttta ggtctagatt accaatgccc taatcccagt ttgcacaacg
     1321 cattggtggc ggttgagcgt agagtgttca ccgttgggaa aggaaatgag gtagtgctac
     1381 cttacaagaa cataccagga attttctcta atcttgatta tttccgcaaa tctattgtgg
     1441 ataaggttgg ttgccccagg acgttctccc ctgaagaact tgcagcgacg tatcactctg
     1501 gtaagagaac gttgtataat gctgctgttc aaagtcttaa acgtaaggct gttgagagga
     1561 gtgacgcgaa tgtgacagct ttccttaaga tggagaagca tcttatgtgt aagaagatag
     1621 cacccaggtt gatatgtccc cgcaacaaaa gatataatgt tgaattggga cgtcgattga
     1681 aattcaatga gaagaaattc atgcatgcaa tcgactcaac ttttgattcc ccaactgtat
     1741 taagtggata tgacagtttt aaagttggga agataatagc caacaaatgg tcgaaattca
     1801 aacgaccagt tgcaataggt gttgatgcaa gcagatttga tcaacatgtg ggggtagaag
     1861 cactccaatg ggagcactca atttataacg gtgcattcaa tgatcccatt ctgaaggagt
     1921 tgctacactg gcaaacagag aataaaataa tgctgtttgt tgaagacaaa atcctcaagt
     1981 tcaaggtcaa aggacacaga atgtccggtg acattaacac ctcttctggc aacaaattaa
     2041 tcatgtgtgg tatgatgcac tactacttca agtcacttgg agtcaaagcc gagctctgca
     2101 ataacggcga tgattgtgtt atcatatgcg agaagaaaga tgaaaataag ttctcacaca
     2161 tgcatagctg gtttaaagac tatgggtttg acatgcagat tgagactcct gtctacaaga
     2221 ttggacagat agagttttgt caaagtaaac cagttaaaat taatggctat tatagaatgg
     2281 tgcgtaaaca agaaagcata tccaaagacg cccattccct catttccatg gcatcagctg
     2341 aagatgtcaa aacatttatg agtgccaccg cccaatgcgg gatgatcttg aatagtggtg
     2401 tacctgttct tgatgctttt cacaaatgcc tatacaaagc atcggggtac aagaaagtat
     2461 cgcaggaagc gatcgagagg atagtctcct tcggaacgca ggacaaactc gggctcagga
     2521 aagagcgagt tgaagaacca ataacgatgg ataataggtt gagttattgg gagtcctttg
     2581 gggttgaccc gcagacacag gtccttgtcg aacgatattt tgacaatctg caggtccata
     2641 tcgaaccccg cggcgtaaag agattgacgc ctttactcga taaaactttg ctttcaattg
     2701 cgagtgtagc acgaacatct gtgtcgctac caatactttc aaaatagaag cactcataat
     2761 caccatagta gttatagtac tagtagtagt tagctgttta gattacgcta gttcgtacaa
     2821 gtaagttgca acggattacc gatttttatc tgggtttgct atcggcttta tagctagcat
     2881 accaatatca atattggcaa tttactttgt ttacctaaaa atttcaaaga atctgagagg
     2941 gatcatcaac gaatatggtc gcggttagca atgtcacaat acaacgacga cgcaatcgta
     3001 gagccgcacg aagcgctcca cgagttcagc tcatggctat tccaacgacc accggcgcaa
     3061 cacagcgcag aagaagacaa cgacgacgaa ggagaaataa tagaggagga ggcaatattt
     3121 ccggaggatc aggcaaggct cacacattcc agttttcgaa ggacggcatc aatggcagtt
     3181 ccaagggaac tatcactttc gggccgtctt tatcagagtg caagccactc tctgatggaa
     3241 tactcaaggc ctaccatgaa tataagatca cgagtatctt attacagttc atctccgagg
     3301 cctcttccac ctcgtcaggc tccatcgctt atgagcttga cccacactgc aagtactccg
     3361 aaattcaatc gctactcaat aaattctcaa ttacaaagag cggttcgaaa cgattcccca
     3421 ccaaggttat caatggcctc gaatggcatg ataccagtga agaccagttc aaggtccact
     3481 acaaggggaa cggagacgcc aagatcgcag gctccttcaa gatcacgatc gttgtcttaa
     3541 ctcagaatcc caaataggta gacggagaac cggggccgaa accaggtccg gaccccacac
     3601 ccccaccagc accaccacct gaaccgacgc cagccaaaca tgaaagattc attgtttaca
     3661 ccggtacact gtcaacactc atcagtgctc gacagaactc agacagtata tcactctact
     3721 cgattcgaga ccagagggtc agatatattg aagatgagaa tgcaaactgg gcgtacatca
     3781 aagcgcaatg gtattcacag aattctgtgg aagcagtacc aatgtttatc tacccagttc
     3841 cgcaaggtac ttggtcagtt gaaatctcat gtgaaggcta ccaggcaaca tcgagcacca
     3901 cggatcccca ccgggggaag tccgatggaa tgattgctta tgacgatgat caaaccaagg
     3961 tgtggaatgt tggtgtgcaa aataatgtaa ccataaccaa caataaagcc gatgctgatt
     4021 ggaaatacgg ccatcctaat ttaacaatta atggtgaacg ttttgaccag cagcaagtag
     4081 tcgagaaaga tggaacggtc tcgtttcatt tagtaactac tgggcccaat gcgagtttct
     4141 ttttagccgg ccctgccgtt aagaagattg ccaagtataa tttctgtata tcatatggag
     4201 cttggactga tcgcgatatg gagtttggtt tggtatctgt tgttctcgat gaacacttag
     4261 agggtgttag aggttctcag tacgttagga aaacgctaag accaggtcac attagcgtca
     4321 atcgctccca ccgattgcaa gaaatgcctc ccatgcgaga ggatttcagt gaggaagata
     4381 atagtagtag tgatagtaat acatataaaa cggacaactc tcccttgacc gttcaccttg
     4441 taaaagcagg tgacgaggag aattatacaa cagatcaatc ggacgatgtt gaacccatac
     4501 tccatgatgc tgatgtcatg aagttctccg ggtttgttgg agctaaagac aggtttatgt
     4561 tacagggtgc tgatccaatc ggccctggtg acaggtctgt ccgtcgcttc aaaccgtccg
     4621 ccacattgaa gtctgcgttc cattcgggac cgactcctga tgagttgtac aacgctggca
     4681 ctgaacaagc ggatcacgac ttcgaacact ttgtctctcg aggcaaggag aagctacagg
     4741 atgaagatcc aatggccaag ctcgaaagag aggctgagga tttgaaacct gatagtgata
     4801 acgaagataa cgattatgat cgaaccgctc ctatgttcaa cccagcagat ggtgacccct
     4861 ggtctggcat taatatcaag cctagattaa aagaccagga tatgaggtcc accttaagca
     4921 ctggcacctt gaaaggtggt tcactgaaac cgaagaaaga accagcccca aggtatgagc
     4981 cagcgccaaa gtccgtctta gataggatta gacgtaggca agtttaatct tgcaccaata
     5041 tagaagtaga tagcgctttc cattgttatt tataggagcc aaatttggtg agtcccgatc
     5101 gatggatcct gggaaacagg ttcggtgaac aaaaagccgg taatctcggg gagatgtcag
     5161 ctcccgtcgt atcactttcg gttgcatatc caaagaataa ccctacattt aacaactaaa
     5221 aattagatag tttccgcctc tcttgcaaac cacatgcaag atgcgagctt gtggagagta
     5281 ccttcccttg agtaaggaag gttgaaagtt tctggttccc aaaccattga tcaaaattgg
     5341 ctctgcttct ggtgattaca ctgccgctga atcaacagcg taaacaaatt cctattggtc
     5401 actccgtgaa aagagagtgg ctaatacgcc cctttgacgg cgttaaatga aagcgtagg
//
LOCUS       L87                     5459 bp    RNA     linear   VRL 17-JUN-2024
DEFINITION  Soybean dwarf virus isolate L87.
ACCESSION   L87
VERSION
KEYWORDS    .
SOURCE      Soybean dwarf virus
  ORGANISM  Soybean dwarf virus
            Viruses; Riboviria; Orthornavirae; Kitrinoviricota;
            Tolucaviricetes; Tolivirales; Tombusviridae; Regressovirinae;
            Luteovirus; Luteovirus glycinis.
REFERENCE   1  (bases 1 to 5459)
  AUTHORS   Kehoe,M.A., Congdon,B.S. and Sharman,M.
  TITLE     Genetic diversity of soybean dwarf virus in two mixed-cropping
            regions of Australia
  JOURNAL   unpublished
REFERENCE   2  (bases 1 to 5459)
  AUTHORS   Kehoe,M.A., Congdon,B.S. and Sharman,M.
  TITLE     Direct Submission
  JOURNAL   Submitted (17-JUN-2024) DPIRD Diagnostic Laboratory Service,
            Department of Primary Industries and Regional Development, 3
            Baron-Hay Court, South Perth, WA 6151, Australia
COMMENT     Bankit Comment: ALT EMAIL:monica.kehoe@gmail.com
            Bankit Comment: TOTAL # OF SEQS:41
            
            ##Assembly-Data-START##
            Assembly Method       :: CLC Genomics Workbench v. 2022; Geneious
                                     Prime v. Various
            Sequencing Technology :: Illumina
            ##Assembly-Data-END##
FEATURES             Location/Qualifiers
     source          1..5459
                     /organism="Soybean dwarf virus"
                     /mol_type="genomic RNA"
                     /isolate="L87"
                     /host="Trifolium pratense"
                     /db_xref="taxon:12049"
                     /country="Australia: Lambs Valley, NSW"
                     /collection_date="2022"
                     /collected_by="Joop van Leur"
     gene            64..2747
                     /gene="RdRp"
     CDS             join(64..1147,1147..2745)
                     /gene="RdRp"
                     /ribosomal_slippage
                     /note="P1-P2 frameshift fusion protein"
                     /codon_start=1
                     /product="RNA-dependent RNA polymerase"
                     /translation="MFNFDSLVTATARVVKDFISFCYNRARHVYYALKRWLWELQGVF
                     AAHDAFVDMCYDAMYGVEEFEWELQKQYSTAEIDVQLAEHEYKRLLADGAPLGSWPQP
                     CAPQGSFRSSDDFDVAARAAEANPIVDPQPSLIKGCGDKSPSNPTRIEKFINLVQKKE
                     VLSATEALIKHTYEEQIGESPFGKWFNTLPNRMNYIKRAAAKQAKAAKRSKSVRQMVT
                     EVNVIPDFISCCDVVQVDTGEKLPSKKDKEGNELPPEPKLKMFRRVKPEHVGDARKYI
                     CQHIRNNNMRLIDGSDVSHATINRYALKFCEDLELDMTSTEMLIKYAMVMVPLPRKSD
                     IEAAKIVQSPAARQIRHELGVLNAEVFLEGLCSDSGFESPFSILGLPEIVVRSGAIPR
                     KSRSTINYLSQFSLGLDYQCPNPSLHNALVAVERRVFTVGKGNEVVLPYKNIPGIFSN
                     LDYFRKSIVDKVGCPRTFSPEELAATYHSGKRTLYNAAVQSLKRKAVERSDANVTAFL
                     KMEKHLMCKKIAPRLICPRNKRYNVELGRRLKFNEKKFMHAIDSTFDSPTVLSGYDSF
                     KVGKIIANKWSKFKRPVAIGVDASRFDQHVGVEALQWEHSIYNGAFNDPILKELLHWQ
                     TENKIMLFVEDKILKFKVKGHRMSGDINTSSGNKLIMCGMMHYYFKSLGVKAELCNNG
                     DDCVIICEKKDENKFSHMHSWFKDYGFDMQIETPVYKIGQIEFCQSKPVKINGYYRMV
                     RKQESISKDAHSLISMASAEDVKTFMSATAQCGMILNSGVPVLDAFHKCLYKASGYKK
                     VSQEAIERIVSFGTQDKLGLRKERVEEPITMDNRLSYWESFGVDPQTQVLVERYFDNL
                     QVHIEPRGVKRLTPLLDKTLLSIASVARTSVSLPILSK"
     CDS             2825..2966
                     /note="ORF3a; P3a expressed by leaky scanning of
                     subgenomic mRNA"
                     /codon_start=1
                     /product="P3a"
                     /translation="-
                     ATDYRFLSGFAIGFIASIPISILAIYFVYLKISKNLRGIINEYGRG"
     CDS             2955..5025
                     /note="readthrough domain protein"
                     /codon_start=1
                     /transl_except=(pos:3555..3557,aa:OTHER)
                     /product="P3/P5"
                     /translation="MVAVSNVTIQRRRNRRAARSAPRVQLMAIPTTTGATQRRRRQRR
                     RRRNNRGGGNISGGSGKAHTFQFSKDGINGSSKGTITFGPSLSECKPLSDGILKAYHE
                     YKITSILLQFISEASSTSSGSIAYELDPHCKYSEIQSLLNKFSITKSGSKRFPTKVIN
                     GLEWHDTSEDQFKVHYKGNGDAKIAGSFKITIVVLTQNPKXVDGEPGPKPGPDPTPPP
                     APPPEPTPAKHERFIVYTGTLSTLISARQNSDSISLYSIRDQRVRYIEDENANWAYIK
                     AQWYSQNSVEAVPMFIYPVPQGTWSVEISCEGYQATSSTTDPHRGKSDGMIAYDDDQT
                     KVWNVGVQNNVTITNNKADADWKYGHPNLTINGERFDQQQVVEKDGTVSFHLVTTGPN
                     ASFFLAGPAVKKIAKYNFCISYGAWTDRDMEFGLVSVVLDEHLEGVRGSQYVRKTLRP
                     GHISVNRSHRLQEMPPMREDFSEEDNSSSDSNTYKTDNSPLTVHLVKAGDEENYSTDR
                     SDDVEPTLHDADVMKFSGFVGAKDRFALQGADPIGPGDRSVRRFKPSATLKSAFHSGP
                     TPDELYNAGAEQADHDFEHFVSRGKEKLQDEDPMAKLEREAEDLKPDSDNEDNDYDRT
                     APVFNPADGDPWSGISIKPRLKDQDMRSTLSTGTLKGGSLKPKKEPAPRFEPAPKSVL
                     DRIRRRQV"
     gene            2955..3557
                     /gene="CP"
     CDS             2955..3555
                     /gene="CP"
                     /note="Coat Protein"
                     /codon_start=1
                     /product="ORF3"
                     /translation="MVAVSNVTIQRRRNRRAARSAPRVQLMAIPTTTGATQRRRRQRR
                     RRRNNRGGGNISGGSGKAHTFQFSKDGINGSSKGTITFGPSLSECKPLSDGILKAYHE
                     YKITSILLQFISEASSTSSGSIAYELDPHCKYSEIQSLLNKFSITKSGSKRFPTKVIN
                     GLEWHDTSEDQFKVHYKGNGDAKIAGSFKITIVVLTQNPK"
     gene            2971..3538
                     /gene="MP"
     CDS             2971..3538
                     /gene="MP"
                     /note="Movement Protein"
                     /codon_start=1
                     /product="ORF4"
                     /translation="MSQYNDDAIVEPHEALHEFSSWLFQRPPAQHSAEEDNDDEGEII
                     EEEATFPEDQARLTHSSFRRTASMAVPRELSLSGRLYQSASHSLMEYSRPTMNIRSRV
                     SYYSSSPRPLPPRQAPSLMSLTHTASTPKFNRYSINSQLQRAVRNDSPPRLLMASNGM
                     IPVKTSSRSTTRGTETPRSQAPSRSRSLS"
BASE COUNT     1620 a   1177 c   1268 g   1394 t
ORIGIN      
        1 acaagaacct cctcccggca tcttcgtatc gtgtttgagg aatctctagt gttattgtta
       61 gttatgttta acttcgatag cttagttaca gccaccgcta gggtggttaa agattttatt
      121 tctttttgct ataatagggc acggcatgtt tattatgccc taaaaagatg gctctgggaa
      181 ctccagggtg tatttgctgc acatgacgcc tttgtcgaca tgtgctatga cgccatgtat
      241 ggcgttgagg agttcgagtg ggaactgcaa aagcagtatt ccactgcaga gattgacgtg
      301 caattagctg agcacgaata caagcgccta cttgccgatg gcgctccact agggtcatgg
      361 ccacaaccat gtgcgcccca aggctcattc aggtcatctg acgacttcga tgtagctgct
      421 agggctgctg aggcaaaccc tattgtggac ccacaaccct ccttgattaa agggtgtggc
      481 gataaatcac cttccaatcc cactaggatt gagaagttca tcaacctcgt tcaaaagaag
      541 gaggtacttt ccgctactga ggctctaatc aaacatacat atgaagagca aatcggtgaa
      601 tcaccattcg gaaagtggtt caacactctg cccaatagaa tgaattacat aaagagggca
      661 gcagcaaaac aagccaaggc ggctaaacga tctaaatctg tccgccaaat ggttaccgag
      721 gtaaacgtca ttcccgactt tatctcttgc tgtgatgttg tccaggtgga cactggtgaa
      781 aagctccctt ctaagaaaga taaggaaggg aatgaattac cacctgagcc taagcttaaa
      841 atgtttagaa gggtgaagcc tgagcatgtt ggtgatgcca ggaaatatat ctgtcaacat
      901 attcgcaaca ataatatgag gttgatagac ggctctgatg tttctcatgc aaccatcaac
      961 cggtatgcgc tcaagttttg cgaagacttg gagcttgata tgaccagcac tgaaatgctc
     1021 atcaaatatg ctatggtcat ggtcccactc cctcgaaaat ctgatattga ggctgctaaa
     1081 atcgtccaat ctcctgctgc caggcaaata aggcatgagt tgggcgtgct taacgccgag
     1141 gttttttaga agggctctgc tccgactctg gttttgaatc cccgttttct attttggggt
     1201 tgccagagat cgtggtgcga agtggggcta tccctaggaa gagtcgtagt actattaatt
     1261 atttgagtca gtttagttta ggtctagatt accaatgccc taatcccagt ttgcacaacg
     1321 cattggtggc ggttgaacgt agagtgttca ccgttgggaa aggaaatgag gtagtgctac
     1381 cttacaagaa cataccagga atcttctcta atcttgatta tttccgcaaa tctattgtgg
     1441 acaaggttgg ttgtcccagg acgttctccc ctgaagaact tgcagcgacg tatcactctg
     1501 gtaagagaac gttgtataat gctgctgttc aaagtcttaa acgtaaggct gttgagagga
     1561 gtgacgcgaa tgtgacagct ttccttaaga tggagaagca tcttatgtgt aagaagatag
     1621 cacccaggtt gatatgtccc cgcaacaaaa gatataatgt tgaattggga cgtcgattga
     1681 aattcaatga gaagaaattc atgcatgcaa tcgactcaac ttttgattcc ccaactgtat
     1741 taagtggata tgacagtttt aaagttggga agataatagc caataaatgg tcgaaattca
     1801 aacgaccagt tgcaataggt gttgatgcaa gcagatttga tcaacatgtg ggggtagaag
     1861 cactccaatg ggagcactca atctataacg gtgcattcaa tgatcccatt ctgaaggagt
     1921 tgctacactg gcaaacagag aacaaaataa tgctgtttgt tgaagacaaa atcctcaagt
     1981 tcaaggtcaa aggacacaga atgtccggtg acattaacac ctcttctggc aacaaattaa
     2041 tcatgtgtgg tatgatgcac tactacttca agtcacttgg agtcaaagcc gaactctgca
     2101 ataacggcga tgattgtgtt atcatatgcg agaagaaaga tgaaaataag ttctcacaca
     2161 tgcatagctg gtttaaagac tatgggtttg acatgcagat tgagactcct gtctacaaga
     2221 ttggacagat agagttttgt caaagtaaac cagttaaaat taatggctat tatagaatgg
     2281 tgcgtaaaca agaaagcata tccaaagacg cccattccct catttccatg gcatcagctg
     2341 aagatgtcaa aacatttatg agtgccaccg ctcaatgcgg gatgatcttg aatagtggtg
     2401 tacctgttct tgatgctttt cacaaatgcc tatacaaagc atcggggtac aagaaagtat
     2461 cgcaggaagc gatcgagagg atagtctcct tcggaacgca ggacaaactc gggctcagga
     2521 aagagcgagt tgaagaacca ataacgatgg ataataggtt gagttattgg gagtcctttg
     2581 gggttgaccc gcagacacag gtccttgtcg aacgatattt tgacaatctg caggtccata
     2641 tcgaaccccg cggcgtaaag agattgacgc ctttactcga taaaactttg ctttcaattg
     2701 cgagtgtagc acgaacatct gtgtcgctac caatactttc aaaatagaag cactcataat
     2761 caccatagta gttatagtac tagtagtagt tagctgttta gattacgcta gttcgtacaa
     2821 gtaagttgca acggattacc gatttttatc tgggtttgct atcggcttta tagctagcat
     2881 accaatatca atattggcaa tttactttgt ttacctaaaa atttcaaaga atctgagagg
     2941 gatcatcaac gaatatggtc gcggttagca atgtcacaat acaacgacga cgcaatcgta
     3001 gagccgcacg aagcgctcca cgagttcagc tcatggctat tccaacgacc accggcgcaa
     3061 cacagcgcag aagaagacaa cgacgacgaa ggagaaataa tagaggagga ggcaacattt
     3121 ccggaggatc aggcaaggct cacacattcc agttttcgaa ggacggcatc aatggcagtt
     3181 ccaagggaac tatcactttc gggccgtctt tatcagagtg caagccactc tctgatggaa
     3241 tactcaaggc ctaccatgaa tataagatca cgagtatctt attacagttc atctccgagg
     3301 cctcttccac ctcgtcaggc tccatcgctt atgagcttga cccacactgc aagtactccg
     3361 aaattcaatc gctactcaat aaattctcaa ttacaaagag cggttcgaaa cgattcccca
     3421 ccaaggttat taatggcctc gaatggcatg ataccagtga agaccagttc aaggtccact
     3481 acaaggggaa cggagacgcc aagatcgcag gctccttcaa gatcacgatc gttgtcttaa
     3541 ctcagaatcc caaataggta gacggagaac cggggccgaa accaggtccg gaccccacac
     3601 ccccaccagc accaccacct gaaccgacgc cagccaaaca tgaaagattc attgtttaca
     3661 ccggtacact gtcaacactc atcagtgctc gacagaactc agacagtata tcactctact
     3721 caattcgaga ccagagggtc agatatattg aagatgagaa tgcaaactgg gcgtacatca
     3781 aagcacaatg gtattcacag aattctgtgg aagcagtacc aatgtttatc tacccagttc
     3841 cgcaaggtac ttggtcagtt gaaatctcat gtgaaggtta ccaggcaaca tcgagcacca
     3901 cggatcccca ccgggggaag tccgatggaa tgattgctta tgacgatgat caaaccaagg
     3961 tgtggaatgt tggtgtgcaa aataatgtaa ccataaccaa caataaagcc gatgctgatt
     4021 ggaaatacgg ccatcctaat ttaacaatta atggtgaacg ttttgaccag cagcaagtag
     4081 tcgagaaaga tggaacggtc tcgtttcatt tagtaactac tgggcccaat gcgagtttct
     4141 ttttagccgg ccctgccgtt aagaagattg ccaagtataa tttctgtata tcatatggag
     4201 cttggactga tcgcgatatg gagtttggtt tggtatctgt tgttctcgat gaacacttag
     4261 agggtgttag aggttctcag tacgttagga aaacgctaag accaggtcac attagcgtca
     4321 atcgttccca ccgattgcaa gaaatgcctc ccatgcgaga ggatttcagt gaggaagata
     4381 atagtagtag tgatagtaat acatataaaa cggacaactc tcccttgact gttcaccttg
     4441 taaaagcagg tgacgaggag aattactcaa cagatcgatc ggacgatgtt gaacccacac
     4501 tccatgatgc tgatgtcatg aagttctccg ggtttgttgg agctaaagat aggtttgcgt
     4561 tgcaaggagc tgatccaatc ggccctggtg acagatctgt ccgtcgcttc aaaccgtctg
     4621 caacattgaa gtctgcgttc cattcgggac cgactcctga tgagttgtac aacgctggcg
     4681 ctgaacaagc ggatcacgac ttcgaacact ttgtctctcg aggcaaagag aagctacagg
     4741 atgaagatcc gatggccaaa ctcgaaagag aggctgagga tttgaaacct gatagtgaca
     4801 acgaagataa cgattatgat cgaaccgctc ctgtgttcaa cccagcagat ggtgacccct
     4861 ggtctggcat tagcattaag cctagattaa aagatcagga tatgaggtct accttaagca
     4921 ctggcacctt gaaaggtggt tcactgaaac cgaagaaaga accagcccca aggttcgagc
     4981 cagcgccaaa gtccgtttta gataggatta gacgtaggca agtttaatct tgcaccaata
     5041 tagaagtagt tagcgctttc cattgttatt tataggagcc aaatttggtg agtcccgatc
     5101 gatggatcct ggtaaacagg ttcggtgaac aaaaagccgg taatctcggg gagatgtcag
     5161 ctcccgtcgt atcactttcg gttgcatatc caaagaataa ccctatattt aacaactaaa
     5221 aattagatag tttccgcctc tcttgcaaac cacatgcaag atgcgagctt gtggagagta
     5281 ccttcccttg aataaggaag gttgaaagtt tctggttccc aaaccattga tcaaaattgg
     5341 ctctgcttct ggtgattaca ctgccgctga atcaacagcg taaacaaatt cctattggtc
     5401 actccgtgaa aagagagtgg ctaatacgcc cctttgatgg cgttaaatga aagcgtagg
//
LOCUS       L59                     5459 bp    RNA     linear   VRL 17-JUN-2024
DEFINITION  Soybean dwarf virus isolate L59.
ACCESSION   L59
VERSION
KEYWORDS    .
SOURCE      Soybean dwarf virus
  ORGANISM  Soybean dwarf virus
            Viruses; Riboviria; Orthornavirae; Kitrinoviricota;
            Tolucaviricetes; Tolivirales; Tombusviridae; Regressovirinae;
            Luteovirus; Luteovirus glycinis.
REFERENCE   1  (bases 1 to 5459)
  AUTHORS   Kehoe,M.A., Congdon,B.S. and Sharman,M.
  TITLE     Genetic diversity of soybean dwarf virus in two mixed-cropping
            regions of Australia
  JOURNAL   unpublished
REFERENCE   2  (bases 1 to 5459)
  AUTHORS   Kehoe,M.A., Congdon,B.S. and Sharman,M.
  TITLE     Direct Submission
  JOURNAL   Submitted (17-JUN-2024) DPIRD Diagnostic Laboratory Service,
            Department of Primary Industries and Regional Development, 3
            Baron-Hay Court, South Perth, WA 6151, Australia
COMMENT     Bankit Comment: ALT EMAIL:monica.kehoe@gmail.com
            Bankit Comment: TOTAL # OF SEQS:41
            
            ##Assembly-Data-START##
            Assembly Method       :: CLC Genomics Workbench v. 2022; Geneious
                                     Prime v. Various
            Sequencing Technology :: Illumina
            ##Assembly-Data-END##
FEATURES             Location/Qualifiers
     source          1..5459
                     /organism="Soybean dwarf virus"
                     /mol_type="genomic RNA"
                     /isolate="L59"
                     /host="Trifolium pratense"
                     /db_xref="taxon:12049"
                     /country="Australia: Matheson, NSW"
                     /collection_date="2022"
                     /collected_by="Joop van Leur"
     gene            64..2747
                     /gene="RdRp"
     CDS             join(64..1147,1147..2745)
                     /gene="RdRp"
                     /ribosomal_slippage
                     /note="P1-P2 frameshift fusion protein"
                     /codon_start=1
                     /product="RNA-dependent RNA polymerase"
                     /translation="MFNFDSLVTATARVVKDFISFCYNRARHVYYALKRWLWELQGVF
                     AAHDAFVDMCYDAMYGVEEFEWELQKQYSTAEIDVQLAEHEYKRLLADGAPLGSWPQP
                     CAPQGSFRSSDDFDVAARAAEANPIVDPQPSLIKGCGDKSPSNPTRIEKFINLVQKKE
                     VLSATEALIKHTYEEQIGESPFGKWFNTLPNRMNYIKRAAAKQAKAAKRSKSVRQMVT
                     EVNVIPDFISCCDVVQVDTGEKLPTKKDKEGNELPPEPKLKMFRRVKPEHVGDARKYI
                     CQHIRNNNMRLIDGSDVSHATINRYALKFCEDLELDMTSTEMLIKYAMVMVPLPRKSD
                     IEAAKIVQSPAARQIRHELGVLNAEVFLEGLCSDSGFESPFSILGLPEIVVRSGAIPR
                     KSRSTINYLSQFSLGLDYQCPNPSLHNALVAVERRVFTVGKGNEVVLPYKNIPGIFSN
                     LDYFRKSIVDKVGCPRTFSPEELAATYHSGKRTLYNAAVQSLKRKAVERSDANVTAFL
                     KMEKHLMCKKIAPRLICPRNKRYNVELGRRLKFNEKKFMHAIDSTFDSPTVLSGYDSF
                     KVGKIIANKWSKFKRPVAIGVDASRFDQHVGVEALQWEHSIYNGAFNDPILKELLHWQ
                     TENKIMLFVEDKILKFKVKGHRMSGDINTSSGNKLIMCGMMHYYFKSLGVKAELCNNG
                     DDCVIICEKKDENKFSHMHSWFKDYGFDMQIETPVYKIGQIEFCQSKPVKINGYYRMV
                     RKQESISKDAHSLISMASAEDVKTFMSATAQCGMILNSGVPVLDAFHKCLYKASGYKK
                     VSQEAIERIVSFGTQDKLGLRKERVEEPITMDNRLSYWESFGVDPQTQVLVERYFDNL
                     QVHIEPRGVKRLTPLLDKTLLSIASVARTSVSLPILSK"
     CDS             2825..2966
                     /note="ORF3a; P3a expressed by leaky scanning of
                     subgenomic mRNA"
                     /codon_start=1
                     /product="P3a"
                     /translation="-
                     ATDYRFLSGFAIGFIASIPISILAIYFVYLKISKNLRGIINEYGRG"
     CDS             2955..5025
                     /note="readthrough domain protein"
                     /codon_start=1
                     /transl_except=(pos:3555..3557,aa:OTHER)
                     /product="P3/P5"
                     /translation="MVAVSNVTIQRRRNRRAARSAPRVQLMAIPTTTGATQRRRRQRR
                     RRRNNRGGGNISGGSGKAHTFQFSKDGINGSSKGTITFGPSLSECKPLSDGILKAYHE
                     YKITSILLQFISEASSTSSGSIAYELDPHCKYSEIQSLLNKFSITKSGSKRFPTKVIN
                     GLEWHDTSEDQFKVHYKGNGDAKIAGSFKITIVVLTQNPKXVDGEPGPKPGPDPTPPP
                     APPPEPTPAKHERFIVYTGTLSTLISARQNSDSISLYSIRDQRVRYIEDENANWAYIK
                     AQWYSQNSVEAVPMFIYPVPQGTWSVEISCEGYQATSSTTDPHRGKSDGMIAYDDDQT
                     KVWNVGVQNNVTITNNKADADWKYGHPNLTINGERFDQQQVVEKDGTVSFHLVTTGPN
                     ASFFLAGPAVKKIAKYNFCISYGAWTDRDMEFGLVSVVLDEHLEGVRGSQYVRKTLRP
                     GHISVNRSHRLQEMPPMREDFSEEDNSSSDSNTYKTDNSPLTVHLVKAGDEENYTTDR
                     SDDVEPILHDADVMKFSGFVGAKDRFMLQGADPIGPGDRSVRRFKPSATLKSAFHSGP
                     TPDELYNAGTEQADHDFEHFVSRGKEKLQDEDPMAKLEREAEDLKPDSDNEDNDYDRT
                     APMFNPADGDPWSGINIKPRLKDQDMRSTLSTGTLKGGSLKPKKEPAPRYEPAPKSVL
                     DRIRRRQV"
     gene            2955..3557
                     /gene="CP"
     CDS             2955..3555
                     /gene="CP"
                     /note="Coat Protein"
                     /codon_start=1
                     /product="ORF3"
                     /translation="MVAVSNVTIQRRRNRRAARSAPRVQLMAIPTTTGATQRRRRQRR
                     RRRNNRGGGNISGGSGKAHTFQFSKDGINGSSKGTITFGPSLSECKPLSDGILKAYHE
                     YKITSILLQFISEASSTSSGSIAYELDPHCKYSEIQSLLNKFSITKSGSKRFPTKVIN
                     GLEWHDTSEDQFKVHYKGNGDAKIAGSFKITIVVLTQNPK"
     gene            2971..3538
                     /gene="MP"
     CDS             2971..3538
                     /gene="MP"
                     /note="Movement Protein"
                     /codon_start=1
                     /product="ORF4"
                     /translation="MSQYNDDAIVEPHEALHEFSSWLFQRPPAQHSAEEDNDDEGEII
                     EEEAIFPEDQARLTHSSFRRTASMAVPRELSLSGRLYQSASHSLMEYSRPTMNIRSRV
                     SYYSSSPRPLPPRQAPSLMSLTHTASTPKFNRYSINSQLQRAVRNDSPPRLSMASNGM
                     IPVKTSSRSTTRGTETPRSQAPSRSRSLS"
BASE COUNT     1619 a   1180 c   1273 g   1387 t
ORIGIN      
        1 acaagaacct cctcccggca tcttcgtatc gtgtttgagg aatctctagt gttattgtta
       61 gttatgttta acttcgatag cttagttaca gccaccgcta gggtggttaa agattttatt
      121 tctttttgct ataatagggc acggcatgtt tattatgccc taaaaagatg gctctgggaa
      181 ctccagggtg tatttgctgc acatgacgcc tttgtcgaca tgtgctatga cgccatgtat
      241 ggcgttgagg agttcgagtg ggaactgcaa aagcagtatt ccactgcaga gattgacgtg
      301 caattagctg agcacgaata caagcgccta cttgccgatg gcgctccact agggtcatgg
      361 ccacaaccat gtgcgcccca aggctcattc aggtcgtctg acgacttcga tgtagctgct
      421 agggctgctg aggcaaaccc tattgtggac ccacaaccct ccttgattaa agggtgtggc
      481 gataaatcac cttccaatcc cactaggatt gagaagttca tcaacctcgt ccaaaagaag
      541 gaggtacttt ccgctactga ggctctaatc aaacatacat atgaagagca aatcggtgaa
      601 tcaccattcg gaaagtggtt caacactctg cccaatagaa tgaattacat aaagagggca
      661 gcagcaaaac aagccaaggc ggctaaacga tctaaatctg tccgccaaat ggttaccgag
      721 gtaaacgtca ttcccgactt tatctcttgc tgtgatgttg tccaggtgga cactggtgaa
      781 aagctcccta ctaagaaaga taaagaaggg aatgaattgc cacctgagcc taagcttaaa
      841 atgtttagaa gggtgaagcc tgagcatgtt ggtgatgcca ggaaatatat ctgtcaacat
      901 attcgcaaca ataatatgag gttgatagac ggctctgatg tttctcatgc aaccatcaac
      961 cgatatgcgc tcaagttttg cgaagacttg gagcttgata tgaccagcac tgaaatgctc
     1021 atcaaatatg ctatggtcat ggtcccactc cctcggaaat ctgatattga ggctgctaaa
     1081 atcgtccaat ctcctgctgc caggcaaata aggcatgagt tgggcgtgct taacgccgag
     1141 gttttttaga ggggctctgc tccgactctg gttttgaatc tccgttttct attttggggt
     1201 tgccagagat cgtggtgcga agtggggcta tccctaggaa gagtcgtagt actattaatt
     1261 atttgagtca gtttagttta ggtctagatt accaatgccc taatcccagt ttgcacaacg
     1321 cattggtggc ggttgagcgt agagtgttca ccgttgggaa aggaaatgag gtagtgctac
     1381 cttacaagaa cataccagga attttctcta atcttgatta tttccgcaaa tctattgtgg
     1441 ataaggttgg ttgccccagg acgttctccc ctgaagaact tgcagcgacg tatcactctg
     1501 gtaagagaac gttgtataat gctgctgttc aaagtcttaa acgtaaggct gttgagagga
     1561 gtgacgcgaa tgtgacagct ttccttaaga tggagaagca tcttatgtgt aagaagatag
     1621 cacccaggtt gatatgtccc cgcaacaaaa gatataatgt tgaattggga cgtcgattga
     1681 aattcaatga gaagaaattc atgcatgcaa tcgactcaac ttttgattcc ccaactgtat
     1741 taagtggata tgacagtttt aaagttggga agataatagc caataaatgg tcgaaattca
     1801 aacgaccagt tgcaataggt gttgatgcaa gcagatttga tcaacatgtg ggggtagaag
     1861 cactccaatg ggagcactca atttataacg gtgcattcaa tgatcccatt ctgaaggagt
     1921 tgctacactg gcaaacagag aataaaataa tgctgtttgt tgaagacaaa atcctcaagt
     1981 tcaaggtcaa aggacacaga atgtccggtg acattaacac ctcttctggc aacaaattaa
     2041 tcatgtgtgg tatgatgcac tactacttca agtcacttgg agtcaaagcc gaactctgca
     2101 ataacggcga tgattgtgtt atcatatgcg agaagaaaga tgaaaataag ttctcacaca
     2161 tgcatagctg gtttaaagac tatgggtttg acatgcagat tgagactcct gtctacaaga
     2221 ttggacagat agagttttgt caaagtaaac cagttaaaat taatggctat tatagaatgg
     2281 tgcgtaaaca agaaagcata tccaaagacg cccattccct catttccatg gcatcagctg
     2341 aagatgtcaa aacatttatg agtgccaccg cccaatgcgg gatgatcttg aatagtggtg
     2401 tacctgttct tgatgctttt cacaaatgcc tatacaaagc atcggggtac aagaaagtat
     2461 cgcaggaagc gatcgagagg atagtctcct tcggaacgca ggacaaactc gggctcagga
     2521 aagagcgagt tgaagaacca ataacgatgg ataataggtt gagttattgg gagtcctttg
     2581 gggttgaccc gcagacacag gtccttgtcg aacgatattt tgacaatctg caggtccata
     2641 tcgaaccccg cggcgtaaag agattgacgc ctttactcga taaaactttg ctttcaattg
     2701 cgagtgtagc acgaacatct gtgtcgctac caatactttc aaaatagaag cactcataat
     2761 caccatagta gttatagtac tagtagtagt tagctgttta gattacgcta gttcgtacaa
     2821 gtaagttgca acggattacc gatttttatc tgggtttgct atcggcttta tagctagcat
     2881 accaatatca atattggcaa tttactttgt ttacctaaaa atttcaaaga atctgagagg
     2941 gatcatcaac gaatatggtc gcggttagca atgtcacaat acaacgacga cgcaatcgta
     3001 gagccgcacg aagcgctcca cgagttcagc tcatggctat tccaacgacc accggcgcaa
     3061 cacagcgcag aagaagacaa cgacgacgaa ggagaaataa tagaggagga ggcaatattt
     3121 ccggaggatc aggcaaggct cacacattcc agttttcgaa ggacggcatc aatggcagtt
     3181 ccaagggaac tatcactttc gggccgtctt tatcagagtg caagccactc tctgatggaa
     3241 tactcaaggc ctaccatgaa tataagatca cgagtatctt attacagttc atctccgagg
     3301 cctcttccac ctcgtcaggc tccatcgctt atgagcttga cccacactgc aagtactccg
     3361 aaattcaatc gctactcaat aaattctcaa ttacaaagag cggttcgaaa cgattcccca
     3421 ccaaggttat caatggcctc gaatggcatg ataccagtga agaccagttc aaggtccact
     3481 acaaggggaa cggagacgcc aagatcgcag gctccttcaa gatcacgatc gttgtcttaa
     3541 ctcagaatcc caaataggta gacggagaac cggggccgaa accaggtccg gaccccacac
     3601 ccccaccagc accaccacct gaaccgacgc cagccaaaca tgaaagattc attgtttaca
     3661 ccggtacact gtcaacactc atcagtgctc gacagaactc agacagtata tcactctact
     3721 cgattcgaga ccagagggtc agatatattg aagatgagaa tgcaaactgg gcgtacatca
     3781 aagcgcaatg gtattcacag aattctgtgg aagcagtacc aatgtttatc tacccagttc
     3841 cgcaaggtac ttggtcagtt gaaatctcat gtgaaggcta ccaggcaaca tcgagcacca
     3901 cggatcccca ccgggggaag tccgatggaa tgattgctta tgacgatgat caaaccaagg
     3961 tgtggaatgt tggtgtgcaa aataatgtaa ccataaccaa caataaagcc gatgctgatt
     4021 ggaaatacgg ccatcctaat ttaacaatta atggtgaacg ttttgaccag cagcaagtag
     4081 tcgagaaaga tggaacggtc tcgtttcatt tagtaactac tgggcccaat gcgagtttct
     4141 ttttagccgg ccctgccgtt aagaagattg ccaagtataa tttctgtata tcatatggag
     4201 cttggactga tcgcgatatg gagtttggtt tggtatctgt tgttctcgat gaacacttag
     4261 agggtgttag aggttctcag tacgttagga aaacgctaag accaggtcac attagcgtca
     4321 atcgctccca ccgattgcaa gaaatgcctc ccatgcgaga ggatttcagt gaggaagata
     4381 atagtagtag tgatagtaat acatataaaa cggacaactc tcccttgacc gttcaccttg
     4441 taaaagcagg tgacgaggag aattatacaa cagatcgatc ggacgatgtt gaacccatac
     4501 tccatgatgc tgatgtcatg aagttctccg ggtttgttgg agctaaagac aggtttatgt
     4561 tgcagggagc tgatccaatc ggccctggtg acaggtctgt ccgtcgcttc aaaccgtctg
     4621 ccacattgaa gtctgcgttc cattcgggac cgactcctga tgagttgtac aacgctggca
     4681 ctgaacaagc ggatcacgac ttcgaacact ttgtctctcg aggcaaggag aagctacagg
     4741 atgaagatcc aatggccaag ctcgaaagag aggctgagga tttgaaacct gatagtgata
     4801 acgaagataa cgattatgat cgaaccgctc ctatgttcaa cccagcagat ggtgacccct
     4861 ggtctggcat taatatcaag cctagattaa aagaccagga tatgaggtcc accttaagca
     4921 ctggcacctt gaaaggtggt tcactgaaac cgaagaaaga accagcccca aggtatgagc
     4981 cagcgccaaa gtccgtctta gataggatta gacgtaggca agtttaatct tgcaccaata
     5041 tagaagtaga tagcgctttc cattgttatt tataggagcc aaatttggtg agtcccgatc
     5101 gatggatcct gggaaacagg ttcggtgaac aaaaagccgg taatctcggg gagatgtcag
     5161 ctcccgtcgt atcactttcg gttgcatatc caaagaataa ccctacattt aacaactaaa
     5221 aattagatag tttccgcctc tcttgcaaac cacatgcaag atgcgagctt gtggagagta
     5281 ccttcccttg aataaggaag gttgaaagtt tctggttccc aaaccattga tcaaaattgg
     5341 ctctgcttct ggtgattaca ctgccgctga atcaacagcg taaacaaatt cctattggtc
     5401 actccgtgaa aagagagtgg ctaatacgcc cctttgacgg cgttaaatga aagcgtagg
//
LOCUS       BC2020                  5604 bp    RNA     linear   VRL 17-JUN-2024
DEFINITION  Soybean dwarf virus isolate BC2020.
ACCESSION   BC2020
VERSION
KEYWORDS    .
SOURCE      Soybean dwarf virus
  ORGANISM  Soybean dwarf virus
            Viruses; Riboviria; Orthornavirae; Kitrinoviricota;
            Tolucaviricetes; Tolivirales; Tombusviridae; Regressovirinae;
            Luteovirus; Luteovirus glycinis.
REFERENCE   1  (bases 1 to 5604)
  AUTHORS   Kehoe,M.A., Congdon,B.S. and Sharman,M.
  TITLE     Genetic diversity of soybean dwarf virus in two mixed-cropping
            regions of Australia
  JOURNAL   unpublished
REFERENCE   2  (bases 1 to 5604)
  AUTHORS   Kehoe,M.A., Congdon,B.S. and Sharman,M.
  TITLE     Direct Submission
  JOURNAL   Submitted (17-JUN-2024) DPIRD Diagnostic Laboratory Service,
            Department of Primary Industries and Regional Development, 3
            Baron-Hay Court, South Perth, WA 6151, Australia
COMMENT     Bankit Comment: ALT EMAIL:monica.kehoe@gmail.com
            Bankit Comment: TOTAL # OF SEQS:41
            
            ##Assembly-Data-START##
            Assembly Method       :: CLC Genomics Workbench v. 2022; Geneious
                                     Prime v. Various
            Sequencing Technology :: Illumina
            ##Assembly-Data-END##
FEATURES             Location/Qualifiers
     source          1..5604
                     /organism="Soybean dwarf virus"
                     /mol_type="genomic RNA"
                     /isolate="BC2020"
                     /host="Lens Culinaris"
                     /db_xref="taxon:12049"
                     /country="Australia: Grass Patch, WA"
                     /collection_date="2019"
                     /collected_by="Benjamin Congdon"
     gene            80..2760
                     /gene="RdRp"
     CDS             join(80..1162,1162..2760)
                     /gene="RdRp"
                     /ribosomal_slippage
                     /note="P1-P2 frameshift fusion protein"
                     /codon_start=1
                     /product="RNA-dependent RNA polymerase"
                     /translation="MFNFDSLVSATAKVVKDFIHFCYNRARHVYYALKRWLWELQGVF
                     AAHDAFVDMCYDAMYGVEEFEWELQKQFSSAEHDVLIAKHEFERLLRDGAPLKTWPQP
                     CAPMGSFRSSDDFQVAAQEAENLSLMVPEPSLIKGYGDYSLDNPNRIEKFINLVQKKE
                     VLSATEQMIKHAYEEHIGEAPFGKWFNTLPSRMNYIKRAASKKAKAAKRSNSVRQMVN
                     EVNVIPDFISICDVVQVDTGEKLPPKKDKDGELLEPEPKFKMMRRVRPEHYGDARSYI
                     RQHIRNNNMRLIDGSDVSHATINRYALKFCEDLELDMTSTVMLVDYAMTMVPIPLKND
                     VERAKIVHSPAARQIRQELGVLNAEVFLEGLCSDSGFESPFSILGLPEIVVRSGATPR
                     KSRSVISFLSQFTLGLDYQCPNPSLHNALVAVERRVFTVGKGNEVVLPYKNKEGIFSN
                     LDYFRDSIVNKVGCPRTHTPEELAATYHSGKRSLYNAAVQSLKKKAVERSDANVTAFL
                     KMEKHLMSKKIAPRLICPRNKRYNVELGRRLKFNEKKFMHAIDSTFESPTVLSGYDSF
                     KVGKIIANKWSKFKRPVAIGVDASRFDQHVGVEALQWEHSIYNGAFKDPILKELLHWQ
                     TENKIMLFVEDKILKFKVKGHRMSGDINTSSGNKLIMCGMMHYYFKTLGVKAELCNNG
                     DDCVIICERKDENKFQHMHSWFKDYGFDMQIETPVYKIGQIEFCQSKPVKINGYYRMV
                     RKPESISKDAHSLISMASAEDVKTFMSATAQCGMILNSGVPVLDAYHKCLFKASGYKK
                     VSQEAIERIVSFGTQDKLGLRKERVEEPITMDNRLSYWESSGVDPQTQVLVERYFDNL
                     TVHIEPRGVKRLTPLLDKTLLSIASVARTSVSLPILSK"
     CDS             2841..2981
                     /note="ORF3a; P3a expressed by leaky scanning of
                     subgenomic mRNA"
                     /codon_start=1
                     /product="P3a"
                     /translation="-
                     ATDYKFLSGFASGFISSIPVSILAIYFVYLKISKNLREIINEYGRG"
     CDS             2971..5137
                     /note="readthrough domain protein"
                     /codon_start=1
                     /transl_except=(pos:3571..3573,aa:OTHER)
                     /product="P3/P5"
                     /translation="MVAVSNVALQRRRTRRAARRAPRVQLMAIPTTSRAPQRRRRQRR
                     RRRNNGGGGNMAGGSGKAHKFQFSKDGINGSSKGTITFGPSLSECKPLSDGILKAYHE
                     YKITSILLQFISEASSTSSGSIAYELDPHCKYTEIQSLLNKFSITKSGSKRFPTRAIN
                     GLEWHDTSDDQFKIHYKGNGKSEIAGSFKITIDVLTQNPKXVDGEPGPKPGPDPTPPP
                     APPPEPTPAKHERFIVYTGTLSTLISARQNSDSISLYSIRDQRIRYIEDENANWTNIK
                     AQWYSQNSVEAIPMFIYPVPQGTWSIEISCEGYQATSSTTDPHRGKSDGMIAYDDNQD
                     KVWNIGVQNNVTISNNKADADWKYGHPDLTINGERFDQKQVVEKDGTVSFHLVTTGPN
                     ASFFLAGPAVKKTAKYNFCISYGAWTDRDMEFGLVSVVLDEHLEGVRGSQYVRKTLRP
                     GHVSVNRSHRLQDNFVPAEYVSDEDSSSSSSIASNRPSTPDNDSDAQFVESMKGKLPS
                     QTKLPPKGFLSRLSAKEKKEISNSKPSNVEGLVGPLVAAYGYPSQTGVYDAAGEILQA
                     KEAAENLADLERDLKEIDKLEPPDIIVQEEIPDFVPPSEKTLKEDDPDYVSSIWHNAD
                     QAELVSTYEPPDWSRPANELGDPSKKARTLKGTLSKLGGSLRSGESSLRGSLRKTQDQ
                     TDLDNKLSKLNVIQRSQYQRILNNMGATRARAYIDGLDLG"
     gene            2971..3570
                     /gene="CP"
     CDS             2971..3570
                     /gene="CP"
                     /note="Coat Protein"
                     /codon_start=1
                     /product="ORF3"
                     /translation="MVAVSNVALQRRRTRRAARRAPRVQLMAIPTTSRAPQRRRRQRR
                     RRRNNGGGGNMAGGSGKAHKFQFSKDGINGSSKGTITFGPSLSECKPLSDGILKAYHE
                     YKITSILLQFISEASSTSSGSIAYELDPHCKYTEIQSLLNKFSITKSGSKRFPTRAIN
                     GLEWHDTSDDQFKIHYKGNGKSEIAGSFKITIDVLTQNPK"
     gene            2987..3553
                     /gene="MP"
     CDS             2987..3553
                     /gene="MP"
                     /note="Movement Protein"
                     /codon_start=1
                     /product="ORF4"
                     /translation="MSHYNEDALAEPQDALHEFSSWLFQRPVAHHSADEDNDDEGEIM
                     EEEAIWPEDQARLTNSSFRRTVSMAVPRELSHSGRLYQSASHSLMEYSRPTMNIRSRV
                     FYYSSSPRPLPPRQAPSLMSLTHTANTRKSNRFSTNSASPRAVRNDSPQELSMALNGM
                     TPVMTNSRYITRGTESPKSQAPSRSRSMS"
BASE COUNT     1688 a   1201 c   1291 g   1424 t
ORIGIN      
        1 acaagatcca cctcccggca tcttcgtatc gtgtttgagg tatctctagt gtttggttgt
       61 ttaaatacta gttaatttaa tgtttaattt cgatagttta gtgtcggcca ccgctaaggt
      121 ggtcaaagat tttattcatt tttgttataa tagggcgagg cacgtttact atgctctcaa
      181 acgctggctc tgggagctcc agggcgtgtt tgctgcacat gacgcttttg tcgacatgtg
      241 ctacgacgct atgtatggcg tcgaagagtt tgagtgggaa ctgcaaaaac agttctcaag
      301 tgccgaacac gacgtgctaa tcgccaagca cgaatttgag cgcctgttaa gggatggcgc
      361 cccattaaag acatggccac aaccatgtgc tcctatgggc agtttccggt cgtctgatga
      421 cttccaggta gcagctcaag aagctgaaaa cctgtcttta atggtcccag aaccctcctt
      481 gattaaaggg tatggtgatt actcgcttga caatcctaat aggattgaaa agttcatcaa
      541 cctcgttcaa aagaaggagg tactttccgc caccgagcaa atgatcaaac atgcttatga
      601 agaacatatc ggtgaggcac cattcggaaa gtggttcaac actctgccct ctcgcatgaa
      661 ttacattaag agggctgctt caaagaaggc caaggcggcc aagagatcaa actctgtccg
      721 tcaaatggta aacgaggtaa atgtcatccc tgactttatc tcaatctgtg atgttgttca
      781 ggtggatact ggcgagaagc tccctcccaa gaaagataaa gacggggagc tattggagcc
      841 tgaacccaaa tttaaaatga tgagaagggt cagacctgag cattatggtg atgctcgttc
      901 ctacataagg cagcacattc gcaacaataa catgcgcctt attgacggct ctgatgttag
      961 tcatgctacc atcaaccgat atgctctcaa gttctgcgaa gacttagagc ttgatatgac
     1021 cagtactgta atgctggttg attatgccat gacaatggtg cccatccctc tcaagaatga
     1081 tgttgaaagg gcgaagattg tccattctcc tgcagccagg caaattaggc aggagttggg
     1141 cgttctaaac gctgaggttt tttagagggg ctctgctccg actctggttt tgaatccccg
     1201 ttttctattt tggggttgcc agagatcgtg gtgcgtagtg gagctacacc taggaagagt
     1261 cgtagtgtaa ttagctttct ttcgcagttt actttaggtc ttgattacca atgcccaaat
     1321 cccagtttac ataatgcatt ggtggcggtt gaacgtaggg tgttcaccgt tgggaaagga
     1381 aatgaggtag tgctacctta caagaacaaa gaaggaatat tttccaatct tgattacttt
     1441 cgagactcaa tagtcaacaa agttggttgt ccaaggaccc acactcctga ggagcttgct
     1501 gcaacgtacc actctggaaa gagaagtctg tacaatgcag ctgttcaaag cctcaaaaag
     1561 aaggcagttg aaaggagtga tgctaacgtg acagcctttc tcaagatgga aaaacatctg
     1621 atgagtaaga agatagcacc caggttgata tgtccccgaa acaaaagata caacgttgaa
     1681 ttgggacgtc gattgaaatt taacgagaag aaattcatgc atgcaatcga ctcaaccttt
     1741 gaatccccaa ctgttcttag tggatatgac agttttaaag ttgggaagat aatagccaat
     1801 aaatggtcca aatttaagag accagttgca ataggtgttg atgcgagcag atttgatcag
     1861 cacgtggggg tagaagcact ccaatgggag cactcgattt acaacggtgc attcaaagat
     1921 cccattctca aggagttgtt acactggcaa acagagaata aaatcatgct gtttgttgaa
     1981 gacaaaatcc tcaagttcaa ggtcaaagga catagaatgt ccggcgacat taacacctct
     2041 tctggcaaca aattaatcat gtgtggtatg atgcactact acttcaagac acttggagtc
     2101 aaagccgaac tctgcaacaa tggcgatgat tgtgttatca tatgtgagcg gaaagatgag
     2161 aataaattcc aacacatgca cagctggttt aaagactatg ggtttgacat gcagatagag
     2221 actcctgtct acaagattgg acagatagag ttttgtcaaa gtaaaccagt taaaattaat
     2281 ggctattata gaatggtgcg taaaccagag agcatatcca aagacgccca ttccctcatt
     2341 tccatggcat cagctgaaga tgtcaaaact ttcatgagtg ctaccgccca atgcggtatg
     2401 atcttgaata gtggtgtacc tgttcttgat gcttatcata aatgcctatt taaagcatca
     2461 gggtacaaga aagtatcgca agaagcaata gaaagaattg tctcttttgg aacgcaggac
     2521 aaactcgggc tcaggaaaga gcgagtcgaa gaaccaataa caatggataa taggttgagt
     2581 tattgggagt ccagtggggt tgaccctcag acacaggtcc ttgtcgaacg atattttgac
     2641 aatctgacgg tccatatcga accccgcggc gtaaagagat tgacgccttt actagataaa
     2701 actttgcttt caattgcaag tgtagcacga acttctgtgt cgctaccgat actttcaaaa
     2761 tagaagcact catagtaacc atagtagtat tagtattaat agtagttagt ttattagatt
     2821 acgctagctc gtacagataa attgcaacgg attacaaatt cctttcaggt tttgcttctg
     2881 gattcatttc cagcattcct gtatcaatat tggcaattta ctttgtctac ctcaaaattt
     2941 cgaaaaatct aagggagata ataaacgagt atggtcgcgg ttagcaatgt cgcattacaa
     3001 cgaagacgca ctcgcagagc cgcaagacgc gctccacgag ttcagctcat ggctattcca
     3061 acgaccagtc gcgcaccaca gcgcagacga agacaacgac gacgaaggag aaataatgga
     3121 ggaggaggca atatggccgg aggatcaggc aaggctcaca aattccagtt ttcgaaggac
     3181 ggtatcaatg gcagttccaa gggaactatc acattcgggc cgtctttatc agagtgcaag
     3241 ccactctctg atggaatact caaggcctac catgaatata agatcacgag tattttatta
     3301 cagttcatct ccgaggcctc ttccacctcg tcaggctcca tcgcttatga gcttgaccca
     3361 cactgcaaat acacggaaat ccaatcgctt ctcaacaaat tcagcatcac caagagcggt
     3421 tcgaaacgat tccccacaag agctatcaat ggccttgaat ggcatgacac cagtgatgac
     3481 caattcaaga tacattacaa ggggaacgga aagtccgaaa tcgcaggctc cttcaagatc
     3541 acgatcgatg tcttaactca gaatcccaaa taggtagacg gagaaccggg gccgaaacca
     3601 ggtccggacc ccacaccccc accagcacca ccacctgaac caacgccagc caaacatgag
     3661 agattcattg tgtacaccgg tacactgtca acgctcatta gtgcccgaca aaactcagat
     3721 agtatatccc tctactcaat cagagaccag aggatcagat atattgaaga tgagaacgca
     3781 aactggacga acatcaaagc acaatggtat tcccagaatt ctgtggaagc aataccaatg
     3841 tttatttacc cagttccgca aggcacatgg tcgattgaaa tctcttgtga aggctaccag
     3901 gcaacatcaa gcaccacgga cccccaccgg gggaaatctg atggaatgat tgcttatgat
     3961 gacaatcaag acaaggtgtg gaatattggt gtgcaaaata atgtaaccat atccaataac
     4021 aaggccgatg ctgactggaa atacggtcac ccagatttaa ctatcaacgg tgaacgtttc
     4081 gaccaaaagc aagtagtcga gaaagatgga acagtttcgt ttcatttagt aactactggc
     4141 cccaacgcga gtttcttttt agctggccct gccgttaaga agactgccaa gtataacttc
     4201 tgcatatcat atggagcttg gacagaccgc gatatggaat ttggattggt atcagttgtt
     4261 ctcgatgaac atttagaggg tgttagaggt tctcagtacg ttaggaaaac gctaagacca
     4321 ggtcatgtta gcgtcaatcg atctcaccga ttgcaagaca atttcgttcc ggcggaatat
     4381 gtcagtgatg aagatagtag tagtagtagt agtatagcta gtaatcgacc atcaactccg
     4441 gataatgata gtgacgccca atttgtagaa tctatgaaag gtaagcttcc ttctcagacg
     4501 aagctcccac ctaaagggtt cctatcacgg ttaagcgcaa aagagaaaaa agaaatctct
     4561 aattctaaac cctcgaatgt cgaaggcctg gttggtcctc ttgttgcagc ttatggatac
     4621 ccatctcaaa cgggtgttta tgacgcagca ggagagatac tgcaagctaa agaagctgca
     4681 gaaaacctgg cagacttaga gagggactta aaggagattg acaagcttga accaccggat
     4741 ataattgtcc aggaagaaat ccctgacttt gtgccgccat cggagaagac attaaaggaa
     4801 gatgatcccg attatgtatc ttcgatttgg cacaatgccg accaggctga attggtctca
     4861 acttatgagc ctccagactg gagtcggcca gctaatgagt taggtgatcc atctaagaag
     4921 gcacgaacac tcaaaggtac tctctccaaa ttagggggtt ctttaaggag tggtgaatcg
     4981 tcgcttagag gtagcctccg caagacgcaa gatcaaactg atctagataa caagttatcc
     5041 aaactcaatg ttatccagag atcccaatac cagaggattc tcaataacat gggtgcaacg
     5101 cgcgcgcggg catatattga tggtttagat ttaggttagt ataatagaag taagcgtgcg
     5161 ctttccatca cattaggtcg gagccaaact tggtgagttg ctgttgtggg atcctgggaa
     5221 acaggttcgg tgaacaaaaa gccggtaatc tcgggcgttc gtcagacgcc gccgtatcaa
     5281 cacagtatgc atatccatca ataacccgac ttctagtgac taaaaattag agttagtttc
     5341 cgcctctctt gtaaaccaca tacaagatgc gagcttgtgg agagtaccat cccttgaata
     5401 aggatggttg aaagtttctg gttccaatcc attgatcaaa attggcactg cttctggtga
     5461 ttacactgcc gctggtgata cagcgtaaac aatttctgct acttgctcga cgaaatgaga
     5521 gtaactagta aagacttgcc gttcacatgt ttatttgacg gtactaggct tcgtcccttt
     5581 gatgacgtta aatgaaagcg gagt
//
LOCUS       3342                    5609 bp    RNA     linear   VRL 17-JUN-2024
DEFINITION  Soybean dwarf virus isolate 3342.
ACCESSION   3342
VERSION
KEYWORDS    .
SOURCE      Soybean dwarf virus
  ORGANISM  Soybean dwarf virus
            Viruses; Riboviria; Orthornavirae; Kitrinoviricota;
            Tolucaviricetes; Tolivirales; Tombusviridae; Regressovirinae;
            Luteovirus; Luteovirus glycinis.
REFERENCE   1  (bases 1 to 5609)
  AUTHORS   Kehoe,M.A., Congdon,B.S. and Sharman,M.
  TITLE     Genetic diversity of soybean dwarf virus in two mixed-cropping
            regions of Australia
  JOURNAL   unpublished
REFERENCE   2  (bases 1 to 5609)
  AUTHORS   Kehoe,M.A., Congdon,B.S. and Sharman,M.
  TITLE     Direct Submission
  JOURNAL   Submitted (17-JUN-2024) DPIRD Diagnostic Laboratory Service,
            Department of Primary Industries and Regional Development, 3
            Baron-Hay Court, South Perth, WA 6151, Australia
COMMENT     Bankit Comment: ALT EMAIL:monica.kehoe@gmail.com
            Bankit Comment: TOTAL # OF SEQS:41
            
            ##Assembly-Data-START##
            Assembly Method       :: CLC Genomics Workbench v. 2022; Geneious
                                     Prime v. Various
            Sequencing Technology :: Illumina
            ##Assembly-Data-END##
FEATURES             Location/Qualifiers
     source          1..5609
                     /organism="Soybean dwarf virus"
                     /mol_type="genomic RNA"
                     /isolate="3342"
                     /host="Trifolium subterraneum"
                     /db_xref="taxon:12049"
                     /country="Australia: Green Range, WA"
                     /collection_date="2019"
                     /collected_by="Benjamin Congdon"
     gene            80..2760
                     /gene="RdRp"
     CDS             join(80..1162,1162..2760)
                     /gene="RdRp"
                     /ribosomal_slippage
                     /note="P1-P2 frameshift fusion protein"
                     /codon_start=1
                     /product="RNA-dependent RNA polymerase"
                     /translation="MFNFDSLVSATAKVVKDFIHFCYNRARHVYYALKRWLWELQGVF
                     AAHDAFVDMCYDAMYGVEEFEWELQKQFSSAEHDVLIAKHEFERLLRDGAPLKTWPQP
                     CAPMGSFRSSDDFQVAAQEAENLSLMDPEPSLIKGSGDYSLDNPNRIEKFINLVQKKE
                     VLSATEQMIKHAYEEHIGEAPFGKWFNTLPSRMNYIKRAASKKAKAAKRSNSVRQMVN
                     EVNVIPDFISICDVVQVNTGEKLPPKKDKDGELLEPEPKLKMMRRVRPEHYGDARSYI
                     RQHIRNNNMRLIDGSDVSHATINRYALKFCEDLELDMTSTAMLVDYAMTMVPIPLKND
                     VERAKIVHSPAARQIRQELGVLNAEVFLEGLCSDSGFESPFSILGLPEIVVRSGATPR
                     KSRSVISFLSQFTLGLDYQCPNPSLHNALVAVERRVFTVGKGNEVVLPYKNKEGIFSN
                     LDYFRDSIVNKVGCPRTHTPEELAATYHSGKRSLYNAAVQSLKKKAVERSDANVTAFL
                     KMEKHLMSKKIAPRLICPRNKRYNVELGRRLKFNEKKFMHAIDSTFESPTVLSGYDSF
                     KVGKIIANKWSKFKRPVAIGVDASRFDQHVGVEALQWEHSIYNGAFKDPILKELLHWQ
                     TENRIMLFVEDKILKFKVKGHRMSGDINTSSGNKLIMCGMMHYYFKTLGVKAELCNNG
                     DDCVIICERKDENKFQHMHSWFKDYGFDMQIETPVYKIGQIEFCQSKPVKINGYYRMV
                     RKPESISKDAHSLISMASAEDVKTFMSATAQCGMILNSGVPVLDAYHKCLFKASGYKK
                     VSQEAIERIVSFGTQDKLGLRKERVEEPITMDNRLSYWESSGVDPQTQVLVERYFDNL
                     TVHIEPRGVKRLTPLLDKTLLSIASVARTSVSLPILSK"
     CDS             2841..2981
                     /note="ORF3a; P3a expressed by leaky scanning of
                     subgenomic mRNA"
                     /codon_start=1
                     /product="P3a"
                     /translation="-
                     ATDYKFLSGFASGFISSIPVSILAIYFVYLKISKNLREIINEYGRG"
     CDS             2971..5139
                     /note="readthrough domain protein"
                     /codon_start=1
                     /transl_except=(pos:3571..3573,aa:OTHER)
                     /product="P3/P5"
                     /translation="MVAVSNVALQRRRTRRAARRAPRVQLMAIPTTSRAPQRRRRQRR
                     RRRNNGGGGNMAGGSGKAHKFQFSKDGINGSSKGTITFGPSLSECKPLSDGILKAYHE
                     YKITSILLQFISEASSTSSGSIAYELDPHCKYTEIQSLLNKFSITKSGSKRFPTRAIN
                     GLEWHDTSDDQFKIHYKGNGKSEIAGSFKITIDVLTQNPKXVDGEPGPKPGPDPTPPP
                     APPPEPTPAKHERFIVYTGTLSTLISARQNSDSISLYSIRDQRIRYIEDENANWTNIK
                     AQWYSQNSVEAIPMFIYPVPQGTWSIEISCEGYQATSSTTDPHRGKSDGMIAYDDNQD
                     KVWNIGVQNNVTISNNKADADWKYGHPDLTINGERFDQKQVVEKDGTVSFHLVTTGPN
                     ASFFLAGPAVKKTAKYNFCISYGAWTDRDMEFGLVSVVLDEHLEGVRGSQYVRKTLRP
                     GHVSVNRIHRLQDSFTPVEYVSDEDSSSSSSSIVSNRPSTPDNDSDVQFAESLKGKYP
                     TQSKLPPKGFLSRLSAKEKEEISSSKPSNVERQVGPLVAAYGYPSQTGVYDAAREILQ
                     AKEAAENLAELERDLKEINKLEPPDTIVQEEIPDFVPPPERVIQEDDPDYTPPIWRNA
                     DQAVTIATSGQIDWSRPAYESGDPPKKAGTLKGTLSKLGGSLRSGESSLRGNLRKTQD
                     QTDLDNKLSKLSVIQRSQYQRILNNLGKMHARAYIDGLDLD"
     gene            2971..3570
                     /gene="CP"
     CDS             2971..3570
                     /gene="CP"
                     /note="Coat Protein"
                     /codon_start=1
                     /product="ORF3"
                     /translation="MVAVSNVALQRRRTRRAARRAPRVQLMAIPTTSRAPQRRRRQRR
                     RRRNNGGGGNMAGGSGKAHKFQFSKDGINGSSKGTITFGPSLSECKPLSDGILKAYHE
                     YKITSILLQFISEASSTSSGSIAYELDPHCKYTEIQSLLNKFSITKSGSKRFPTRAIN
                     GLEWHDTSDDQFKIHYKGNGKSEIAGSFKITIDVLTQNPK"
     gene            2987..3553
                     /gene="MP"
     CDS             2987..3553
                     /gene="MP"
                     /note="Movement Protein"
                     /codon_start=1
                     /product="ORF4"
                     /translation="MSHYNEDALAEPQDALHEFSSWLFQRPVAHHSADEDNDDEGEIM
                     EEEAIWPEDQARLTNSSFRRTVSMAVPRELSHSGRLYQSASHSLMEYSRPTMNIRSRV
                     SYYSSSPRPLPPRQAPSLMSLTHTANTRKSNRFLTNSASPRAVRNDSPQELSMALNGM
                     TPVMTNSRYITRGTESPKSQAPSRSRSMS"
BASE COUNT     1705 a   1202 c   1286 g   1416 t
ORIGIN      
        1 acaagatcca cctcccggca ccttcgtatc gtgtttgagg tatctctagt gtttggttgt
       61 ttaaatacta gttaatttaa tgtttaattt cgatagttta gtgtcggcca ccgctaaggt
      121 ggtcaaagat tttattcatt tttgttataa tagggcgagg cacgtttact atgctctcaa
      181 acgctggctc tgggagctcc agggcgtgtt tgctgcacat gacgcttttg tcgacatgtg
      241 ctacgacgct atgtatggcg tcgaagagtt tgagtgggaa ctgcaaaaac agttctcaag
      301 tgccgaacac gacgtgctaa tcgccaagca cgaatttgag cgcctgttaa gggatggcgc
      361 cccattaaag acatggccac aaccatgtgc tcctatgggc agtttccggt cgtctgatga
      421 cttccaggta gcagctcaag aagctgaaaa cctgtcttta atggacccag aaccctcctt
      481 gattaaaggg tctggtgatt actcgcttga caatcctaat aggattgaaa agttcatcaa
      541 cctcgttcaa aagaaggagg tactttccgc caccgagcaa atgatcaaac atgcttatga
      601 agagcatatc ggtgaggcac cattcggaaa gtggttcaac actctgccct ctcgcatgaa
      661 ttacattaag agggctgctt caaagaaggc caaggcggcc aagagatcaa actctgtccg
      721 tcaaatggta aacgaggtaa atgtcatccc tgactttatc tcaatttgtg atgttgtcca
      781 ggtgaatact ggtgagaagc tccctcccaa gaaagataaa gacggggagc tattggagcc
      841 tgaacccaaa ttaaaaatga tgagaagggt cagacctgag cattatggtg atgctcgttc
      901 ttacataagg cagcacattc gcaacaataa catgcgcctt attgacggct ctgatgttag
      961 tcatgctacc atcaaccgat atgctctcaa gttctgcgaa gacttagagc ttgatatgac
     1021 cagtactgca atgctggttg attatgctat gacaatggtg cccatccctc tcaagaatga
     1081 tgttgaaagg gcgaagattg tccattctcc tgcagccagg caaattaggc aggagttggg
     1141 cgttctaaac gctgaggttt tttagagggg ctctgctccg actctggttt tgaatccccg
     1201 ttttctattt tggggttgcc agagatcgtg gtgcgtagtg gagctacacc taggaagagt
     1261 cgtagtgtaa ttagctttct ttcgcagttt actttaggtc tagattacca atgcccaaat
     1321 cccagtttac ataatgcatt ggtggcggtt gaacgtaggg tattcaccgt tgggaaagga
     1381 aatgaggtag tgctacctta caagaacaaa gaaggaatat tttccaatct tgattacttt
     1441 cgagactcaa tagtcaacaa agttggttgt ccaaggaccc acactcctga ggagcttgct
     1501 gcaacgtacc actctggaaa gagaagtctg tacaatgcag ctgttcaaag cctcaaaaag
     1561 aaggcagttg aaaggagtga tgctaacgtg acagcctttc tcaagatgga aaaacatctc
     1621 atgagtaaga agatagcacc caggttgata tgtccccgaa acaaaagata caatgttgaa
     1681 ttgggacgtc gattgaaatt taacgagaag aaattcatgc atgcaatcga ctcaaccttt
     1741 gaatccccaa ctgttcttag tggatatgac agttttaaag ttgggaagat aatagccaat
     1801 aaatggtcca aatttaagag accagttgca ataggtgttg atgcgagcag atttgatcag
     1861 cacgtggggg tagaagcact ccaatgggag cactcgattt acaacggtgc attcaaagat
     1921 cccattctca aggagttgtt acactggcaa acagagaata gaatcatgct gtttgttgaa
     1981 gacaaaatcc tcaagttcaa ggtcaaagga catagaatgt ccggcgacat taacacctct
     2041 tctggcaaca aattaatcat gtgtggtatg atgcactact acttcaagac acttggagtc
     2101 aaagccgaac tctgcaacaa tggcgatgat tgtgttatca tatgtgagcg gaaagatgag
     2161 aataaattcc aacacatgca cagctggttt aaagactatg ggtttgacat gcagatagag
     2221 actcctgtct acaagattgg acagatagag ttttgtcaaa gtaaaccagt taaaattaat
     2281 ggctattata gaatggtgcg taaaccagag agcatatcca aagacgccca ttccctcatt
     2341 tccatggcat cagctgaaga tgtcaaaact ttcatgagtg ctaccgccca atgcggtatg
     2401 atcttgaata gtggtgtacc tgttcttgat gcttatcata aatgcctatt taaagcatca
     2461 gggtacaaga aagtatcgca agaagcaata gaaagaattg tctcttttgg aacgcaggac
     2521 aaactcgggc tcaggaaaga gcgagtcgaa gaaccaataa caatggataa taggttgagt
     2581 tattgggagt ccagtggggt tgaccctcag acacaggtcc ttgtcgaacg atattttgac
     2641 aatctgacgg tccatatcga accccgcggc gtaaagagat tgacgccttt actagataaa
     2701 actttgcttt caattgcaag tgtagcacga acttctgtgt cgctaccaat actttcaaaa
     2761 tagaagcact catagtaacc atagtagtgt tagtattaat agtagttagt ttattagatt
     2821 acgctagctc gtacagataa attgcaacgg attacaaatt cctttcaggt tttgcttctg
     2881 gattcatttc cagcattcct gtatcaatat tggcaattta ctttgtctac ctcaaaattt
     2941 cgaaaaatct aagggagata ataaacgagt atggtcgcgg ttagcaatgt cgcattacaa
     3001 cgaagacgca ctcgcagagc cgcaagacgc gctccacgag ttcagctcat ggctattcca
     3061 acgaccagtc gcgcaccaca gcgcagacga agacaacgac gacgaaggag aaataatgga
     3121 ggaggaggca atatggccgg aggatcaggc aaggctcaca aattccagtt ttcgaaggac
     3181 ggtatcaatg gcagttccaa gggaactatc acattcgggc cgtctttatc agagtgcaag
     3241 ccactctctg atggaatact caaggcctac catgaatata agatcacgag tatcttatta
     3301 cagttcatct ccgaggcctc ttccacctcg tcaggctcca tcgcttatga gcttgaccca
     3361 cactgcaaat acacggaaat ccaatcgctt cttaacaaat tcagcatcac caagagcggt
     3421 tcgaaacgat tccccacaag agctatcaat ggccttgaat ggcatgacac cagtgatgac
     3481 caattcaaga tacattacaa ggggaacgga aagtccgaaa tcgcaggctc cttcaagatc
     3541 acgatcgatg tcttaactca gaatcccaaa taggtagacg gagaaccggg gccgaaacca
     3601 ggtccggacc ccacaccccc accagcacca ccacctgaac caacgccagc caaacatgag
     3661 agattcattg tgtacaccgg tacactgtca acgctcatta gtgcccgaca aaactcagat
     3721 agtatatccc tctactcaat cagagaccag aggatcagat atattgaaga tgagaacgca
     3781 aactggacga acatcaaagc acaatggtat tcccagaatt ctgtggaagc aataccaatg
     3841 tttatttacc cagttccgca aggcacatgg tcgattgaaa tctcttgtga aggctaccag
     3901 gcaacatcaa gcaccacgga cccccaccgg gggaaatctg atggaatgat tgcttatgat
     3961 gataatcaag ataaggtgtg gaatattggt gtgcaaaata atgtaaccat atccaataac
     4021 aaggccgatg ctgactggaa atacggtcac ccagatttaa ctatcaacgg tgaacgtttc
     4081 gaccaaaagc aagtagtcga gaaagatgga acagtttcgt ttcatttagt aactactggc
     4141 cccaacgcga gtttcttttt agctggccct gccgttaaga agactgccaa gtataacttc
     4201 tgcatatcat atggagcttg gacagaccgc gatatggaat ttggattggt atcagttgtt
     4261 ctcgatgaac atttagaggg tgttagaggt tctcagtacg ttaggaaaac gctaaggcca
     4321 ggtcatgtta gcgtcaatcg catccaccga ttgcaagaca gtttcacacc ggtggaatat
     4381 gtcagtgatg aagatagtag tagtagtagt agtagtatag ttagtaatcg accatcaact
     4441 ccggataatg atagtgatgt ccaatttgca gaatcgctca agggtaagta tccgacgcag
     4501 tcgaagcttc cacctaaagg attcctatca cggttaagcg caaaagaaaa agaagaaatt
     4561 tccagctcaa agccctcaaa tgttgaacgt caagttggtc ctcttgttgc agcctatgga
     4621 tacccgtcgc aaacaggtgt ctatgatgca gccagagaga tcctgcaagc taaagaagct
     4681 gcagaaaatt tggcagaatt agaaagggac ttaaaggaga ttaacaagct agaaccgccg
     4741 gatacaatag ttcaggaaga aatccctgac ttcgtgccac ctccggagag ggtgatccag
     4801 gaagacgatc ctgattacac acccccgatt tggcgcaatg ccgaccaggc tgttacgatc
     4861 gccacaagtg gtcaaataga ctggagtcgg ccagcttatg agtcaggtga tccacctaag
     4921 aaggcaggaa cactcaaggg aactctctca aaattaggag ggtctcttag aagtggagaa
     4981 tcgtctctta gaggtaacct ccgcaagacg caagatcaaa ctgatctaga caacaaattg
     5041 tccaaactta gtgttattca aagatctcaa tatcagagaa ttctaaataa cctagggaaa
     5101 atgcatgcgc gagcatatat cgatggttta gatttagatt aatatagtag aagtaagtgt
     5161 gcgctttcca tcacataggc gtggagccaa ccttggtgag ttgctgtcgt gggatcctgg
     5221 gaaacaggtt cggtgaacaa aaagccggta atctcgggtg ttcgtcaaac accgtcgtat
     5281 caacacagta tgcatatcca tcaataaccc attgtccttg tgactaaaaa ttagagttag
     5341 tttaccgcct ctcttgtaaa ccacatacaa gatgcgagct tgtggagagt accatccctt
     5401 gaataaggat ggttgaaagt ttctggttcc aatccattga tcaaaattgg cactgcttct
     5461 ggtgactaca ctgccgctgg tgatacagcg taaacaattt ctgctactta ctcgatgaaa
     5521 tgagagtaac tagtaaagtc ttgccgctca catttctatt tgacggtact aggcttcgtc
     5581 cctttgatga cgttaaatga aagcggagt
//
LOCUS       5432                    5609 bp    RNA     linear   VRL 17-JUN-2024
DEFINITION  Soybean dwarf virus isolate 5432.
ACCESSION   5432
VERSION
KEYWORDS    .
SOURCE      Soybean dwarf virus
  ORGANISM  Soybean dwarf virus
            Viruses; Riboviria; Orthornavirae; Kitrinoviricota;
            Tolucaviricetes; Tolivirales; Tombusviridae; Regressovirinae;
            Luteovirus; Luteovirus glycinis.
REFERENCE   1  (bases 1 to 5609)
  AUTHORS   Kehoe,M.A., Congdon,B.S. and Sharman,M.
  TITLE     Genetic diversity of soybean dwarf virus in two mixed-cropping
            regions of Australia
  JOURNAL   unpublished
REFERENCE   2  (bases 1 to 5609)
  AUTHORS   Kehoe,M.A., Congdon,B.S. and Sharman,M.
  TITLE     Direct Submission
  JOURNAL   Submitted (17-JUN-2024) DPIRD Diagnostic Laboratory Service,
            Department of Primary Industries and Regional Development, 3
            Baron-Hay Court, South Perth, WA 6151, Australia
COMMENT     Bankit Comment: ALT EMAIL:monica.kehoe@gmail.com
            Bankit Comment: TOTAL # OF SEQS:41
            
            ##Assembly-Data-START##
            Assembly Method       :: CLC Genomics Workbench v. 2022; Geneious
                                     Prime v. Various
            Sequencing Technology :: Illumina
            ##Assembly-Data-END##
FEATURES             Location/Qualifiers
     source          1..5609
                     /organism="Soybean dwarf virus"
                     /mol_type="genomic RNA"
                     /isolate="5432"
                     /host="Cicer arietinum"
                     /db_xref="taxon:12049"
                     /country="Australia: Edgeroi, NSW"
                     /collection_date="2013"
                     /collected_by="Murray Sharman"
     gene            80..2760
                     /gene="RdRp"
     CDS             join(80..1162,1162..2760)
                     /gene="RdRp"
                     /ribosomal_slippage
                     /note="P1-P2 frameshift fusion protein"
                     /codon_start=1
                     /product="RNA-dependent RNA polymerase"
                     /translation="MFNFDSLVSATAKVVKDFIHFCYNRARHVYYALKRWLWELQGVF
                     AAHDAFVDMCYDAMYGVEEFEWELQKQFSSAEHDVLIAKHEFERLLRDGAPLKTWPQP
                     CAPMGSFRSSDDFQVAAQEAENLSLMDPEPSLIKGSGDYSLDNPNRIEKFINLVQKKE
                     VLSATEQMIKHAYEEHIGEAPFGKWFNTLPSRMNYIKRAASKKAKAAKRSNSVRQMVN
                     EVNVIPDFISICDVVQVDTGEKLPPKKDKDGELLEPEPKLKMMRRVRPEHFGDARSYI
                     RQHIRNNNMRLIDGSDVSHATINRYALKFCEDLELDMTSTAMLVDYAMTMVPIPLKND
                     IERAKIVHSPAARQIRQELGVLNAEVFLEGLCSDSGFESPFSILGLPEIVVRSGATPR
                     KSRSVISFLSQFTLGLDYQCPNPSLHNALVAVERRVFTVGKGNEVVLPYKNKVGIFSN
                     LDYFRDSIVNKVGCPRTHTPEELAATYHSGKRSLYNAAVQSLKKKAVERSDANVTAFL
                     KMEKHLMSKKIAPRLICPRNKRYNVELGRRLKFNEKKFMHAIDSTFESPTVLSGYDSF
                     KVGKIIANKWSKFKRPVAIGVDASRFDQHVGVEALQWEHSIYNGAFKDPILKELLHWQ
                     TENRIMLFVEDKILKFKVKGHRMSGDINTSSGNKLIMCGMMHYYFKTLGVKAELCNNG
                     DDCVIICERKDENKFQHMHSWFKDYGFDMQIETPVYKIGQIEFCQSKPVKINGYYRMV
                     RKPESISKDAHSLISMASAEDVKTFMSATAQCGMILNSGVPVLDAYHKCLFKASGYKK
                     VSQEAIERIVSFGTQDKLGLRKERVEEPITMDNRLSYWESSGVDPQTQVLVERYFDNL
                     TVHIEPRGVKRLTPLLDKTLLSIASVARTSVSLPILSK"
     CDS             2841..2981
                     /note="ORF3a; P3a expressed by leaky scanning of
                     subgenomic mRNA"
                     /codon_start=1
                     /product="P3a"
                     /translation="-
                     ATDYKFLSGFASGFISSIPVSILAIYFVYLKISKNLREIINEYGRG"
     CDS             2971..5139
                     /note="readthrough domain protein"
                     /codon_start=1
                     /transl_except=(pos:3571..3573,aa:OTHER)
                     /product="P3/P5"
                     /translation="MVAVSNVALQRRRTRRAARRAPRVQLMAIPTTSRTPQRRRRQRR
                     RRRNNGGGGNMAGGSGKAHKFQFSKDGINGSSKGTITFGPSLSECKPLSDGILKAYHE
                     YKITSILLQFISEASSTSSGSIAYELDPHCKYTEIQSLLNKFSITKSGSKRFPTRAIN
                     GLEWHDTSDDQFKIHYKGNGKSEIAGSFKITIDVLTQNPKXVDGEPGPKPGPDPTPPP
                     APPPEPTPAKHERFIVYTGTLSTLISARQNSDSISLYSIRDQRIRYIEDENANWTNIK
                     AQWYSQNSVEAIPMFIYPVPQGTWSIEISCEGYQATSSTTDPHRGKSDGMIAYDDNQD
                     KVWNIGVQNNVTISNNKADADWKYGHPDLTINGERFDQKQVVEKDGTVSFHLVTTGPN
                     ASFFLAGPAVKKTAKYNFCISYGAWTDRDMEFGLVSVVLDEHLEGVRGSQYVRKTLRP
                     GHISVNRTHRLQDSFTPVEYVSDEDSSSSSSSIVSNRPSTPDNDSDVQFAESLKGKLP
                     MQSKLPPKGFLSRLSAKEKEEISSSKPSNVERQVGPLVAAYGYPSETGVYDAARAILQ
                     AKEAAENLAELERDLKEINKLEPPDTIVQEEIPDFVPPPERVIQEDDPDYIPPIWRNA
                     DQAVTIATSGQIDWSRPAYESGDPPKKAGTLKGTLSKLGGSLRSGESSLRGNLRKTQD
                     QTDLDNKLSKLSVIQRSQYQRILNNLGEMRARAYIDGLDLD"
     gene            2971..3570
                     /gene="CP"
     CDS             2971..3570
                     /gene="CP"
                     /note="Coat Protein"
                     /codon_start=1
                     /product="ORF3"
                     /translation="MVAVSNVALQRRRTRRAARRAPRVQLMAIPTTSRTPQRRRRQRR
                     RRRNNGGGGNMAGGSGKAHKFQFSKDGINGSSKGTITFGPSLSECKPLSDGILKAYHE
                     YKITSILLQFISEASSTSSGSIAYELDPHCKYTEIQSLLNKFSITKSGSKRFPTRAIN
                     GLEWHDTSDDQFKIHYKGNGKSEIAGSFKITIDVLTQNPK"
     gene            2987..3553
                     /gene="MP"
     CDS             2987..3553
                     /gene="MP"
                     /note="Movement Protein"
                     /codon_start=1
                     /product="ORF4"
                     /translation="MSHYNEDALAEPQDALHEFSSWLFQRPVAHHSADEDNDDEGEIM
                     EEEAIWPEDQARLTNSSFRRTVSMAVPRELSHSGRLYQSASHSLMEYSRPTMNIRSRV
                     SYYSSSPRPLPPRQAPSLMSLTHTANTRKSNRFLTNSASPRAVRNDSPQEPLMALNGM
                     TPVMTNSRYITRGTESPKSQAPSRSRSMS"
BASE COUNT     1695 a   1202 c   1295 g   1417 t
ORIGIN      
        1 acaagatcca cctcccggca ccttcgtatc gtgtttgagg tatctctagt gtttgtttgt
       61 ttaaatacta gttaatttaa tgtttaattt cgatagttta gtatcggcca ccgctaaggt
      121 ggtcaaagat tttattcatt tttgttataa tagggcgagg catgtttact atgctctcaa
      181 acgctggctc tgggagctcc agggcgtgtt tgctgcacat gacgcttttg tcgacatgtg
      241 ctacgacgct atgtatggcg tcgaagagtt tgagtgggaa ctgcaaaaac agttctcaag
      301 tgccgaacac gacgtgctaa tcgccaagca cgaatttgag cgcctgttaa gggatggcgc
      361 cccattaaag acatggccac aaccatgcgc tcctatgggc agtttccggt cgtctgatga
      421 cttccaggta gcagctcaag aagctgaaaa cctgtctttg atggacccag aaccctcctt
      481 gattaaaggg tctggtgatt actcgcttga caatcctaac aggattgaaa agttcatcaa
      541 cctcgttcaa aagaaggagg tactttccgc caccgagcaa atgatcaaac atgcttatga
      601 agagcatatc ggtgaggcac cattcggaaa gtggttcaac actctgccct ctcgcatgaa
      661 ttacattaag agggctgctt caaagaaggc caaggcggcc aagagatcaa actctgtccg
      721 tcaaatggta aacgaggtaa atgtcatccc tgactttatc tcaatttgtg atgttgtcca
      781 ggtggatact ggcgagaagc tcccccccaa gaaagataaa gacggggagc tattggagcc
      841 tgaacccaaa ttaaagatga tgagaagggt caggcctgag cattttggtg atgctcgttc
      901 ttacataagg cagcacattc gcaacaataa catgcgcctt attgacggct ctgatgttag
      961 tcatgctacc atcaaccgat atgctctcaa gttctgcgaa gacttagagc ttgatatgac
     1021 cagtactgca atgctggttg attatgctat gacaatggtg cccatccctc ttaagaatga
     1081 tattgaaagg gcgaaaattg tccattctcc tgcagccagg caaattaggc aggagttggg
     1141 cgttctaaac gctgaggttt tttagagggg ctctgctccg actctggttt tgaatccccg
     1201 ttttctattt tggggttgcc agagatcgtg gtgcgtagtg gagctacacc taggaagagt
     1261 cgtagtgtaa ttagctttct atcgcagttt actttaggtc tagattacca atgcccaaat
     1321 cccagtttac ataatgcatt ggtggcggtt gaacgtaggg tgttcaccgt tgggaaagga
     1381 aatgaggtag tgctacctta caagaacaaa gtaggaatat tttccaatct tgattacttt
     1441 cgagactcaa tagtcaacaa agttggttgt ccaaggaccc acactcctga ggagcttgct
     1501 gcaacgtacc actctggaaa gagaagtctg tacaatgcag ctgttcaaag cctcaaaaag
     1561 aaggcagtcg aaaggagtga tgctaacgtg acagcctttc tcaagatgga aaaacatctg
     1621 atgagtaaga agatagcacc caggttgata tgtccccgaa acaaaagata caatgttgaa
     1681 ttgggacgtc gattgaaatt taacgagaag aaattcatgc atgcaatcga ctcaaccttt
     1741 gaatccccaa ctgttcttag tggatatgat agttttaaag ttgggaagat aatagccaat
     1801 aaatggtcca aatttaagag accagttgca ataggtgttg atgcgagcag atttgatcag
     1861 cacgtggggg tagaagcact ccaatgggag cactcgattt acaacggtgc attcaaagat
     1921 cccattctca aggagttgtt acactggcaa acagagaata gaatcatgct gtttgttgaa
     1981 gacaaaatcc tcaagttcaa ggtcaaagga catagaatgt ccggtgacat taacacctct
     2041 tctggcaaca aattaatcat gtgtggtatg atgcactact acttcaagac acttggagtc
     2101 aaagccgaac tctgcaacaa tggcgatgat tgtgttatca tatgtgagcg gaaagatgag
     2161 aataaattcc aacacatgca cagctggttt aaagactatg ggtttgacat gcagatagag
     2221 actcctgtct acaagattgg acagatagag ttttgtcaaa gtaaaccagt taaaattaat
     2281 ggctattata gaatggtgcg taaaccagag agcatatcca aagacgccca ttccctcatt
     2341 tccatggcat cagctgaaga tgtcaaaact ttcatgagtg ctaccgccca atgcggtatg
     2401 atcttgaata gtggtgtacc tgttcttgat gcttatcaca aatgcctatt taaagcatcg
     2461 gggtacaaga aagtatcgca agaagcaata gaaagaattg tctcttttgg aacgcaggac
     2521 aaactcgggc tcaggaaaga gcgagtcgaa gaaccaataa caatggataa taggttgagt
     2581 tattgggagt ccagtggggt tgatcctcag acacaggtcc ttgtcgaacg atattttgac
     2641 aatctgacgg tccatatcga accccgcggc gtaaagagat tgacgccttt actagataaa
     2701 actttgcttt caattgcaag tgtagcacga acttctgtgt cgctaccgat actttcaaaa
     2761 tagaagcact catagtaacc atagtagtat tagtattaat agtagttagt ttattagatt
     2821 acgctagctc gtacagataa attgcaacgg attacaaatt cctttcaggt tttgcctctg
     2881 gattcatttc cagcattcct gtatcaatat tggcaattta ctttgtctac ctcaaaattt
     2941 cgaaaaatct aagggagata ataaacgagt atggtcgcgg ttagcaatgt cgcattacaa
     3001 cgaagacgca ctcgcagagc cgcaagacgc gctccacgag ttcagctcat ggctattcca
     3061 acgaccagtc gcacaccaca gcgcagacga agacaacgac gacgaaggag aaataatgga
     3121 ggaggaggca atatggccgg aggatcaggc aaggctcaca aattccagtt ttcgaaggac
     3181 ggtatcaatg gcagttccaa gggaactatc acattcgggc cgtctttatc agagtgcaag
     3241 ccactctctg atggaatact caaggcctac catgaatata agatcacgag tatcttatta
     3301 cagttcatct ccgaggcctc ttccacctcg tcaggctcca tcgcttatga gcttgaccca
     3361 cactgcaaat acacggaaat ccaatcgctt cttaacaaat tcagcatcac caagagcggt
     3421 tcgaaacgat tccccacaag agccattaat ggccttgaat ggcatgacac cagtgatgac
     3481 caattcaaga tacattacaa ggggaacgga aagtccgaaa tcgcaggctc cttcaagatc
     3541 acgatcgatg tcttaactca gaatcccaaa taggtagacg gagaaccggg gccgaaacca
     3601 ggtccggacc ccacaccccc accagcacca ccacctgaac cgacgccagc caaacatgag
     3661 agattcattg tgtacaccgg tacactgtca acgctcatta gtgcccgaca aaactcagat
     3721 agtatatccc tctactcaat cagagaccag aggatcagat atattgaaga tgagaacgca
     3781 aactggacga acatcaaagc acaatggtat tcccagaatt ctgtggaagc aataccaatg
     3841 tttatttacc cggttccgca aggcacatgg tcgattgaaa tctcttgtga aggctaccag
     3901 gcaacatcaa gcaccacgga cccccaccgg gggaaatctg atggaatgat tgcttatgat
     3961 gacaatcaag ataaggtgtg gaatattggt gtgcaaaata atgtaaccat atccaataac
     4021 aaggccgatg ctgattggaa atacggtcac ccagatttaa ctatcaacgg tgaacgtttc
     4081 gaccaaaagc aagtagtcga gaaagatgga acagtttcgt ttcatttagt aactactggc
     4141 cccaacgcga gtttcttttt agctggccct gccgttaaga agactgccaa gtataacttc
     4201 tgcatatcat atggagcttg gacagatcgc gatatggaat ttggattggt atcagttgtt
     4261 ctcgatgaac atttagaggg tgttagaggt tctcagtacg ttaggaaaac gctaaggcca
     4321 ggtcatatta gcgtcaatcg cactcaccga ttgcaagaca gtttcacacc ggtggaatat
     4381 gtcagtgatg aagatagtag tagtagtagt agtagtatag ttagtaatcg accatcaact
     4441 ccggataatg atagtgatgt ccaatttgca gaatcgctca agggtaagct tccgatgcag
     4501 tcgaagcttc cacctaaagg attcctatca cggttaagcg caaaagaaaa agaagaaatt
     4561 tccagctcaa aaccctcgaa tgttgaacgt caagttggtc ctcttgttgc agcctatgga
     4621 tacccgtcgg aaacaggtgt ctatgatgca gctagagcga tcctgcaagc taaagaagct
     4681 gcagagaatt tggcagaact agaaagggac ttaaaggaga ttaacaagct agaaccgccg
     4741 gatacaatag ttcaggaaga aatccctgac ttcgtgccac ctccggagag ggtgatccag
     4801 gaagacgatc ctgattacat acctccgatt tggcgcaatg ccgaccaggc tgttacgatc
     4861 gccacaagtg gtcaaataga ctggagtcgg ccagcttatg agtcaggtga tccacctaag
     4921 aaggcaggaa cactcaaggg aactctctca aaattaggag ggtctcttag aagtggagaa
     4981 tcgtctctta gaggtaacct ccgcaagacg caagatcaaa ctgatctaga caacaaattg
     5041 tccaaactta gtgttattca aagatctcaa tatcagagaa ttctgaataa cctaggggaa
     5101 atgcgtgcgc gagcatatat cgatggttta gatttagatt aatatagtag aagtaagtgc
     5161 gcgctttcca tcacataggc gtggagccaa ccttggtgag ttgctgtcgt gggatcctgg
     5221 gaaacaggtt cggtgaacaa aaagccggta atctcgggtg ttcgtcaaac accgtcgtat
     5281 caacacagta tgcatatcca tcaataaccc actgtccttg tgactaaaaa ttagagctag
     5341 tttaccgcct ctcttgtaaa ccacatacaa gatgcgagct tgtggagagt accatccctt
     5401 gaataaggat ggttgaaagt ttctggttcc aatccattga tcaaaattgg cactgcttct
     5461 ggtgactaca ctgccgctgg tgatacagcg taaacaattt ctgctactta ctcgatgaaa
     5521 tgagagtaac tagtaaagtc ttgccggtca catttctatt tgacggtact aggcttcgtc
     5581 cctttgatga cgttaaatga aagcggagt
//
LOCUS       5435                    5609 bp    RNA     linear   VRL 17-JUN-2024
DEFINITION  Soybean dwarf virus isolate 5435.
ACCESSION   5435
VERSION
KEYWORDS    .
SOURCE      Soybean dwarf virus
  ORGANISM  Soybean dwarf virus
            Viruses; Riboviria; Orthornavirae; Kitrinoviricota;
            Tolucaviricetes; Tolivirales; Tombusviridae; Regressovirinae;
            Luteovirus; Luteovirus glycinis.
REFERENCE   1  (bases 1 to 5609)
  AUTHORS   Kehoe,M.A., Congdon,B.S. and Sharman,M.
  TITLE     Genetic diversity of soybean dwarf virus in two mixed-cropping
            regions of Australia
  JOURNAL   unpublished
REFERENCE   2  (bases 1 to 5609)
  AUTHORS   Kehoe,M.A., Congdon,B.S. and Sharman,M.
  TITLE     Direct Submission
  JOURNAL   Submitted (17-JUN-2024) DPIRD Diagnostic Laboratory Service,
            Department of Primary Industries and Regional Development, 3
            Baron-Hay Court, South Perth, WA 6151, Australia
COMMENT     Bankit Comment: ALT EMAIL:monica.kehoe@gmail.com
            Bankit Comment: TOTAL # OF SEQS:41
            
            ##Assembly-Data-START##
            Assembly Method       :: CLC Genomics Workbench v. 2022; Geneious
                                     Prime v. Various
            Sequencing Technology :: Illumina
            ##Assembly-Data-END##
FEATURES             Location/Qualifiers
     source          1..5609
                     /organism="Soybean dwarf virus"
                     /mol_type="genomic RNA"
                     /isolate="5435"
                     /host="Lens culinaris"
                     /db_xref="taxon:12049"
                     /country="Australia: Breeza, NSW"
                     /collection_date="2015"
                     /collected_by="Murray Sharman"
     gene            80..2760
                     /gene="RdRp"
     CDS             join(80..1162,1162..2760)
                     /gene="RdRp"
                     /ribosomal_slippage
                     /note="P1-P2 frameshift fusion protein"
                     /codon_start=1
                     /product="RNA-dependent RNA polymerase"
                     /translation="MFNFDSLVSATAKVVKDFIHFCYNRARHVYYALKRWLWELQGVF
                     AAHDAFVDMCYDAMYGVEEFEWELQKQFSSAEHDVLIAKHEFERLLRDGAPLKTWPQP
                     CAPMGSFRSSDDFQVAVQEAENLSLMDPEPSLIKGSGDYSLDNPNRIEKFINLVQKKE
                     VLSATEQMIKHAYEEHIGEAPFGKWFNTLPSRMNYIKRAASKKAKAAKRSNSVRQMVN
                     EVNVIPDFISICDVVQVDTGEKLPPKKDKDGELLEPEPKLKMMRRVRPEHYGDARSYI
                     RQHIRNNNMRLIDGSDVSHATINRYALKFCEDLELDMTSTAMLVDYAMTMVPIPLKND
                     IERAKIVHSPAARQIRQELGVLNAEVFLEGLCSDSGFESPFSILGLPEIVVRSGASPR
                     KSRSVISFLSQFTLGLDYQCPNPSLHNALVAVERRVFTVGKGNEVVLPYKNKEGIFSN
                     LDYFRDSIVNKVGCPRTHTPEELAATYHSGKRSLYNAAVQSLKKKAVERSDANVTAFL
                     KMEKHLMNKKIAPRLICPRNKRYNVELGRRLKFNEKKFMHAIDSTFESPTVLSGYDSF
                     KVGKIIANKWSKFKRPVAIGVDASRFDQHVGVEALQWEHSIYNGAFKDPILKELLHWQ
                     TENRIMLFVEDKILKFKVKGHRMSGDINTSSGNKLIMCGMMHYYFKTLGVKAELCNNG
                     DDCVIICERKDESKFQHMHSWFKDYGFDMQIETPVYKIGQIEFCQSKPVKINGYYRMM
                     RKPESISKDAHSLISMASAEDVKTFMSATAQCGMILNSGVPVLDAYHKCLFKASGYKK
                     VSQEAIERIVSFGTQDKLGLRKERVEEPITMDNRLSYWESSGVDPQTQVLVERYFDNL
                     TVHIEPRGVKRLTPLLDKTLLSIASVARTSVSLPILSK"
     CDS             2841..2981
                     /note="ORF3a; P3a expressed by leaky scanning of
                     subgenomic mRNA"
                     /codon_start=1
                     /product="P3a"
                     /translation="-
                     ATDYKFLSGFASGFISSIPVSILAIYFVYLKISKNLREIINEYGRG"
     CDS             2971..5139
                     /note="readthrough domain protein"
                     /codon_start=1
                     /transl_except=(pos:3571..3573,aa:OTHER)
                     /product="P3/P5"
                     /translation="MVAVSNVASQRRRTRRAARRAPRVQLMAIPTTSRAPQRRRRQRR
                     RRRNNGGGGNMAGGSGKAHKFQFSKDGINGSSKGTITFGPSLSECKPLSDGILKAYHE
                     YKITSILLQFISEASSTSSGSIAYELDPHCKYTEIQSLLNKFSITKSGSKRFPTRAIN
                     GLEWHDTSDDQFKIHYKGNGKSEIAGSFKITIDVLTQNPKXVDGEPGPKPGPDPTPPP
                     APPPEPTPAKHERFIVYTGTLSTLISARQNSDSISLYSIRDQRIRYIEDENANWTNIK
                     AQWYSQNSVEAIPMFIYPVPQGTWSIEISCEGYQATSSTTDPHRGKSDGMIAYDDNQD
                     KVWNIGVQNNVTISNNKADADWKYGHPDLTINGERFDQKQVVEKDGTVSFHLVTTGPN
                     ASFFLAGPAVKKTAKYNFCISYGAWTDRDMEFGLVSVVLDEHLEGVRGSQYVRKTLRP
                     GHISVNRTHRLQDSFTPVEYVSDEDSSSSSSSIVSNRPSTPDDDSDVQFAESLKGKLP
                     TQSKLPPKGFLSRLSAKEKEEISSSKPSNVERQVGPLVAAYGYPSQTGVYDAAREILQ
                     AKEAAENLAELERDLKEINKLEPPDTIVQEEIPDFVPPPERVIQEDDPDYIPPIWRNA
                     DQAVTIATSGQIDWSRPTYESGDPPKKAGTLKGTLSKLGGSLRSGESSLRGNLRKTQD
                     QTDLDNKLSKLSVIQRSQYQRILNNLGKMRAREYIDGLDLD"
     gene            2971..3570
                     /gene="CP"
     CDS             2971..3570
                     /gene="CP"
                     /note="Coat Protein"
                     /codon_start=1
                     /product="ORF3"
                     /translation="MVAVSNVASQRRRTRRAARRAPRVQLMAIPTTSRAPQRRRRQRR
                     RRRNNGGGGNMAGGSGKAHKFQFSKDGINGSSKGTITFGPSLSECKPLSDGILKAYHE
                     YKITSILLQFISEASSTSSGSIAYELDPHCKYTEIQSLLNKFSITKSGSKRFPTRAIN
                     GLEWHDTSDDQFKIHYKGNGKSEIAGSFKITIDVLTQNPK"
     gene            2987..3553
                     /gene="MP"
     CDS             2987..3553
                     /gene="MP"
                     /note="Movement Protein"
                     /codon_start=1
                     /product="ORF4"
                     /translation="MSHHNEDALAEPQDALHEFSSWLFQRPVAHHSADEDNDDEGEIM
                     EEEAIWPEDQARLTNSSFRRTVSMAVPRELSHSGRLYQSASHSLMEYSRPTMNIRSRV
                     SYYSSSPRPLPPRQAPSLMSLTHTANTRKSNRFLTNSASPRAVRNDSPQELSMALNGM
                     TPVMTNSRYITRGTESPKSQAPSRSRSMS"
BASE COUNT     1702 a   1193 c   1291 g   1423 t
ORIGIN      
        1 acaagatcca cctcccggca ccttcgtatc gtgtttgagg tatctctagt gtttggttgt
       61 ttaaatacta gttaatttga tgtttaattt cgatagttta gtgtcggcca ccgctaaggt
      121 ggtcaaagat tttattcatt tttgttataa tagggcgagg catgtttact atgctctcaa
      181 acgctggctc tgggagctcc agggcgtatt tgctgcacat gacgcttttg tcgacatgtg
      241 ctacgacgct atgtatggcg tcgaagagtt tgagtgggaa ctgcaaaaac agttctcaag
      301 tgccgaacac gacgtgctaa tcgccaagca cgaatttgag cgcctgttaa gggatggcgc
      361 cccattaaag acatggccac aaccatgcgc tcctatgggc agtttccggt cgtctgatga
      421 cttccaggta gcagttcaag aagctgaaaa cctgtcttta atggacccag aaccctcctt
      481 gattaaaggg tctggtgatt actcgcttga caatcctaac aggattgaaa agttcatcaa
      541 cctcgttcaa aagaaggagg tactttccgc caccgagcaa atgatcaaac atgcttatga
      601 agagcatatc ggtgaggcac cattcggaaa gtggttcaac actctgccct ctcgcatgaa
      661 ttacattaag agggctgctt caaagaaggc caaggcggcc aagagatcaa actctgtccg
      721 tcaaatggta aacgaggtaa atgtcattcc tgactttatc tcaatttgtg atgttgtcca
      781 ggtggatact ggcgagaagc tccctcccaa gaaagataaa gacggggagc tattggagcc
      841 tgaacccaaa ttaaaaatga tgagaagggt caggcctgag cattatggtg atgctcgttc
      901 ttacataagg cagcacattc gcaacaataa catgcgcctt attgacggct ctgatgttag
      961 tcatgctacc atcaaccgat atgctcttaa gttctgcgaa gacttagagc ttgatatgac
     1021 cagtactgca atgctggttg attatgctat gacaatggtg cccatccctc ttaagaatga
     1081 tattgaaagg gcgaaaattg tccattctcc tgcagccagg caaattaggc aggagttggg
     1141 cgttctaaac gctgaggttt tttagagggg ctctgctccg actctggttt tgaatccccg
     1201 ttttctattt tggggttgcc agagatcgtg gtgcgtagtg gagcttcacc taggaagagt
     1261 cgtagtgtaa ttagctttct ttcgcagttt actttaggtc tagattatca atgcccaaat
     1321 cccagtttac ataatgcatt ggtggcggtt gaacgtaggg tgttcaccgt tgggaaagga
     1381 aatgaggtag tgctacctta caagaacaaa gaaggaatat tttccaatct tgattacttt
     1441 cgagactcaa tagtcaacaa agttggttgt ccaaggaccc acactcctga ggagcttgct
     1501 gcaacgtacc actctggaaa gagaagtctg tacaatgcag ctgttcaaag cctaaaaaag
     1561 aaggcagtcg aaaggagtga tgctaacgtg acagcctttc tcaagatgga aaaacatctg
     1621 atgaataaga agatagcacc caggttgata tgtccccgaa acaaaagata caatgttgaa
     1681 ttgggacgtc gattgaaatt taacgagaag aaattcatgc atgcaatcga ctcaaccttt
     1741 gaatccccaa ctgttcttag tggatatgac agttttaaag ttgggaagat aatagccaat
     1801 aaatggtcca aatttaagag accagttgca ataggtgttg atgcgagcag atttgatcag
     1861 cacgtggggg tagaagcact ccaatgggag cactcgattt acaacggtgc attcaaagat
     1921 cccattctca aggagttgtt acactggcaa acagagaata gaatcatgct gtttgttgaa
     1981 gacaaaatcc tcaagttcaa ggtcaaagga catagaatgt ctggcgacat taacacctct
     2041 tctggcaaca aattaatcat gtgtggtatg atgcactact acttcaaaac acttggagtc
     2101 aaagccgaac tctgcaacaa tggcgatgat tgtgttatca tatgtgagcg gaaagatgag
     2161 agtaaatttc aacacatgca cagctggttt aaagactatg ggtttgacat gcagatagag
     2221 actcctgtct acaagattgg acagatagag ttttgtcaaa gtaaaccagt taaaattaat
     2281 ggctattata gaatgatgcg taaaccagag agcatatcca aagacgccca ttccctcatt
     2341 tccatggcat cagctgaaga tgtcaaaact ttcatgagtg ctaccgccca atgcggtatg
     2401 atcttgaata gtggtgtgcc tgttcttgat gcttatcata aatgcctatt taaagcatcg
     2461 gggtacaaga aagtatcgca agaagcaata gaaagaattg tctcttttgg aacgcaggac
     2521 aaactcgggc tcaggaaaga gcgagtcgaa gaaccaataa caatggataa taggttgagt
     2581 tattgggagt ccagtggggt tgaccctcag acacaggtcc ttgtcgaacg atattttgac
     2641 aatctgacgg tccatatcga accccgcggc gtaaagagat tgacgccttt actagataaa
     2701 actttgcttt caattgcaag tgtagcacga acttctgtgt cgctaccgat actttcaaaa
     2761 tagaagcact catagtaacc atagtagtat tagtattaat agtagttagt ttgttagatt
     2821 acgctagctc gtacagataa attgcaacgg attacaaatt cctttcaggt tttgcttctg
     2881 gattcatttc cagcattcct gtatcaatat tggcaattta ctttgtctac ctcaaaattt
     2941 cgaaaaatct aagggagata ataaacgagt atggtcgcgg ttagcaatgt cgcatcacaa
     3001 cgaagacgca ctcgcagagc cgcaagacgc gctccacgag ttcagctcat ggctattcca
     3061 acgaccagtc gcgcaccaca gcgcagacga agacaacgac gacgaaggag aaataatgga
     3121 ggaggaggca atatggccgg aggatcaggc aaggctcaca aattccagtt ttcgaaggac
     3181 ggtatcaatg gcagttccaa gggaactatc acattcgggc cgtctttatc agagtgcaag
     3241 ccactctctg atggaatact caaggcctac catgaatata agatcacgag tatcttatta
     3301 cagttcatct ccgaggcctc ttccacctcg tcaggctcca tcgcttatga gcttgaccca
     3361 cactgcaaat acacggaaat ccaatcgctt cttaacaaat tcagcatcac caagagcggt
     3421 tcgaaacgat tccccacaag agctatcaat ggccttgaat ggcatgacac cagtgatgac
     3481 caattcaaga tacattacaa ggggaacgga aagtccgaaa tcgcaggctc cttcaagatc
     3541 acgatcgatg tcttaactca gaatcccaaa taggtagacg gagaaccggg gccgaaacca
     3601 ggtccggacc ccacaccccc accagcacca ccacctgaac cgacgccagc caaacatgag
     3661 agattcattg tgtacaccgg tacactgtca acgctcatta gtgcccgaca aaactcagat
     3721 agtatatccc tctactcaat cagagaccag aggatcagat atattgagga tgagaacgca
     3781 aactggacga acatcaaagc acaatggtat tcccagaatt ctgtggaagc aataccaatg
     3841 tttatttacc cagttccgca aggtacatgg tcgattgaaa tctcttgtga aggctaccag
     3901 gcaacatcaa gcaccacgga cccccaccgg gggaaatctg atggaatgat tgcttatgat
     3961 gacaatcaag ataaggtgtg gaatattggt gtgcaaaata atgtaaccat atccaataac
     4021 aaggctgatg ctgattggaa atacggtcac ccagatttaa ctatcaacgg tgaacgtttc
     4081 gaccaaaagc aagtagttga gaaagatgga acagtttcgt ttcatttagt gactactggc
     4141 cccaacgcga gtttcttttt agctggccct gccgttaaga agacagccaa gtataacttc
     4201 tgtatatcat atggagcttg gacagaccgc gatatggaat ttggattggt atcagttgtt
     4261 ctcgatgaac atttagaggg tgttagaggt tctcagtacg ttaggaaaac gctaaggcca
     4321 ggtcatatta gcgtcaatcg cactcaccga ttgcaagaca gtttcacacc ggtggaatat
     4381 gtcagtgatg aagatagtag tagtagtagt agtagtatag ttagtaatcg accatcaact
     4441 ccggatgatg atagtgatgt ccaatttgca gaatcgctca agggtaagct tccgacacag
     4501 tcgaagcttc cacctaaagg attcctgtca cggttaagcg caaaagaaaa agaagaaatt
     4561 tccagctcaa agccctcaaa tgttgaacgt caagttggtc ctcttgttgc agcctatgga
     4621 tacccgtcgc aaacaggtgt ctatgatgca gccagagaga tcctgcaagc taaagaagct
     4681 gcagaaaatt tggcagaact agaaagggac ttaaaggaga ttaacaagct agaaccgccg
     4741 gatacaatag ttcaggaaga aatccctgac ttcgtgccac ctccggagag ggtgatccag
     4801 gaagacgatc ctgattacat acctccgatt tggcgcaatg ccgaccaggc tgttacaatc
     4861 gccacaagtg gtcaaataga ctggagtcgg ccaacttatg agtcaggtga tccacctaag
     4921 aaggcaggaa cactcaaggg aactctctca aaattaggag ggtctcttag aagtggagaa
     4981 tcgtctctta gaggtaacct ccgcaagacg caagatcaaa ctgatctaga caacaaattg
     5041 tccaaactta gtgttattca aagatctcaa tatcagagaa ttctaaataa cctagggaaa
     5101 atgcgtgcgc gagaatacat cgatggttta gatttagatt aatatagtag aagtaagtgt
     5161 gcgctttcca tcacataggc gtggagccaa ccttggtgag ttgctgtcgt gggatcctgg
     5221 gaaacaggtt cggtgaacaa aaagccggta atctcgggtg ttcgtcaaac accgtcgtat
     5281 caacacagta tgcatatcca tcaataaccc actgtccttg tgactaaaaa ttagagttag
     5341 tttaccgcct ctcttgtaaa ccacatgcaa gatgcgagct tgtggagagt accatccctt
     5401 gaataaggat ggttgaaagt ttctggttcc aatccattga tcaaaattgg cactgcttct
     5461 ggtgactaca ctgccgctgg tgatacagcg taaacaattt ctgctactta ctcgatgaaa
     5521 tgagagtaac tagtaaagtc ttgccgctca catttctatt tgacggtact aggcttcgtt
     5581 cctttgataa cgttaaatga aagcggagt
//
LOCUS       6091                    5609 bp    RNA     linear   VRL 17-JUN-2024
DEFINITION  Soybean dwarf virus isolate 6091.
ACCESSION   6091
VERSION
KEYWORDS    .
SOURCE      Soybean dwarf virus
  ORGANISM  Soybean dwarf virus
            Viruses; Riboviria; Orthornavirae; Kitrinoviricota;
            Tolucaviricetes; Tolivirales; Tombusviridae; Regressovirinae;
            Luteovirus; Luteovirus glycinis.
REFERENCE   1  (bases 1 to 5609)
  AUTHORS   Kehoe,M.A., Congdon,B.S. and Sharman,M.
  TITLE     Genetic diversity of soybean dwarf virus in two mixed-cropping
            regions of Australia
  JOURNAL   unpublished
REFERENCE   2  (bases 1 to 5609)
  AUTHORS   Kehoe,M.A., Congdon,B.S. and Sharman,M.
  TITLE     Direct Submission
  JOURNAL   Submitted (17-JUN-2024) DPIRD Diagnostic Laboratory Service,
            Department of Primary Industries and Regional Development, 3
            Baron-Hay Court, South Perth, WA 6151, Australia
COMMENT     Bankit Comment: ALT EMAIL:monica.kehoe@gmail.com
            Bankit Comment: TOTAL # OF SEQS:41
            
            ##Assembly-Data-START##
            Assembly Method       :: CLC Genomics Workbench v. 2022; Geneious
                                     Prime v. Various
            Sequencing Technology :: Illumina
            ##Assembly-Data-END##
FEATURES             Location/Qualifiers
     source          1..5609
                     /organism="Soybean dwarf virus"
                     /mol_type="genomic RNA"
                     /isolate="6091"
                     /host="Trifolium subterraneum"
                     /db_xref="taxon:12049"
                     /country="Australia: Esperance, WA"
                     /collection_date="2017"
                     /collected_by="Benjamin Congdon"
     gene            80..2760
                     /gene="RdRp"
     CDS             join(80..1162,1162..2760)
                     /gene="RdRp"
                     /ribosomal_slippage
                     /note="P1-P2 frameshift fusion protein"
                     /codon_start=1
                     /product="RNA-dependent RNA polymerase"
                     /translation="MFNFDSLVSATAKVVKDFIHFCYNRARHVYYALKRWLWELQGVF
                     AAHDAFVDMCYDAMYGVEEFEWELQKQFSSAEHDVLIAKHEFERLLRDGAPLKTWPQP
                     CAPMGSFRSSDDFQVAAQEAENLSLMDPEPSLIKGSGDYSLDNPNRIEKFINLVQKKE
                     VLSATEQMIKHAYEEHIGEAPFGKWFNTLPSRMNYIKRAASKKAKAAKRSNSVRQMVN
                     EVNVIPDFISICDVVQVDTGEKLPPKKDKDGELLEPEPKLKMMRRVRPEHYGDARSYI
                     RQHIRNNNMRLIDGSDVSHATINRYALKFCEDLELDMTSTAMLVDYAMTMVPIPLKND
                     VERAKIVHSPAARQIRQELGVLNAEVFLEGLCSDSGFESPFSILGLPEIVVRSGATPR
                     KSRSVISFLSQFTLGLDYQCPNPSLHNALVAVERRVFTVGKGNEVVLPYKNKEGIFSN
                     LDYFRDSIVNKVGCPRTHTPEELAATYHSGKRSLYNAAVQSLKKKAVERSDANVTAFL
                     KMEKHLMSKKIAPRLICPRNKRYNVELGRRLKFNEKKFMHAIDSTFESPTVLSGYDSF
                     KVGKIIANKWSKFKRPVAIGVDASRFDQHVGVEALQWEHSIYNGAFKDPILKELLHWQ
                     TENRIMLFVEDKILKFKVKGHRMSGDINTSSGNKLIMCGMMHYYFKTLGVKAELCNNG
                     DDCVIICERKDENKFQHMHSWFKDYGFDMQIETPVYKIGQIEFCQSKPVKINGYYRMV
                     RKPESISKDAHSLISMASAEDVKTFMSATAQCGMILNSGVPVLDAYHKCLFKASGYKK
                     VSQEAIERIVSFGTQDKLGLRKERVEEPITMDNRLSYWESSGVDPQTQVLVERYFDNL
                     TVHIEPRGVKRLTPLLDKTLLSIASVARTSVSLPILSK"
     CDS             2841..2981
                     /note="ORF3a; P3a expressed by leaky scanning of
                     subgenomic mRNA"
                     /codon_start=1
                     /product="P3a"
                     /translation="-
                     ATDYKFLSGFASGFISSIPVSILAIYFVYLKISKNLREIINEYGRG"
     CDS             2971..5139
                     /note="readthrough domain protein"
                     /codon_start=1
                     /transl_except=(pos:3571..3573,aa:OTHER)
                     /product="P3/P5"
                     /translation="MVAVSNVALQRRRTRRAARRAPRVQLMAIPTTSRAPQRRRRQRR
                     RRRNNGGGGNMAGGSGKAHKFQFSKDGINGSSKGTITFGPSLSECKPLSDGILKAYHE
                     YKITSILLQFISEASSTSSGSIAYELDPHCKYTEIQSLLNKFSITKSGSKRFPTRAIN
                     GLEWHDTSDDQFKIHYKGNGKSEIAGSFKITIDVLTQNPKXVDGEPGPKPGPDPTPPP
                     APPPEPTPAKHERFIVYTGTLSTLISARQNSDSISLYSIRDQRIRYIEDENANWTNIK
                     AQWYSQNSVEAIPMFIYPVPQGTWSIEISCEGYQATSSTTDPHRGKSDGMIAYDDNQD
                     KVWNIGVQNNVTISNNKADADWKYGHPDLTINGERFDQKQVVEKDGTVSFHLVTTGPN
                     ASFFLAGPAVKKTAKYNFCISYGAWTDRDMEFGLVSVVLDEHLEGVRGSQYVRKTLRP
                     GHVSVNRIHRLQDSFTSVEYVSDEDSSSSSSSIVSNRPSTPDNDSDVQFAESLKGKYP
                     TQSKLPPKGFLSRLSAKEKEEISSSKPSNVERQVGPLVAAYGYPSQTGVYDATREILQ
                     AKEAAENLAELERDLKEINKLEPPDTIVQEEIPDFVPPPERVIQEDDPDYIPPIWRNA
                     DQAVTIATSGQIDWSRPAYESGDPPEKAGTLKGTLSKLGGSLRSGESSLRGNLRKTQD
                     QTDLDNKLSKLSVVQRSQYQRILNNLGKMRARAYIDGLDLD"
     gene            2971..3570
                     /gene="CP"
     CDS             2971..3570
                     /gene="CP"
                     /note="Coat Protein"
                     /codon_start=1
                     /product="ORF3"
                     /translation="MVAVSNVALQRRRTRRAARRAPRVQLMAIPTTSRAPQRRRRQRR
                     RRRNNGGGGNMAGGSGKAHKFQFSKDGINGSSKGTITFGPSLSECKPLSDGILKAYHE
                     YKITSILLQFISEASSTSSGSIAYELDPHCKYTEIQSLLNKFSITKSGSKRFPTRAIN
                     GLEWHDTSDDQFKIHYKGNGKSEIAGSFKITIDVLTQNPK"
     gene            2987..3553
                     /gene="MP"
     CDS             2987..3553
                     /gene="MP"
                     /note="Movement Protein"
                     /codon_start=1
                     /product="ORF4"
                     /translation="MSHYNEDALAEPQDALHEFSSWLFQRPVAHHSADEDNDDEGEIM
                     EEEAIWPEDQARLTNSSFRRTVSMAVPRELSHSGRLYQSASHSLMEYSRPTMNIRSRV
                     SYYSSSPRPLPPRQAPSLMSLTHTANTRKSNRFLTNSASPRAVRNDSPQELSMALNGM
                     TPVMTNSRYITRGTESPKSQAPSRSRSMS"
BASE COUNT     1699 a   1201 c   1293 g   1416 t
ORIGIN      
        1 acaagatcca cctcccggca ccttcgtatc gtgtttgagg tatctctagt gtttggttgt
       61 ttaaatacta gttaatttga tgtttaattt cgatagttta gtgtcggcca ccgctaaggt
      121 ggtcaaagat tttattcatt tttgttataa tagggcgcgg cacgtttact atgctctcaa
      181 acgctggctc tgggagctcc agggcgtgtt tgctgcacat gacgcttttg tcgacatgtg
      241 ctacgacgct atgtatggcg tcgaagagtt tgagtgggaa ctgcaaaaac agttctcaag
      301 tgccgaacac gacgtgctaa tcgccaagca cgaatttgag cgcctgttaa gggatggcgc
      361 cccattaaag acatggccac aaccatgtgc tcctatgggc agtttccggt cgtctgatga
      421 cttccaggta gcagctcaag aagctgaaaa cctgtcttta atggacccag aaccctcctt
      481 gattaaaggg tctggtgatt actcgcttga caatcctaat aggattgaaa agttcatcaa
      541 cctcgttcaa aagaaggagg tactttccgc caccgagcaa atgatcaaac atgcttatga
      601 agagcatatc ggtgaggcac cattcggaaa gtggttcaac actctgccct ctcgcatgaa
      661 ttacattaag agggctgctt caaagaaggc caaggcggcc aagagatcaa actctgtccg
      721 tcaaatggta aacgaggtaa atgtcatccc agactttatc tcaatttgtg atgttgtcca
      781 ggtggatact ggcgagaagc tccctcccaa gaaagataaa gacggggagc tattggagcc
      841 tgaacccaaa ttaaaaatga tgagaagggt cagacctgag cattatggtg atgctcgttc
      901 ttacataagg cagcacattc gcaacaataa catgcgcctt attgacggct ctgatgttag
      961 tcatgctacc atcaaccgat atgctctcaa gttctgcgaa gacttagagc ttgatatgac
     1021 cagtactgca atgctggttg attatgctat gacaatggtg cccatccctc tcaagaatga
     1081 tgttgaaagg gcgaagattg tccattctcc tgcagccagg caaattaggc aggagttggg
     1141 cgttctaaac gctgaggttt tttagagggg ctctgctccg actctggttt tgaatccccg
     1201 ttttctattt tggggttgcc agagatcgtg gtgcgtagtg gagctacacc taggaagagt
     1261 cgtagtgtaa ttagctttct ttcgcagttt actttaggtc tagattacca atgcccaaat
     1321 cccagtttac ataatgcatt ggtggcggtt gaacgtaggg tgttcaccgt tgggaaagga
     1381 aatgaggtag tgctacctta caagaacaaa gaaggaatat tttccaatct tgattacttt
     1441 cgagactcaa tagtcaacaa agttggttgt ccaaggaccc acactcctga ggagcttgct
     1501 gcaacgtacc actctggaaa gagaagtctg tacaatgcag ctgttcaaag cctcaaaaag
     1561 aaggcagttg aaaggagtga tgctaacgtg acagcctttc tcaagatgga aaaacatctg
     1621 atgagtaaga agatagcacc caggttgata tgtccccgaa acaaaagata caatgttgaa
     1681 ttgggacgtc gattgaaatt taacgagaag aaattcatgc atgcaatcga ctcaaccttt
     1741 gaatccccaa ctgttcttag tggatatgac agttttaaag ttgggaagat aatagccaat
     1801 aaatggtcca aatttaagag accagttgca ataggtgttg atgcgagcag atttgatcag
     1861 cacgtggggg tagaagcact ccaatgggag cactcgattt acaacggtgc attcaaagat
     1921 cccattctca aggagttgtt acactggcaa acagagaata gaatcatgct gtttgttgaa
     1981 gacaaaatcc tcaagttcaa ggttaaagga catagaatgt ccggcgacat taacacctct
     2041 tctggcaaca aattaatcat gtgtggtatg atgcactact acttcaagac acttggagtc
     2101 aaagctgaac tctgcaacaa tggcgatgat tgtgttatca tatgtgagcg gaaagatgag
     2161 aataaattcc aacacatgca cagctggttt aaagactatg ggtttgacat gcagatagag
     2221 actcctgtct acaagattgg acagatagag ttttgtcaaa gtaaaccagt taaaattaat
     2281 ggctattata gaatggtgcg taaaccagag agcatatcca aagacgccca ttccctcatt
     2341 tccatggcat cagctgaaga tgtcaaaact ttcatgagtg ctaccgccca atgcggtatg
     2401 atcttgaata gtggtgtacc tgttcttgat gcttatcata aatgcctatt taaagcatca
     2461 gggtacaaga aagtatcgca agaagcaata gaaagaattg tctcttttgg aacgcaggac
     2521 aaactcgggc tcaggaaaga gcgagtcgaa gaaccaataa caatggataa taggttgagt
     2581 tattgggagt ccagtggggt tgaccctcag acacaggtcc ttgtcgaacg atattttgac
     2641 aatctgacgg tccatatcga accccgcggc gtaaagagat tgacgccttt actagataaa
     2701 actttgcttt caattgcaag tgtagcacga acttctgtgt cgctaccgat actttcaaaa
     2761 tagaagcact catagtaacc atagtagtat tagtattaat agtagttagt ttattagatt
     2821 acgctagctc gtacagataa attgcaacgg attacaaatt cctttcaggt tttgcttctg
     2881 gattcatttc cagcattcct gtatcaatat tggcaattta ctttgtctac ctcaaaattt
     2941 cgaaaaatct aagggagata ataaacgagt atggtcgcgg ttagcaatgt cgcattacaa
     3001 cgaagacgca ctcgcagagc cgcaagacgc gctccacgag ttcagctcat ggctattcca
     3061 acgaccagtc gcgcaccaca gcgcagacga agacaacgac gacgaaggag aaataatgga
     3121 ggaggaggca atatggccgg aggatcaggc aaggctcaca aattccagtt ttcgaaggac
     3181 ggtatcaatg gcagttccaa gggaactatc acattcgggc cgtctttatc agagtgcaag
     3241 ccactctctg atggaatact caaggcctac catgaatata agatcacgag tatcttatta
     3301 cagttcatct ccgaggcctc ttccacctcg tcaggctcca tcgcttatga gcttgaccca
     3361 cactgcaaat acacggaaat ccaatcgctt cttaacaaat tcagcatcac caagagcggt
     3421 tcgaaacgat tccccacaag agctatcaat ggccttgaat ggcatgacac cagtgatgac
     3481 caattcaaga tacattacaa ggggaacgga aagtccgaaa tcgcaggctc cttcaagatc
     3541 acgatcgatg tcttaactca gaatcccaaa taggtagacg gagaaccggg gccgaaacca
     3601 ggtccggacc ccacaccccc accagcacca ccacctgaac caacgccagc caaacatgag
     3661 agattcattg tgtacaccgg tacactgtca acgctcatta gtgcccgaca aaactcagat
     3721 agtatatccc tctactcaat cagagaccag aggatcagat atattgaaga tgagaacgca
     3781 aactggacga acatcaaagc acaatggtat tcccagaatt ctgtggaagc aataccaatg
     3841 tttatttacc cagttccgca aggcacatgg tcgattgaaa tctcttgtga aggctaccag
     3901 gcaacatcaa gcaccacgga cccccaccgg gggaaatctg atggaatgat tgcttatgat
     3961 gacaatcaag ataaggtgtg gaatattggt gtgcaaaata atgtaaccat atccaataac
     4021 aaggccgatg ctgactggaa atacggtcac ccagatttaa ctatcaacgg tgaacgtttc
     4081 gaccaaaagc aagtagtcga gaaagatgga acagtttcgt ttcatttagt aactactggc
     4141 cccaacgcga gtttcttttt agctggccct gccgttaaga agactgccaa gtataacttc
     4201 tgcatatcat atggagcttg gacagaccgc gatatggaat ttggattggt atcagttgtt
     4261 ctcgatgaac atttagaggg tgttagaggt tctcagtacg ttaggaaaac gctaaggcca
     4321 ggtcatgtta gcgtcaatcg catccaccga ttgcaagaca gtttcacatc ggtggaatat
     4381 gtcagtgatg aagatagtag tagtagtagt agtagtatag ttagtaatcg accatcaact
     4441 ccggataatg atagtgatgt ccaatttgca gaatcgctca agggtaagta tccgacgcag
     4501 tcgaagcttc cacctaaagg attcctatca cggttaagcg caaaagaaaa agaagaaatc
     4561 tccagctcaa agccctcaaa tgttgaacgt caagttggtc ctcttgttgc agcttatgga
     4621 tacccgtcgc aaacaggtgt ctatgatgca accagagaga tcctgcaagc taaagaagct
     4681 gcagaaaatt tggcagaact agaaagggac ttaaaggaga ttaacaagct agaaccgccg
     4741 gatacaatag ttcaggaaga aatccctgac ttcgtgccac ctccggagag ggtgatccag
     4801 gaagacgatc ctgattacat acccccgatt tggcgcaatg ccgaccaggc tgttacgatc
     4861 gccacaagtg gtcaaataga ctggagtcgg ccagcttatg agtcaggtga tccacctgag
     4921 aaggcaggaa cactcaaggg aactctctca aaattaggag ggtctcttag aagtggagaa
     4981 tcgtctctta gaggtaacct ccgcaagacg caagatcaaa ctgatctaga caacaaattg
     5041 tccaaactta gtgttgttca aagatctcaa tatcagagaa ttctaaataa cctagggaaa
     5101 atgcgtgcgc gagcatatat cgatggttta gatttagatt aatatagtag aagtaagtgt
     5161 gcgctttcca tcacataggc gtggagccaa ccttggtgag ttgctgtcgt gggatcctgg
     5221 gaaacaggtt cggtgaacaa aaagccggta atctcgggtg ttcgtcaaac accgtcgtat
     5281 caacacagta tgcatatcca tcaataaccc actgtccttg tgactaaaag ttagagttag
     5341 tttaccgcct ctcttgtaaa ccacatacaa gatgcgagct tgtggagagt accatccctt
     5401 gaataaggat ggttgaaagt ttctggttcc aatccattga tcaaaattgg cactgcttct
     5461 ggtgactaca ctgccgctgg tgatacagcg taaacaattt ctgctactta ctcgatgaaa
     5521 tgagagtaac tagtaaagtc ttgccgctca catttctatt tgacggtact aggcttcgtc
     5581 tctttgatga cgttaaatga aagcggagt
//
LOCUS       6692                    5609 bp    RNA     linear   VRL 17-JUN-2024
DEFINITION  Soybean dwarf virus isolate 6692.
ACCESSION   6692
VERSION
KEYWORDS    .
SOURCE      Soybean dwarf virus
  ORGANISM  Soybean dwarf virus
            Viruses; Riboviria; Orthornavirae; Kitrinoviricota;
            Tolucaviricetes; Tolivirales; Tombusviridae; Regressovirinae;
            Luteovirus; Luteovirus glycinis.
REFERENCE   1  (bases 1 to 5609)
  AUTHORS   Kehoe,M.A., Congdon,B.S. and Sharman,M.
  TITLE     Genetic diversity of soybean dwarf virus in two mixed-cropping
            regions of Australia
  JOURNAL   unpublished
REFERENCE   2  (bases 1 to 5609)
  AUTHORS   Kehoe,M.A., Congdon,B.S. and Sharman,M.
  TITLE     Direct Submission
  JOURNAL   Submitted (17-JUN-2024) DPIRD Diagnostic Laboratory Service,
            Department of Primary Industries and Regional Development, 3
            Baron-Hay Court, South Perth, WA 6151, Australia
COMMENT     Bankit Comment: ALT EMAIL:monica.kehoe@gmail.com
            Bankit Comment: TOTAL # OF SEQS:41
            
            ##Assembly-Data-START##
            Assembly Method       :: CLC Genomics Workbench v. 2022; Geneious
                                     Prime v. Various
            Sequencing Technology :: Illumina
            ##Assembly-Data-END##
FEATURES             Location/Qualifiers
     source          1..5609
                     /organism="Soybean dwarf virus"
                     /mol_type="genomic RNA"
                     /isolate="6692"
                     /host="Trifolium subterraneum"
                     /db_xref="taxon:12049"
                     /country="Australia: Mt Barker, WA"
                     /collection_date="2017"
                     /collected_by="Benjamin Congdon"
     gene            80..2760
                     /gene="RdRp"
     CDS             join(80..1162,1162..2760)
                     /gene="RdRp"
                     /ribosomal_slippage
                     /note="P1-P2 frameshift fusion protein"
                     /codon_start=1
                     /product="RNA-dependent RNA polymerase"
                     /translation="MFNFDSLVSATAKVVKDFIHFCYNRARHVYYALKRWLWELQGVF
                     AAHDAFVDMCYDAMYGVEEFEWELQKQFSSAEHDVLIAKHEFERLLRDGAPLKTWPQP
                     CAPMGSFRSSDDFQVAAQEAENLSLMDPEPSLIKGSGDYSLDNPNRIEKFINLVQKKE
                     VLSATEQMIKHAYEEHIGEAPFGKWFNTLPSRMNYIKRAASKKAKAAKRSNSVRQMVN
                     EVNVIPDFISICDVVQVDTGEKLPPKKDKDGELLEPEPKLKLMRRVRPEHYGDARSYI
                     RQHIRNNNMRLIDGSDVSHATINRYALKFCEDLELDMTSTAMLVDYAMTMVPIPLKND
                     VERAKIVHSPAARQIRQELGVLNAEVFLEGLCSDSGFESPFSILGLPEIVVRSGATPR
                     KSRSVISFLSQFTLGLDYQCPNPSLHNALVAVERRVFTVGKGNEVVLPYKNKEGIFSN
                     LDYFRDSIVNKVGCPRTHTPEELAATYHSGKRSLYNAAVQSLKKKAVERSDANVTAFL
                     KMEKHLMSKKIAPRLICPRNKRYNVELGRRLKFNEKKFMHAIDSTFESPTVLSGYDSF
                     KVGKIIANKWSKFKRPVAIGVDASRFDQHVGVEALQWEHSIYNGAFKDPILKELLHWQ
                     TENRIMLFVEDKILKFKVKGHRMSGDINTSSGNKLIMCGMMHYYFKTLGVKAELCNNG
                     DDCVIICERKDENKFQHMHSWFKDYGFDMQIETPVYKIGQIEFCQSKPVKINGYYRMV
                     RKPESISKDAHSLISMASAEDVKTFMSATAQCGMILNSGVPVLDAYHKCLFKASGYKK
                     VSQEAIERIVSFGTQDKLGLRKERVEEPITMDNRLSYWESSGVDPQTQVLVERYFDNL
                     TVHIEPRGVKRLTPLLDKTLLSIASVARTSVSLPILSK"
     CDS             2841..2981
                     /note="ORF3a; P3a expressed by leaky scanning of
                     subgenomic mRNA"
                     /codon_start=1
                     /product="P3a"
                     /translation="-
                     ATDYKFLSGFASGFISSIPVSILAIYFVYLKISKNLREIINEYGRG"
     CDS             2971..5139
                     /note="readthrough domain protein"
                     /codon_start=1
                     /transl_except=(pos:3571..3573,aa:OTHER)
                     /product="P3/P5"
                     /translation="MVAVSNVALQRRRTRRAARRAPRVQLMAIPTTSRAPQRRRRQRR
                     RRRNNGGGGNMAGGSGKAHKFQFSKDGINGSSKGTITFGPSLSECKPLSDGILKAYHE
                     YKITSILLQFISEASSTSSGSIAYELDPHCKYTEIQSLLNKFSITKSGSKRFPTRAIN
                     GLEWHDTSDDQFKIHYKGNGKSEIAGSFKITIDVLTQNPKXVDGEPGPKPGPDPTPPP
                     APPPEPTPAKHERFIVYTGTLSTLISARQNSDSISLYSIRDQRIRYIEDENANWTNIK
                     AQWYSQNSVEAIPMFIYPVPQGTWSIEISCEGYQATSSTTDPHRGKSDGMIAYDDNQD
                     KVWNIGVQNNVTISNNKADADWKYGHPDLTINGERFDQKQVVEKDGTVSFHLVTTGPN
                     ASFFLAGPAVKKTAKYNFCISYGAWTDRDMEFGLVSVVLDEHLEGVRGSQYVRKTLRP
                     GHVSVNRIHRLHDSFTPVEYVSDEDSSSSSSSIVSNRPSTPDNDSDVQFAESLKGKYP
                     TQSKLPPKGFLSRLSAKEKEEISSSKPSNVERQVGPLVAAYGYPSQTGVYDAAREILQ
                     AKEAAENLAELERDLKEINKLEPPDTIVQEEIPDFVPPPERVIQEDDPDYIPPIWRNA
                     DRAVTIATSGQIDWSRPAYESGDPPKKAGTLKGTLSKLGGSLRSGESSLRGNLRKTQD
                     QTDLDNKLSKLSVIQRSQYQRILNDLGKMRARAYIDGLDLD"
     gene            2971..3570
                     /gene="CP"
     CDS             2971..3570
                     /gene="CP"
                     /note="Coat Protein"
                     /codon_start=1
                     /product="ORF3"
                     /translation="MVAVSNVALQRRRTRRAARRAPRVQLMAIPTTSRAPQRRRRQRR
                     RRRNNGGGGNMAGGSGKAHKFQFSKDGINGSSKGTITFGPSLSECKPLSDGILKAYHE
                     YKITSILLQFISEASSTSSGSIAYELDPHCKYTEIQSLLNKFSITKSGSKRFPTRAIN
                     GLEWHDTSDDQFKIHYKGNGKSEIAGSFKITIDVLTQNPK"
     gene            2987..3553
                     /gene="MP"
     CDS             2987..3553
                     /gene="MP"
                     /note="Movement Protein"
                     /codon_start=1
                     /product="ORF4"
                     /translation="MSHYNEDALAEPQDALHEFSSWLFQRPVAHHSADEDNDDEGEIM
                     EEEAIWPEDQARLTNSSFRRTVSMAVPRELSHSGRLYQSASHSLMEYSRPTMNIRSRV
                     SYYSSSPRPLPPRQAPSLMSLTHTANTRKSNRFLTNSASPRAVRNDSPQEPSMALNGM
                     TPVMTNSRYITRGTESPKSQAPSRSRSMS"
BASE COUNT     1696 a   1206 c   1294 g   1413 t
ORIGIN      
        1 acaagatcca cctcccggca tcttcgtatc gtgtttgagg tatctctagt gtttggttgt
       61 ttaaatacta gttaatttaa tgtttaattt cgatagttta gtgtcggcca ccgctaaggt
      121 ggtcaaagat tttattcatt tttgttataa tagggcgcgg cacgtttact atgctctcaa
      181 acgctggctc tgggagctcc agggcgtgtt tgctgcacat gacgcttttg tcgacatgtg
      241 ctacgacgct atgtatggcg tcgaagagtt tgagtgggaa ctgcaaaaac agttctcaag
      301 tgccgaacat gacgtgctaa tcgccaagca cgaatttgag cgcctgttaa gggatggcgc
      361 cccattaaag acatggccac aaccatgtgc tcctatgggc agtttccggt cgtctgatga
      421 cttccaggta gcagctcaag aagctgaaaa cctgtcttta atggacccag aaccctcctt
      481 gattaaaggg tctggtgatt actcgcttga caatcctaat aggattgaaa agttcatcaa
      541 cctcgttcaa aagaaggagg tactttccgc caccgagcaa atgatcaaac atgcttatga
      601 agagcatatc ggtgaggcac cattcggaaa gtggttcaac actctgccct ctcgcatgaa
      661 ttacattaag agggctgctt caaagaaggc caaggcggcc aagagatcaa actctgtccg
      721 tcaaatggta aacgaggtaa atgtcatccc agactttatc tcaatttgtg atgttgtcca
      781 ggtggatact ggcgagaagc tccctcccaa gaaagataaa gacggggagc tattggagcc
      841 tgaacccaaa ttaaaactga tgagaagggt cagacctgag cattatggtg atgctcgttc
      901 ttacataagg cagcacattc gcaacaataa catgcgcctt attgacggct ctgatgttag
      961 tcatgctacc atcaaccgat atgctctcaa gttctgtgaa gacttagagc ttgatatgac
     1021 cagtactgca atgctggttg attatgctat gacaatggtg cccatccctc tcaagaatga
     1081 tgttgaaagg gcgaagattg tccattctcc tgcagccagg caaattaggc aggagttggg
     1141 cgttctaaac gctgaggttt tttagagggg ctctgctccg actctggttt tgaatccccg
     1201 ttttctattt tggggttgcc agagatcgtg gtgcgtagtg gagctacacc taggaagagt
     1261 cgtagtgtaa ttagctttct ttcgcagttt actttaggtc tagattacca atgcccaaat
     1321 cccagtttac ataatgcatt ggtggcggtt gaacgtaggg tgttcaccgt tgggaaagga
     1381 aatgaggtag tgctacctta caagaacaaa gaaggaatat tttccaatct tgattacttt
     1441 cgagactcaa tagtcaacaa agttggttgt ccaaggaccc acactcctga ggagcttgct
     1501 gcaacgtacc actctggaaa gagaagtctg tacaatgcag ctgttcaaag cctcaaaaag
     1561 aaggcagttg aaaggagtga tgctaacgtg acagcctttc tcaagatgga aaaacatctg
     1621 atgagtaaga agatagcacc caggttgata tgtccccgaa acaaaagata caatgttgaa
     1681 ttgggacgtc gattgaaatt taacgagaag aaattcatgc atgcaatcga ctcaaccttt
     1741 gaatccccaa ctgttcttag tggatatgac agttttaaag ttgggaagat aatagccaat
     1801 aaatggtcca aatttaagag accagttgca ataggtgttg atgcgagcag atttgatcag
     1861 cacgtggggg tagaagcact ccaatgggag cactcaattt acaacggtgc attcaaagat
     1921 cccattctca aggagttgtt acactggcaa acagagaata gaatcatgct gtttgttgaa
     1981 gacaaaatcc tcaagttcaa ggtcaaagga catagaatgt ccggcgacat taacacctct
     2041 tctggcaaca aattaatcat gtgtggtatg atgcactact acttcaagac acttggagtc
     2101 aaagccgaac tctgcaacaa tggcgatgat tgtgttatca tatgtgagcg gaaagatgag
     2161 aataaattcc aacacatgca cagctggttt aaagactatg ggtttgacat gcagatagag
     2221 actcctgtct acaagattgg acagatagag ttttgtcaaa gtaaaccagt taaaattaat
     2281 ggctactata gaatggtgcg taaaccagag agcatatcca aagacgccca ttccctcatt
     2341 tccatggcat cagctgaaga tgtcaaaact ttcatgagtg ctaccgccca atgcggtatg
     2401 atcttgaata gtggtgtacc tgttcttgat gcttatcaca aatgcctatt taaagcatca
     2461 gggtacaaga aagtatcgca agaagcaata gaaagaattg tctcttttgg aacgcaggac
     2521 aaactcgggc tcaggaaaga gcgagtcgaa gaaccaataa caatggataa taggttgagt
     2581 tattgggagt ccagtggggt tgaccctcag acacaggtcc ttgtcgaacg atattttgac
     2641 aatctgacgg tccatatcga accccgcggc gtaaagagat tgacgccttt actagataaa
     2701 actttgcttt caattgcaag tgtagcacga acctctgtgt cgctaccgat actttcaaaa
     2761 tagaagcact catagtaacc atagtagtat tagtattaat agtagttagt ttattagatt
     2821 acgctagctc gtacagataa attgcaacgg attacaaatt cctttcaggt tttgcttctg
     2881 gattcatttc cagcattcct gtatcaatat tggcaattta ttttgtctac ctcaaaattt
     2941 cgaaaaatct aagggagata ataaacgagt atggtcgcgg ttagcaatgt cgcattacaa
     3001 cgaagacgca ctcgcagagc cgcaagacgc gctccacgag ttcagctcat ggctattcca
     3061 acgaccagtc gcgcaccaca gcgcagacga agacaacgac gacgaaggag aaataatgga
     3121 ggaggaggca atatggccgg aggatcaggc aaggctcaca aattccagtt ttcgaaggac
     3181 ggtatcaatg gcagttccaa gggaactatc acattcgggc cgtctttatc agagtgcaag
     3241 ccactctctg atggaatact caaggcctac catgaatata agatcacgag tatcttatta
     3301 cagttcatct ccgaggcctc ttccacctcg tcaggctcca tcgcttatga gcttgaccca
     3361 cactgcaaat acacggaaat ccaatcgctt cttaacaaat tcagcatcac caagagcggt
     3421 tcgaaacgat tccccacaag agccatcaat ggccttgaat ggcatgacac cagtgatgac
     3481 caattcaaga tacattacaa ggggaacgga aagtccgaaa tcgcaggctc cttcaagatc
     3541 acgatcgatg tcttaactca gaatcccaaa taggtagacg gagaaccggg gccgaaacca
     3601 ggtccggacc ccacaccccc accagcacca ccacctgaac caacgccagc caaacatgag
     3661 agattcattg tgtacaccgg tacactgtca acgctcatta gtgcccgaca aaactcagat
     3721 agtatatccc tctactcaat cagagaccag aggatcagat atattgaaga tgagaacgca
     3781 aactggacga acatcaaagc acagtggtat tcccagaatt ctgtggaagc aataccaatg
     3841 tttatttacc cagttccgca aggcacatgg tcgattgaaa tctcttgtga aggctaccag
     3901 gcaacatcaa gcaccacgga cccccaccgg gggaaatctg atggaatgat tgcttatgat
     3961 gacaatcaag ataaggtgtg gaatattggt gtgcaaaata atgtaaccat atccaataac
     4021 aaggccgatg ctgactggaa atacggtcac ccagatttga ctatcaacgg tgaacgtttc
     4081 gaccaaaagc aagtagtcga gaaagatgga acagtttcgt ttcatttagt aactactggc
     4141 cccaacgcga gtttcttttt agctggccct gccgttaaga agactgccaa gtataacttc
     4201 tgcatatcat atggagcttg gacagaccgc gatatggaat ttggattggt atcagttgtt
     4261 ctcgatgaac atttagaggg tgttagaggt tctcagtacg ttaggaaaac gctaaggcca
     4321 ggtcatgtta gcgtcaatcg catccaccga ttgcatgaca gtttcacgcc ggtggaatat
     4381 gtcagtgatg aagatagtag tagtagtagt agtagtatag ttagtaatcg accatcaact
     4441 ccggataatg atagtgatgt ccaatttgca gaatcgctca agggtaagta tccgacgcag
     4501 tcgaagcttc cacctaaagg attcctatca cggttaagcg caaaagaaaa agaagaaatt
     4561 tccagctcaa agccctcaaa tgttgaacgt caagttggtc ctcttgttgc agcctatgga
     4621 tacccgtcgc aaacaggtgt ctatgatgca gccagagaga tcctgcaagc taaagaagct
     4681 gcagaaaatt tggcagaact agaaagggac ttaaaggaga ttaacaagct agaaccgccg
     4741 gatacaatag ttcaggaaga aatccctgac ttcgtgccac ctccggagag ggtgatccag
     4801 gaagacgatc ctgattacat acccccgatt tggcgcaatg ccgaccgggc tgttacgatc
     4861 gccacaagtg gtcaaataga ctggagtcgg ccagcttatg agtcaggtga tccacctaag
     4921 aaggcaggaa cactcaaggg aactctctca aaattaggag ggtctcttag aagtggagaa
     4981 tcgtctctta gaggtaacct ccgcaagacg caagatcaaa ctgatctaga caacaaattg
     5041 tccaaactta gtgttattca aagatctcaa tatcagagaa ttctaaatga cctagggaaa
     5101 atgcgtgcgc gagcatatat cgatggttta gatttagatt aatatagtag aagtaagtgt
     5161 gcgctttcca tcacataggc gtggagccaa ccttggtgag ttgctgtcgt gggatcctgg
     5221 gaaacaggtt cggtgaacaa aaagccggta atctcgggtg ttcgtcaaac accgtcgtat
     5281 caacacagta tgcatatcca tcaataaccc actgtccttg tgactaaaaa ttagagttag
     5341 tttaccgcct ctcttgtaaa ccacatacaa gatgcgagct tgtggagagt accatccctt
     5401 gaataaggat ggttgaaagt ttctggttcc aatccattga tcaaaattgg cactgcttct
     5461 ggtgactaca ctgccgctgg tgatacagcg taaacaattt ctgctactta ctcgatgaaa
     5521 tgagagtaac tagtaaagtc ttgccgctca catttctatt tgacggtact aggcttcgtc
     5581 cctttgatga cgttaaatga aagcggagt
//
LOCUS       6694                    5609 bp    RNA     linear   VRL 17-JUN-2024
DEFINITION  Soybean dwarf virus isolate 6694.
ACCESSION   6694
VERSION
KEYWORDS    .
SOURCE      Soybean dwarf virus
  ORGANISM  Soybean dwarf virus
            Viruses; Riboviria; Orthornavirae; Kitrinoviricota;
            Tolucaviricetes; Tolivirales; Tombusviridae; Regressovirinae;
            Luteovirus; Luteovirus glycinis.
REFERENCE   1  (bases 1 to 5609)
  AUTHORS   Kehoe,M.A., Congdon,B.S. and Sharman,M.
  TITLE     Genetic diversity of soybean dwarf virus in two mixed-cropping
            regions of Australia
  JOURNAL   unpublished
REFERENCE   2  (bases 1 to 5609)
  AUTHORS   Kehoe,M.A., Congdon,B.S. and Sharman,M.
  TITLE     Direct Submission
  JOURNAL   Submitted (17-JUN-2024) DPIRD Diagnostic Laboratory Service,
            Department of Primary Industries and Regional Development, 3
            Baron-Hay Court, South Perth, WA 6151, Australia
COMMENT     Bankit Comment: ALT EMAIL:monica.kehoe@gmail.com
            Bankit Comment: TOTAL # OF SEQS:41
            
            ##Assembly-Data-START##
            Assembly Method       :: CLC Genomics Workbench v. 2022; Geneious
                                     Prime v. Various
            Sequencing Technology :: Illumina
            ##Assembly-Data-END##
FEATURES             Location/Qualifiers
     source          1..5609
                     /organism="Soybean dwarf virus"
                     /mol_type="genomic RNA"
                     /isolate="6694"
                     /host="Trifolium subterraneum"
                     /db_xref="taxon:12049"
                     /country="Australia: Narrikup, WA"
                     /collection_date="2017"
                     /collected_by="Benjamin Congdon"
     gene            80..2760
                     /gene="RdRp"
     CDS             join(80..1162,1162..2760)
                     /gene="RdRp"
                     /ribosomal_slippage
                     /note="P1-P2 frameshift fusion protein"
                     /codon_start=1
                     /product="RNA-dependent RNA polymerase"
                     /translation="MFNFDSLVSATAKVVKDFIHFCYNRARHVYYALKRWLWELQGVF
                     AAHDAFVDMCYDAMYGVEEFEWELQKQFSNAEHDVLIAKHEFERLLRDGAPLKTWPQP
                     CAPMGSFRSSDDFQVAAQEAENLSLMDPEPSLIKGSGDYSLDNPNRIEKFINLVQKKE
                     VLSATEQMIKHAYEEHIGEAPFGKWFNTLPSRMNYIKRAGSKKAKAAKRSNSVRQMVN
                     EVNVIPDFISICDVVQVDTGEKLPPKKDKDGELLEPEPKLKMMRRVRPEHYGDARSYI
                     RQHIRNNNMRLIDGSDVSHATINRYALKFCEDLELDMTSTAMLIDYAMTMVPIPLKND
                     VERAKIVHSPAARQIRQELGVLNAEVFLEGLCSDSGFESPFSILGLPEIVVRSGATPR
                     KSRSVISFLSQFTLGLDYQCPNPSLHNALVAVERRVFTVGKGNEVVLPYKNKEGIFSN
                     LDYFRDSIVNKVGCPRTHTPEELAATYHSGKRSLYNAAVQSLKKKAVERSDANVTAFL
                     KMEKHLMSKKIAPRLICPRNKRYNVELGRRLKFNEKKFMHAIDSTFESPTVLSGYDSF
                     KVGKIIANKWSKFKRPVAIGVDASRFDQHVGVEALQWEHSIYNGAFKDPILKELLHWQ
                     TENRIMLFVEDKILKFKVKGHRMSGDINTSSGNKLIMCGMMHYYFKTLGVKAELCNNG
                     DDCVIICERKDENKFQHMHSWFKDYGFDMQIETPVYKIGHIEFCQSKPVKINGYYRMV
                     RKPESISKDAHSLISMASAEDVKTFMSATAQCGMILNSGVPVLDAYHKCLFKASGYKK
                     VSQEAIERIVSFGTQDKLGLRKERVEEPVTMDNRLSYWESSGVDPQTQVLVERYFDNL
                     TVHIEPRGVKRLTPLLDKTLLSIASVARTSVSLPILSK"
     CDS             2841..2981
                     /note="ORF3a; P3a expressed by leaky scanning of
                     subgenomic mRNA"
                     /codon_start=1
                     /product="P3a"
                     /translation="-
                     ATDYKFLSGFASGFISSIPVSILAIYFVYLKISKNLREIINEYGRG"
     CDS             2971..5139
                     /note="readthrough domain protein"
                     /codon_start=1
                     /transl_except=(pos:3571..3573,aa:OTHER)
                     /product="P3/P5"
                     /translation="MVAVSNVALQRRRTRRAARRAPRVQLMAIPTTSRAPQRRRRQRR
                     RRRNNGGGGNMAGGSGKAHKFQFSKDGINGSSKGTITFGPSLSECKPLSDGILKAYHE
                     YKITSILLQFISEASSTSSGSIAYELDPHCKYTEIQSLLNKFSITKSGSKRFPTRAIN
                     GLEWHDTSDDQFKIHYKGNGKSEIAGSFKITIDVLTQNPKXVDGEPGPKPGPDPTPPP
                     APPPEPTPAKHERFIVYTGTLSTLISARQNSDSISLYSIRDQRIRYIEDENANWTNIK
                     AQWYSQNSVEAIPMFVYPVPQGTWSIEISCEGYQATSSTTDPHRGKSDGMIAYDDNQD
                     KVWNIGVQNNVTISNNKADADWKYGHPDLTINGERFDQKQVVEKDGTVSFHLVTTGPN
                     ASFFLAGPAVKKTAKYNFCISYGAWTDRDMEFGLVSVVLDEHLEGVRGSQYVRKTLRP
                     GHVSVNRIHRLQDSFTPVEYVSDEDSSSSSSSIVSNRPSTPDNDSDVQFAESLKGKYP
                     TQSKLPPKGFLSRLSAKEKEEISSSKPSNVERQVGPLVAAYGYPSQTGVYDAAREILQ
                     AKEAAENLAELERDLKEINKLEPPDTIVQEEIPDFVPPPERVIQEDDPDYIPPIWRNA
                     DQAVTIATSGQIDWSRPAYESGDPPKKAGTLKGTLSKLGGSLRSGESSLRGNLRKTQD
                     QTDLDNKLSKLSVIQRSQYQRMLNNLGKMRARAYIDGLDLD"
     gene            2971..3570
                     /gene="CP"
     CDS             2971..3570
                     /gene="CP"
                     /note="Coat Protein"
                     /codon_start=1
                     /product="ORF3"
                     /translation="MVAVSNVALQRRRTRRAARRAPRVQLMAIPTTSRAPQRRRRQRR
                     RRRNNGGGGNMAGGSGKAHKFQFSKDGINGSSKGTITFGPSLSECKPLSDGILKAYHE
                     YKITSILLQFISEASSTSSGSIAYELDPHCKYTEIQSLLNKFSITKSGSKRFPTRAIN
                     GLEWHDTSDDQFKIHYKGNGKSEIAGSFKITIDVLTQNPK"
     gene            2987..3553
                     /gene="MP"
     CDS             2987..3553
                     /gene="MP"
                     /note="Movement Protein"
                     /codon_start=1
                     /product="ORF4"
                     /translation="MSHYNEDALAEPQDALHEFSSWLFQRPVAHHSADEDNDDEGEIM
                     EEEAIWPEDQARLTNSNFRRTVSMAVPRELSHSGRLYQSASHSLMEYSRPTMNIRSRV
                     SYYSSSPRPLPPRQAPSLMSLTHTANTRKSNRFLTNSASPRAVRNDSPQELSMALNGM
                     TPVMTNSRYITRGTESPKSQAPSRSRSMS"
BASE COUNT     1701 a   1199 c   1292 g   1417 t
ORIGIN      
        1 acaagatcca cctcccggca ccttcgtatc gtgtttgagg tatctctagt gtttggttgt
       61 ttaaatacta gttaatttaa tgtttaattt cgatagttta gtgtcggcca ccgctaaggt
      121 ggtcaaagat tttattcatt tttgttataa tagggcgagg cacgtttact atgctctcaa
      181 acgctggctc tgggagctcc agggcgtgtt tgctgcacat gacgcttttg tcgacatgtg
      241 ctacgacgct atgtatggcg tcgaagagtt tgagtgggaa ctgcaaaaac agttctcaaa
      301 tgccgaacac gacgtgttaa tcgccaagca cgaatttgag cgcctgttaa gggatggcgc
      361 cccattaaag acatggccac aaccatgtgc tcctatgggc agtttccggt cgtctgatga
      421 cttccaggta gcagctcaag aagctgaaaa cctgtcttta atggacccag aaccctcctt
      481 gattaaaggg tctggtgatt actcgcttga caatcctaat aggattgaaa agttcatcaa
      541 cctcgttcaa aagaaggagg tactttccgc caccgagcaa atgatcaaac atgcttatga
      601 agagcatatc ggtgaggcac cattcggaaa gtggttcaac actctgccct ctcgcatgaa
      661 ttacattaag agggctggtt caaagaaggc caaggcggcc aagagatcaa actctgtccg
      721 tcaaatggta aacgaggtaa atgtcatccc tgactttatc tcaatttgtg atgttgtcca
      781 ggtggatact ggcgagaagc tccctcccaa gaaagataaa gacggggagc tattggagcc
      841 tgaacccaaa ttaaaaatga tgagaagggt cagacctgag cattatggtg atgctcgttc
      901 ttacataagg cagcacattc gcaacaataa catgcgcctt attgacggct ctgatgttag
      961 tcatgctacc atcaaccgat atgctctcaa gttctgcgaa gacttagagc ttgatatgac
     1021 cagtactgca atgctgattg attatgctat gacaatggtg cccatccctc tcaagaatga
     1081 tgttgaaagg gcgaagattg tccattctcc tgcagccagg caaattaggc aggagttggg
     1141 cgttctaaac gctgaggttt tttagagggg ctctgctccg actctggttt tgaatccccg
     1201 ttttctattt tggggttgcc agagatcgtg gtgcgtagtg gagctacacc taggaagagt
     1261 cgtagtgtaa ttagctttct ttcgcagttt actttaggtc tagattacca atgcccaaat
     1321 cccagtttac ataatgcatt ggtggcggtt gaacgtaggg tgttcaccgt tgggaaagga
     1381 aatgaggtag tgctgcctta caagaacaaa gaaggaatat tttccaatct tgattacttt
     1441 cgagactcaa tagtcaacaa agttggttgt ccaaggaccc acactcctga ggagcttgct
     1501 gcaacgtacc actctggaaa gagaagtctg tacaatgcag ctgttcaaag cctcaaaaag
     1561 aaggcagttg aaaggagtga tgctaacgtg acagcctttc tcaagatgga aaaacatctg
     1621 atgagtaaga agatagcacc caggttgata tgtccccgaa acaaaagata caatgttgaa
     1681 ttgggacgtc gattgaaatt taacgagaag aaattcatgc atgcaatcga ctcaaccttt
     1741 gaatccccaa ctgttcttag tggatatgac agttttaaag ttgggaagat aatagccaat
     1801 aaatggtcca aatttaagag accagttgca ataggtgttg atgcgagcag atttgatcag
     1861 cacgtggggg tagaagcgct ccaatgggag cactcgattt acaacggtgc attcaaagat
     1921 cccattctca aggagttgtt acactggcaa acagagaata gaatcatgct gtttgttgaa
     1981 gacaaaatcc tcaagttcaa ggtcaaagga catagaatgt ccggtgacat taacacctct
     2041 tctggcaaca aattaatcat gtgtggtatg atgcactact acttcaagac acttggagtc
     2101 aaagccgaac tctgcaacaa tggcgatgat tgtgttatca tatgtgagcg gaaagatgag
     2161 aataaattcc aacacatgca tagctggttt aaagactatg ggtttgacat gcagatagag
     2221 actcctgtct acaagattgg acatatagag ttttgtcaaa gtaaaccagt taaaattaat
     2281 ggctattata gaatggtgcg taaaccagag agcatatcca aagacgccca ttccctcatt
     2341 tccatggcat cagctgaaga tgtcaaaact ttcatgagtg ctaccgccca atgcggtatg
     2401 atcttgaata gtggtgtacc tgttcttgat gcttatcata aatgcctatt taaagcatca
     2461 gggtacaaga aagtatcgca agaagcaata gaaagaattg tctcttttgg aacgcaggac
     2521 aaactcgggc tcaggaaaga gcgagtcgaa gaaccagtaa caatggataa taggttgagt
     2581 tattgggagt ccagtggggt tgaccctcag acacaggtcc ttgtcgaacg atattttgac
     2641 aatctgacgg tccatatcga accccgcggc gtaaagagat tgacgccttt actagataaa
     2701 actttgcttt caattgcaag tgtagcacga acttctgtgt cgctaccgat actttcaaaa
     2761 tagaagcact catagtaacc atagtagtat tagtattaat agtagttagt ttattagatt
     2821 acgctagctc gtacagataa attgcaacgg attacaaatt cctttcaggt tttgcttctg
     2881 gattcatttc cagcattcct gtatcaatat tggcaattta ctttgtctac ctcaaaattt
     2941 cgaaaaatct aagggagata ataaacgagt atggtcgcgg ttagcaatgt cgcattacaa
     3001 cgaagacgca ctcgcagagc cgcaagacgc gctccacgag ttcagctcat ggctattcca
     3061 acgaccagtc gcgcaccaca gcgcagacga agacaacgac gacgaaggag aaataatgga
     3121 ggaggaggca atatggccgg aggatcaggc aaggctcaca aattccaatt ttcgaaggac
     3181 ggtatcaatg gcagttccaa gggaactatc acattcgggc cgtctttatc agagtgcaag
     3241 ccactctctg atggaatact caaggcctac catgaatata agatcacgag tatcttatta
     3301 cagttcatct ccgaggcctc ttccacctcg tcaggctcca tcgcttatga gcttgaccca
     3361 cactgcaaat acacggaaat ccaatcgctt cttaacaaat tcagcatcac caagagcggt
     3421 tcgaaacgat tccccacaag agctatcaat ggccttgaat ggcatgacac cagtgatgac
     3481 caattcaaga tacattacaa ggggaacgga aagtccgaaa tcgcaggctc cttcaagatc
     3541 acgatcgatg tcttaactca gaatcccaaa taggtagacg gagaaccggg gccgaaacca
     3601 ggtccggacc ccacaccccc accagcacca ccacctgaac caacgccagc caaacatgag
     3661 agattcattg tgtacaccgg tacactgtca acgctcatta gtgcccgaca aaactcagat
     3721 agtatatccc tctactcaat cagagaccag aggatcagat atattgaaga tgagaacgca
     3781 aactggacga acatcaaagc acaatggtat tcccagaatt ctgtggaagc aataccaatg
     3841 tttgtttacc cagttccgca aggcacatgg tcgattgaaa tctcttgtga aggctaccag
     3901 gcaacatcaa gcaccacgga cccccatcgg gggaaatctg atggaatgat tgcttatgat
     3961 gacaatcaag ataaggtgtg gaatattggt gtgcaaaata atgtaaccat atccaataac
     4021 aaggccgatg ctgattggaa atacggtcac ccagatttaa ctatcaacgg tgaacgtttc
     4081 gaccaaaagc aagtagtcga gaaagatgga acagtttcgt ttcatttagt aactactggc
     4141 cccaacgcga gtttcttttt agctggccct gccgttaaga agactgccaa gtataacttc
     4201 tgcatatcat atggagcttg gacagaccgc gatatggaat ttggattggt atcagttgtt
     4261 ctcgatgaac atttagaggg tgttagaggt tctcagtacg ttaggaaaac gctaaggcca
     4321 ggtcatgtta gcgtcaatcg catccaccga ttgcaagaca gtttcacacc ggtggaatat
     4381 gtcagtgatg aagatagtag tagtagtagt agtagcatag ttagtaatcg accatcaact
     4441 ccggataatg atagtgatgt ccaatttgca gaatcgctca agggtaagta tccgacgcag
     4501 tcgaagcttc cacctaaagg attcctatca cggttaagcg caaaagaaaa agaagaaatt
     4561 tccagctcaa agccctcaaa tgttgaacgt caagttggtc ctcttgttgc agcctatgga
     4621 tacccgtcgc aaacaggtgt ctatgatgca gccagagaga tcctgcaagc taaagaagct
     4681 gcagaaaatt tggcagaact agaaagggac ttaaaggaga ttaacaagct agaaccgccg
     4741 gatacaatag ttcaggaaga aatccctgac ttcgtgccac ctccggagag ggtgatccag
     4801 gaagacgatc ctgattacat acccccgatt tggcgcaatg ccgaccaggc tgttacgatc
     4861 gccacaagtg gtcaaataga ctggagtcgg ccagcttatg agtcaggtga tccacctaag
     4921 aaggcaggaa cactcaaggg aactctctca aaattaggag ggtctcttag aagtggagaa
     4981 tcgtctctta gaggtaacct ccgcaagacg caagatcaaa ctgatctaga caacaaattg
     5041 tccaaactta gtgttattca aagatctcaa tatcagagaa tgctaaataa cctagggaaa
     5101 atgcgtgcgc gagcatatat cgatggttta gatttagatt aatatagtag aagtaagtgt
     5161 gcgctttcca tcacataggc gtggagccaa ccttggtgag ttgctgtcgt gggatcctgg
     5221 gaaacaggtt cggtgaacaa aaagccggta atctcgggtg ttcgtcaaac accgtcgtat
     5281 caacacagta tgcatatcca tcaataaccc actgtccttg tgactaaaaa ttagagttag
     5341 tttaccgcct ctcttgtaaa ccacatacag gatgcgagct tgtggagagt accatccctt
     5401 gaataaggat ggttgaaagt ttctggttcc aatccattga tcaaaattgg cactgcttct
     5461 ggtgactaca ctgccgctgg tgatacagcg taaacaattt ctgctactta ctcaatgaaa
     5521 tgagagtaac tagtaaagtc ttgccgctca catttctatt tgacggtact aggcttcgtc
     5581 cctttgatga cgttaaatga aagcggagt
//
LOCUS       6931                    5609 bp    RNA     linear   VRL 17-JUN-2024
DEFINITION  Soybean dwarf virus isolate 6931.
ACCESSION   6931
VERSION
KEYWORDS    .
SOURCE      Soybean dwarf virus
  ORGANISM  Soybean dwarf virus
            Viruses; Riboviria; Orthornavirae; Kitrinoviricota;
            Tolucaviricetes; Tolivirales; Tombusviridae; Regressovirinae;
            Luteovirus; Luteovirus glycinis.
REFERENCE   1  (bases 1 to 5609)
  AUTHORS   Kehoe,M.A., Congdon,B.S. and Sharman,M.
  TITLE     Genetic diversity of soybean dwarf virus in two mixed-cropping
            regions of Australia
  JOURNAL   unpublished
REFERENCE   2  (bases 1 to 5609)
  AUTHORS   Kehoe,M.A., Congdon,B.S. and Sharman,M.
  TITLE     Direct Submission
  JOURNAL   Submitted (17-JUN-2024) DPIRD Diagnostic Laboratory Service,
            Department of Primary Industries and Regional Development, 3
            Baron-Hay Court, South Perth, WA 6151, Australia
COMMENT     Bankit Comment: ALT EMAIL:monica.kehoe@gmail.com
            Bankit Comment: TOTAL # OF SEQS:41
            
            ##Assembly-Data-START##
            Assembly Method       :: CLC Genomics Workbench v. 2022; Geneious
                                     Prime v. Various
            Sequencing Technology :: Illumina
            ##Assembly-Data-END##
FEATURES             Location/Qualifiers
     source          1..5609
                     /organism="Soybean dwarf virus"
                     /mol_type="genomic RNA"
                     /isolate="6931"
                     /host="Trifolium subterraneum"
                     /db_xref="taxon:12049"
                     /country="Australia: Gairdner, WA"
                     /collection_date="2017"
                     /collected_by="Benjamin Congdon"
     gene            80..2760
                     /gene="RdRp"
     CDS             join(80..1162,1162..2760)
                     /gene="RdRp"
                     /ribosomal_slippage
                     /note="P1-P2 frameshift fusion protein"
                     /codon_start=1
                     /product="RNA-dependent RNA polymerase"
                     /translation="MFNFDSLVSATAKVVKDFIHFCYNRARHVYYALKRWLWELQGVF
                     AAHDAFVDMCYDAMYGVEEFEWELQKQFSSAEHDVLIAKHEFERLLRDGAPLKTWPQP
                     CAPMGSFRSSDDFQVAAQEAENLSLMDPEPSLIKGSGDYSLDNPNRIEKFINLVQKKE
                     VLSATEQMIKHAYEEHIGEAPFGKWFNTLPSRMNYIKRAASKKAKAAKRSNSVRQMVN
                     EVNVIPDFISICDVVQVDTGEKLPPKKDKDGELLEPEPKLKMMRRVRPEHYGDARSYI
                     RQHIRNNNMRLIDGSDVSHATINRYALKFCEDLELDMTSTAMLVDYAMTMVPIPLKND
                     VERAKIVHSPAARQIRQELGVLNAEVFLEGLCSDSGFESPFSILGLPEIVVRSGATPR
                     KSRSVISFLSQFTLGLDYQCPNPSLHNALVAVERRVFTVGKGNEVVLPYKNKEGIFSN
                     LDYFRDSIVNKVGCPRTHTPEELAATYHSGKRSLYNAAVQSLKKKAVERSDANVTAFL
                     KMEKHLMSKKIAPRLICPRNKRYNVELGRRLKFNEKKFMHAIDSTFESPTVLSGYDSF
                     KVGKIIANKWSKFKRPVAIGVDASRFDQHVGVEALQWEHSIYNGAFKDPILKELLHWQ
                     TENRIMLFVEDKILKFKVKGHRMSGDINTSSGNKLIMCGMMHYYFKTLGVKAELCNNG
                     DDCVIICERKDENKFQHMHSWFKDYGFDMQIETPVYKIGQIEFCQSKPVKINGYYRMV
                     RKPESISKDAHSLISMASAEDVKTFMSATAQCGMILNSGVPVLDAYHKCLFKASGYKK
                     VSQEAIERIVSFGTQDKLGLRKERVEEPITMDNRLSYWESSGVDPQTQVLVERYFDNL
                     TVHIEPRGVKRLTPLLDKTLLSIASVARTSVSLPILSK"
     CDS             2841..2981
                     /note="ORF3a; P3a expressed by leaky scanning of
                     subgenomic mRNA"
                     /codon_start=1
                     /product="P3a"
                     /translation="-
                     ATDYKFLSGFASGFISSIPVSILAIYFVYLKISKNLREIINEYGRG"
     CDS             2971..5139
                     /note="readthrough domain protein"
                     /codon_start=1
                     /transl_except=(pos:3571..3573,aa:OTHER)
                     /product="P3/P5"
                     /translation="MVAVSNVALQRRRTRRAARRAPRVQLMAIPTTSRAPQRRRRQRR
                     RRRNNGGGGNMAGGSGKAHKFQFSKDGINGSSKGTITFGPSLSECKPLSDGILKAYHE
                     YKITSILLQFISEASSTSSGSIAYELDPHCKYTEIQSLLNKFSITKSGSKRFPTRAIN
                     GLEWHDTSDDQFKIHYKGNGKSEIAGSFKITIDVSTQNPKXVDGEPGPKPGPDPTPPP
                     APPPEPTPAKHERFIVYTGTLSTLISARQNSDSISLYSIRDQRIRYIEDENANWTNIK
                     AQWYSQNSVEAIPMFIYPVPQGTWSIEISCEGYQATSSTTDPHRGKSDGMIAYDDNQD
                     KVWNIGVQNNVTISNNKADADWKYGHPDLTINGERFDQKQVVEKDGTVSFHLVTTGPN
                     ASFFLAGPAVKKTAKYNFCISYGAWTDRDMEFGLVSVVLDEHLEGVRGSQYVRKTLRP
                     GHVSVNRIHRLQDSFTPVEYVSDEDSSSSSSSIVSNRPSTPDNDSDVQFAESLKGKYP
                     TQSKLPPKGFLSRLSAKEKEEISSSKPSNVERQVGPLVAAYGYPSQTGVYDAAREILQ
                     AKEAAENLAELERDLKEINKLEPPDTIVQEEIPDFVPPPERVIQEDDPDYIPPIWRNA
                     DQAVTIATSGQIDWSRPAYESGDPPKKTGTLKGTLSKLGGSLRSGESSLRGNLRKTQD
                     QTDLDNKLSKLSVIQRSQYQRILNNLGKMHARAYIDGLDLD"
     gene            2971..3570
                     /gene="CP"
     CDS             2971..3570
                     /gene="CP"
                     /note="Coat Protein"
                     /codon_start=1
                     /product="ORF3"
                     /translation="MVAVSNVALQRRRTRRAARRAPRVQLMAIPTTSRAPQRRRRQRR
                     RRRNNGGGGNMAGGSGKAHKFQFSKDGINGSSKGTITFGPSLSECKPLSDGILKAYHE
                     YKITSILLQFISEASSTSSGSIAYELDPHCKYTEIQSLLNKFSITKSGSKRFPTRAIN
                     GLEWHDTSDDQFKIHYKGNGKSEIAGSFKITIDVSTQNPK"
     gene            2987..3521
                     /gene="MP"
     CDS             2987..3521
                     /gene="MP"
                     /note="Movement Protein"
                     /codon_start=1
                     /product="ORF4"
                     /translation="MSHYNEDALAEPQDALHEFSSWLFQRPVAHHSADEDNDDEGEIM
                     EEEAIWPEDQARLTNSSFRRTVSMAVPRELSHSGRLYQSASHSLMEYSRPTMNIRSRV
                     SYYSSSPRPLPPRQAPSLMSLTHTANTRKSNRFLTNSASPRAVRNDSPQELSMALNGM
                     TPVMTNSRYITRGTESPK"
BASE COUNT     1704 a   1206 c   1289 g   1410 t
ORIGIN      
        1 acaagatcca cctcccggca ccttcgtatc gtgtttgagg tatctctagt gtttggttgt
       61 ttaaatacta gttaatttaa tgtttaattt cgatagttta gtgtcggcca ccgctaaggt
      121 ggtcaaagat tttattcatt tttgttataa tagggcgagg cacgtttact atgctctcaa
      181 acgctggctc tgggagctcc agggcgtgtt tgctgcacat gacgcttttg tcgacatgtg
      241 ctacgacgct atgtatggcg tcgaagagtt tgagtgggaa ctgcaaaaac agttctcaag
      301 tgccgaacac gacgtgctaa tcgccaagca cgaatttgag cgcctgttaa gggatggcgc
      361 cccattaaag acatggccac aaccatgtgc tcctatgggc agtttccggt cgtctgatga
      421 cttccaggta gcagctcaag aagctgaaaa cctgtcttta atggacccag aaccctcctt
      481 gattaaaggg tctggtgatt actcgcttga caatcctaat aggattgaaa agttcattaa
      541 cctcgttcaa aagaaggagg tactttccgc caccgagcaa atgatcaaac atgcttatga
      601 agagcatatc ggtgaggcac cattcggaaa gtggttcaac actctgccct ctcgcatgaa
      661 ttacattaag agggctgctt caaagaaggc caaggcggcc aagagatcaa actctgtccg
      721 tcaaatggta aacgaggtaa atgtcatccc tgactttatc tcaatttgtg atgttgtcca
      781 ggtggatact ggcgagaagc tccctcccaa gaaagataaa gacggggagc tattggagcc
      841 tgaacccaaa ttaaaaatga tgagaagggt cagacctgag cattatggtg atgctcgttc
      901 ttacataagg cagcacattc gcaacaataa catgcgcctt attgacggct ctgatgttag
      961 tcatgctacc atcaaccgat atgctctcaa gttctgcgaa gacttagagc ttgatatgac
     1021 cagtactgca atgctggttg attatgctat gacaatggtg cccatccctc tcaagaatga
     1081 tgttgaaagg gcgaagattg tccattctcc tgcagccagg caaattaggc aggagttggg
     1141 cgttctaaac gctgaggttt tttagagggg ctctgctccg actctggttt tgaatccccg
     1201 ttttctattt tggggttgcc agagatcgtg gtgcgtagtg gagctacacc taggaagagt
     1261 cgtagtgtaa ttagctttct ttcgcagttt actttaggtc tagattacca atgcccaaat
     1321 cccagtttac ataatgcatt ggtggcggtt gaacgtaggg tgttcaccgt tgggaaagga
     1381 aatgaggtag tgctacctta caagaacaaa gaaggaatat tttccaatct tgattacttt
     1441 cgagactcaa tagtcaacaa agttggttgt ccaaggaccc acactcctga ggagcttgct
     1501 gcaacgtacc actctggaaa gagaagtctg tacaatgcag ctgttcaaag cctcaaaaag
     1561 aaggcagttg aaaggagtga tgctaacgtg acagcctttc tcaagatgga aaaacatctg
     1621 atgagtaaga agatagcacc caggttgata tgtccccgaa acaaaagata caatgttgaa
     1681 ttgggacgtc gattgaaatt taacgagaag aaattcatgc atgcaatcga ctcaaccttt
     1741 gaatccccaa cagttcttag tggatatgac agttttaaag ttgggaagat aatagccaat
     1801 aaatggtcca aatttaagag accagttgca ataggtgttg atgcgagcag atttgatcag
     1861 cacgtggggg tagaagcact ccaatgggag cactcgattt acaacggtgc attcaaagat
     1921 cccattctca aggagttgtt acactggcaa acagagaata gaatcatgct gtttgttgaa
     1981 gacaaaatcc tcaagttcaa ggtcaaagga catcgaatgt ccggcgacat taacacctct
     2041 tctggcaaca aattaattat gtgtggtatg atgcactact acttcaagac acttggagtc
     2101 aaagccgaac tctgcaacaa tggcgatgat tgtgttatca tatgtgagcg gaaagatgag
     2161 aataaattcc aacacatgca cagctggttt aaagactatg ggtttgacat gcagatagag
     2221 actcctgtct acaagattgg acagatagag ttttgtcaaa gtaaaccagt taaaattaat
     2281 ggctattata gaatggtgcg taaaccagag agcatatcca aagacgccca ttccctcatt
     2341 tccatggcat cagctgaaga tgtcaaaact ttcatgagtg ctaccgccca atgcggtatg
     2401 atcttgaata gtggtgtacc tgttcttgat gcttatcata aatgcctatt taaagcatca
     2461 gggtacaaga aagtatcgca agaagcaata gaaagaattg tctcttttgg aacgcaggac
     2521 aaactcgggc tcaggaaaga gcgagtcgaa gaaccaataa caatggataa taggttgagt
     2581 tattgggagt ccagtggggt tgaccctcag acacaggtcc ttgtcgaacg atattttgac
     2641 aatctgacgg tccatatcga accccgcggc gtaaagagat tgacgccttt actagataaa
     2701 actttgcttt caattgcaag tgtagcacga acttctgtgt cgctaccgat actttcaaaa
     2761 tagaagcact catagtaacc atagtagtat tagtattaat agtagttagc ttattagatt
     2821 acgctagctc gtacagataa attgcaacgg attacaaatt cctttcaggt tttgcttctg
     2881 gattcatttc cagcattcct gtatcaatat tggcaattta ctttgtctac ctcaaaattt
     2941 cgaaaaatct aagggagata ataaacgagt atggtcgcgg ttagcaatgt cgcattacaa
     3001 cgaagacgca ctcgcagagc cgcaagacgc gctccacgag ttcagctcat ggctattcca
     3061 acgaccagtc gcgcaccaca gcgcagacga agacaacgac gacgaaggag aaataatgga
     3121 ggaggaggca atatggccgg aggatcaggc aaggctcaca aattccagtt ttcgaaggac
     3181 ggtatcaatg gcagttccaa gggaactatc acattcgggc cgtctttatc agagtgcaag
     3241 ccactctctg atggaatact caaggcctac catgaatata agatcacgag tatcttatta
     3301 cagttcatct ccgaggcctc ttccacctcg tcaggctcca tcgcttatga gcttgaccca
     3361 cactgcaaat acacggaaat ccaatcgctt cttaacaaat tcagcatcac caagagcggt
     3421 tcgaaacgat tccccacaag agctatcaat ggccttgaat ggcatgacac cagtgatgac
     3481 caattcaaga tacattacaa ggggaacgga aagtccgaaa tagcaggctc cttcaagatc
     3541 acgatcgatg tctcaactca gaatcccaaa taggtagacg gagaaccggg gccgaaacca
     3601 ggtccggacc ccacaccccc accagcacca ccacctgaac caacgccagc caaacatgag
     3661 agattcattg tgtacaccgg tacactgtca acgctcatta gtgcccgaca aaactcagat
     3721 agtatatccc tctactcaat cagagaccag aggatcagat atattgaaga tgagaacgca
     3781 aactggacga acatcaaagc acaatggtat tcccagaatt ctgtggaagc aataccaatg
     3841 tttatttacc cagttccgca aggcacatgg tcgattgaaa tctcttgtga aggctaccag
     3901 gcaacatcaa gcaccacgga cccccaccgg gggaaatctg atggaatgat tgcttatgat
     3961 gacaatcaag ataaggtgtg gaatattggt gtgcaaaata atgtaaccat atccaataac
     4021 aaggccgatg ctgactggaa atacggtcac ccagatttaa ctatcaacgg tgaacgtttc
     4081 gaccaaaagc aagtagtcga gaaagatgga acagtttcgt ttcatttagt aactactggc
     4141 cccaacgcga gtttcttttt agctggccct gccgttaaga agactgccaa gtataacttc
     4201 tgcatatcat atggagcttg gacagaccgc gatatggaat ttggattggt gtcagttgtt
     4261 ctcgatgaac atttagaggg tgttagaggt tctcagtacg ttaggaaaac gctaaggcca
     4321 ggtcatgtta gcgtcaatcg catccaccga ttgcaagaca gtttcacacc ggtggaatat
     4381 gtcagtgatg aagatagtag tagtagtagt agtagtatag ttagtaatcg accatcaact
     4441 ccggataatg atagtgatgt ccaatttgca gaatcgctca agggtaagta tccgacgcag
     4501 tcgaagcttc cacctaaagg attcctatca cggttaagcg caaaagaaaa agaagaaatt
     4561 tccagctcaa agccctcaaa tgttgaacgt caagttggtc ctcttgttgc agcctatgga
     4621 tacccgtcgc aaacaggtgt ctatgatgca gccagagaga tcctgcaagc taaagaagct
     4681 gcagaaaatt tggcagaact agaaagggac ttaaaggaga ttaacaagct agaaccgccg
     4741 gatacaatag ttcaggaaga aatccctgac ttcgtgccac ctccggagag ggtgatccag
     4801 gaagacgatc ctgattacat acccccgatt tggcgcaatg ccgaccaggc tgttacgatc
     4861 gccacaagtg gtcaaataga ctggagtcgg ccagcttatg agtcaggtga tccacctaag
     4921 aagacaggaa cactcaaggg aactctctca aaactaggag ggtctcttag aagtggagaa
     4981 tcgtctctta gaggtaacct ccgcaagacg caagatcaaa ctgatctaga caacaaattg
     5041 tccaaactta gtgttattca aagatctcaa tatcagagaa ttctaaataa cctagggaaa
     5101 atgcatgcgc gagcatatat cgatggttta gatttagatt aatatagtag aagtaagtgt
     5161 gcgctttcca tcacataggc gtggagccaa ccttggtgag ttgctgtcgt gggatcctgg
     5221 gaaacaggtt cggtgaacaa aaagccggta atctcgggtg ttcgtcaaac accgtcgtat
     5281 caacacagta tgcatatcca tcaataaccc actgtccttg tgactaaaaa ttagagttag
     5341 tttaccgcct ctcttgtaaa ccacatacaa gatgcgagct tgtggagagt accatccctt
     5401 gaataaggat ggttgaaagt ttctggttcc aatccattga tcaaaattgg cactgcttct
     5461 ggtgactaca ctgccgctgg tgatacagcg taaacaattt ctgctactta ctcgatgaaa
     5521 tgagagtaac tagtaaagtc tcgccgctca catttctatt tgacggtact aggcttcgtc
     5581 cctttgatga cgttaaatga aagcggagt
//
LOCUS       2MS                     5609 bp    RNA     linear   VRL 17-JUN-2024
DEFINITION  Soybean dwarf virus isolate 2MS.
ACCESSION   2MS
VERSION
KEYWORDS    .
SOURCE      Soybean dwarf virus
  ORGANISM  Soybean dwarf virus
            Viruses; Riboviria; Orthornavirae; Kitrinoviricota;
            Tolucaviricetes; Tolivirales; Tombusviridae; Regressovirinae;
            Luteovirus; Luteovirus glycinis.
REFERENCE   1  (bases 1 to 5609)
  AUTHORS   Kehoe,M.A., Congdon,B.S. and Sharman,M.
  TITLE     Genetic diversity of soybean dwarf virus in two mixed-cropping
            regions of Australia
  JOURNAL   unpublished
REFERENCE   2  (bases 1 to 5609)
  AUTHORS   Kehoe,M.A., Congdon,B.S. and Sharman,M.
  TITLE     Direct Submission
  JOURNAL   Submitted (17-JUN-2024) DPIRD Diagnostic Laboratory Service,
            Department of Primary Industries and Regional Development, 3
            Baron-Hay Court, South Perth, WA 6151, Australia
COMMENT     Bankit Comment: ALT EMAIL:monica.kehoe@gmail.com
            Bankit Comment: TOTAL # OF SEQS:41
            
            ##Assembly-Data-START##
            Assembly Method       :: CLC Genomics Workbench v. 2022; Geneious
                                     Prime v. Various
            Sequencing Technology :: Illumina
            ##Assembly-Data-END##
FEATURES             Location/Qualifiers
     source          1..5609
                     /organism="Soybean dwarf virus"
                     /mol_type="genomic RNA"
                     /isolate="2MS"
                     /host="Cicer arietinum"
                     /db_xref="taxon:12049"
                     /country="Australia: Warwick, QLD"
                     /collection_date="2013"
                     /collected_by="Murray Sharman"
     gene            80..2760
                     /gene="RdRp"
     CDS             join(80..1162,1162..2760)
                     /gene="RdRp"
                     /ribosomal_slippage
                     /note="P1-P2 frameshift fusion protein"
                     /codon_start=1
                     /product="RNA-dependent RNA polymerase"
                     /translation="MFNFDSLVSATAKVVKDFIHFCYNRARHVYYALKRWLWELQGVF
                     AAHDAFVDMCYDAMYGVEEFEWELQKRFSSAEHDVLIAKHEFERLLRDGAPLKAWPQP
                     CAPMGSFRSSDDFQVAAQEAENLSLMDPEPSLIKGSGDYSLDNPNRIEKFINLVQKKE
                     VLSATEQMIKHAYEEHIGEAPFGKWFNTLPSRMNYIKRAASKKAKAAKRSNSVRQMVN
                     EVNVIPDFISICDVVQVDTGEKLPPKKDKDGELLEPEPKLKMMRRVRPEHFGDARSYI
                     RQHIRNNNMRLIDGSDVSHATINRYALKFCEDLELDMTSTAMLVDYAMTMVPIPLKND
                     IERAKIVHSPAARQIRQELGVLNAEVFLEGLCSDSGFESPFSILGLPEIVVRSGATPR
                     KSRSVISFLSQFTLGLDYQCPNPSLHNALVAVERRVFTVGKGNEVVLPYKNKEGIFSN
                     LDYFRDSIVNKVGCPRTHTPEELAATYHSGKRSLYNAAVQSLKKKAVERSDANVTAFL
                     KMEKHLMSKKIAPRLICPRNKRYNVELGRRLKFNEKKFMHAIDSTFESPTVLSGYDSF
                     KVGKIIANKWSKFKRPVAIGVDASRFDQHVGVEALQWEHSIYNGAFKDPILKELLHWQ
                     TENRIMLFVEDKILKFKVKGHRMSGDINTSSGNKLIMCGMMHYYFKTLGVKAELCNNG
                     DDCVIICERKDENKFQHMHSWFKDYGFDMQIETPVYKIGQIEFCQSKPVKINGYYRMV
                     RKPESISKDAHSLISMASAEDVKTFMSATAQCGMILNSGVPVLDAYHKCLFKASGYKK
                     VSQEAIERIVSFGTQDKLGLRKERVEEPITMDNRLSYWESSGVDPQTQVLVERYFDNL
                     TVHIEPRGVKRLTPLLDKTLLSIASVARTSVSLPILSK"
     CDS             2841..2981
                     /note="ORF3a; P3a expressed by leaky scanning of
                     subgenomic mRNA"
                     /codon_start=1
                     /product="P3a"
                     /translation="-
                     ATDYKFLSGFASGFISSIPVSILAIYFVYLKISKNLREIINEYGRG"
     CDS             2971..5139
                     /note="readthrough domain protein"
                     /codon_start=1
                     /transl_except=(pos:3571..3573,aa:OTHER)
                     /product="P3/P5"
                     /translation="MVAVSNVALQRRRTRRAARRAPRVQLMAIPTTSRTPQRRRRQRR
                     RRRNNGGGGNMAGGSGKAHKFQFSKDGINGSSKGTITFGPSLSECKPLSDGILKAYHE
                     YKITSILLQFISEASSTSSGSIAYELDPHCKYTEIQSLLNKFSITKSGSKRFPTRAIN
                     GLEWHDTSDDQFKIHYKGNGKSEIAGSFKITIDVLTQNPKXVDGEPGPKPGPDPTPPP
                     APPPEPTPAKHERFIVYTGTLSTLISARQNSDSISLYSIRDQRIRYIEDENANWTNIK
                     AQWYSQNSVEAIPMFIYPVPQGTWSIEISCEGYQATSSTTDPHRGKSDGMIAYDDNQD
                     KVWNIGVQNNVTISNNKADADWKYGHPDLTINGERFDQKQVVEKDGTVSFHLVTTGPN
                     ASFFLAGPAVKKTAKYNFCISYGAWTDRDMEFGLVSVVLDEHLEGVRGSQYVRKTLRP
                     GHISVNRTHRLQDSFTPVEYVSDEDSSSSSSSIVSNRPSTPDNDSDVQFAESLKGKLP
                     TQSKLPPKGFLSRLSAKEKEEISSSKPSNVERQVGPLVAAYGYPSQTGVYDAAREILQ
                     AKEAAENLAELERDLKEINKLEPPDTIVQEEIPDFVPPPERVIQEDDPDYIPPIWRNA
                     DQAVTIATSGQIDWSRPAYESGDPPKKAGTLKGTLSKLGGSLRSGESSLKGNLRKTQD
                     QTDLDNKLSKLSVIQRSQYQRILDNLGKMRARAYIDGLDLD"
     gene            2971..3570
                     /gene="CP"
     CDS             2971..3570
                     /gene="CP"
                     /note="Coat Protein"
                     /codon_start=1
                     /product="ORF3"
                     /translation="MVAVSNVALQRRRTRRAARRAPRVQLMAIPTTSRTPQRRRRQRR
                     RRRNNGGGGNMAGGSGKAHKFQFSKDGINGSSKGTITFGPSLSECKPLSDGILKAYHE
                     YKITSILLQFISEASSTSSGSIAYELDPHCKYTEIQSLLNKFSITKSGSKRFPTRAIN
                     GLEWHDTSDDQFKIHYKGNGKSEIAGSFKITIDVLTQNPK"
     gene            2987..3553
                     /gene="MP"
     CDS             2987..3553
                     /gene="MP"
                     /note="Movement Protein"
                     /codon_start=1
                     /product="ORF4"
                     /translation="MSHCNEDALAEPQDALHEFSSWLFQRPVAHHSADEDNDDEGEIM
                     EEEVIWPEDQARLTNSSFRRTVSMAVPRELSHSGRLYQSASHSLMEYSRPTMNIRSRV
                     SYYSSSPRPLPPRQAPSLMSLTHTANTRKSNRFLTNSASPRAVRNDSPQEPSMALNGM
                     TPVMTNSRYITRGTESPKSQAPSRSRSMS"
BASE COUNT     1694 a   1202 c   1293 g   1420 t
ORIGIN      
        1 acaagatcca cctcccggca ccttcgtatc gtgtttgagg tatctctagt gtttggttgt
       61 ttaaatacta gttaatttaa tgtttaattt cgatagttta gtgtcggcca ccgctaaggt
      121 ggtcaaagat tttattcatt tttgttataa tagggcgagg catgtttact atgctctcaa
      181 acgctggctc tgggagctcc agggcgtgtt tgctgcacat gacgcttttg tcgacatgtg
      241 ctacgacgct atgtatggcg tcgaagagtt tgagtgggaa ctgcaaaaac ggttctcaag
      301 tgccgaacac gacgtgctaa tcgccaagca cgaatttgag cgcctgttaa gggatggcgc
      361 cccattaaag gcatggccac aaccatgcgc tcctatgggc agtttccggt cgtctgatga
      421 cttccaggta gcagctcaag aagctgaaaa cctgtctttg atggacccag aaccctcctt
      481 gattaaaggg tctggtgatt actcgcttga caatcctaac aggattgaaa agttcatcaa
      541 cctcgttcaa aagaaggagg tactttccgc caccgagcaa atgatcaaac atgcttatga
      601 agagcatatc ggtgaggcac cattcggaaa gtggttcaac actctgccct ctcgcatgaa
      661 ttacattaag agggctgctt caaagaaggc caaggcggcc aagagatcaa actctgtccg
      721 tcaaatggta aacgaggtaa atgtcatccc tgactttatc tcaatttgtg atgttgtcca
      781 ggtggatact ggcgagaagc tccctcccaa gaaagataaa gacggggagc tattggagcc
      841 tgaacccaaa ttaaaaatga tgagaagggt caggcctgag cattttggtg atgctcgttc
      901 ttacataagg cagcacattc gcaacaataa catgcgcctt attgacggct ctgatgttag
      961 tcatgctacc atcaaccgat atgctctcaa gttctgcgaa gacttagagc ttgatatgac
     1021 cagtactgca atgctggttg attatgctat gacaatggtg cccatccctc ttaagaatga
     1081 tattgaaagg gcgaagattg tccattctcc tgcagccagg caaattaggc aggagttggg
     1141 cgttctaaac gctgaggttt tttagagggg ctctgctccg actctggttt tgaatccccg
     1201 ttttctattt tggggttgcc agagatcgtg gtgcgtagtg gagctacacc taggaagagt
     1261 cgtagtgtaa ttagctttct ttcgcagttt actttaggtc tagattacca atgcccaaat
     1321 cccagtttac ataatgcatt ggtggcggtt gaacgtaggg tgttcaccgt tgggaaagga
     1381 aatgaggtag tgctacctta caagaacaaa gaaggaatat tttccaatct tgattacttt
     1441 cgagactcaa tagtcaacaa agttggttgt ccaaggaccc acactcctga ggagcttgct
     1501 gcaacgtacc actctggaaa gagaagtctg tacaatgcag ctgttcaaag cctcaaaaag
     1561 aaggcagtcg aaaggagtga tgctaacgtt acagcctttc tcaagatgga aaaacatctg
     1621 atgagtaaga agatagcacc caggttgata tgtccccgaa acaaaagata caatgttgaa
     1681 ttgggacgtc gattgaaatt taacgagaag aaattcatgc atgcaatcga ctcaaccttt
     1741 gaatccccaa ctgttcttag tggatatgac agttttaaag ttgggaagat aatagccaat
     1801 aaatggtcca aatttaagag accagttgca ataggtgttg atgcgagcag atttgatcag
     1861 cacgtggggg tagaagcact ccaatgggag cactcgattt acaacggtgc attcaaagat
     1921 cccattctca aggagttgtt acactggcaa acagagaata gaatcatgct gtttgttgaa
     1981 gacaaaatcc tcaagttcaa ggtcaaagga catagaatgt ccggcgacat taacacctct
     2041 tctggcaaca aattaattat gtgtggtatg atgcactact acttcaagac acttggagtc
     2101 aaagccgaac tctgcaacaa tggcgatgat tgtgttatca tatgtgagcg gaaagatgag
     2161 aataagttcc aacacatgca cagctggttt aaagactatg ggtttgacat gcagatagag
     2221 actcctgtct acaagattgg acagatagag ttttgtcaaa gtaaaccagt taaaattaat
     2281 ggctattaca gaatggtgcg taaaccagag agcatatcca aagacgccca ttccctcatt
     2341 tccatggcat cagctgaaga tgtcaaaact ttcatgagtg ctaccgccca atgcggtatg
     2401 atcttgaata gtggtgtacc tgttcttgat gcttatcata aatgcctatt taaagcatcg
     2461 gggtacaaga aagtatcaca agaagcaata gaaagaattg tctcttttgg aacgcaggac
     2521 aaactcgggc tcaggaaaga gcgagtcgaa gaaccaataa caatggataa taggttgagt
     2581 tattgggagt ccagtggggt tgaccctcag acacaggtcc ttgtcgaacg atattttgac
     2641 aatctgacgg tccatatcga accccgcggc gtaaagagat tgacgccttt actagataaa
     2701 actttgcttt caattgcaag tgtagcacga acttctgtgt cgctaccgat actttcaaaa
     2761 tagaagcact catagtaacc atagtagtat tagtattaat agtagttagt ttattagatt
     2821 acgctagctc gtacagataa attgcaacgg attacaaatt cctttcaggt tttgcttctg
     2881 gattcatttc cagcattcct gtatcaatat tggcaattta ctttgtctac ctcaaaattt
     2941 cgaaaaatct aagggagata ataaacgagt atggtcgcgg ttagcaatgt cgcattgcaa
     3001 cgaagacgca ctcgcagagc cgcaagacgc gctccacgag ttcagctcat ggctattcca
     3061 acgaccagtc gcacaccaca gcgcagacga agacaacgac gacgaaggag aaataatgga
     3121 ggaggaggta atatggccgg aggatcaggc aaggctcaca aattccagtt ttcgaaggac
     3181 ggtatcaatg gcagttccaa gggaactatc acattcgggc cgtctttatc agagtgcaag
     3241 ccactctctg atggaatact caaggcctac catgaatata agatcacgag tatcttatta
     3301 cagttcatct ccgaggcctc ttccacctcg tcaggctcca tcgcttatga gcttgaccca
     3361 cactgcaaat acacggaaat ccaatcgctt cttaacaaat tcagcatcac caagagcggt
     3421 tcgaaacgat tccccacaag agccatcaat ggccttgaat ggcatgacac cagtgatgac
     3481 caattcaaga tacattacaa ggggaacgga aagtccgaaa tcgcaggctc cttcaagatc
     3541 acgatcgatg tcttaactca gaatcccaaa taggtagacg gagaaccggg gccgaaacca
     3601 ggtccggacc ccacaccccc accagcacca ccacctgaac cgacgccagc caaacatgag
     3661 agattcattg tgtacaccgg tacactgtca acgctcatta gtgcccgaca aaactcagat
     3721 agtatatccc tctactcaat cagagaccag aggatcagat atattgaaga tgagaacgca
     3781 aactggacga acattaaagc acaatggtat tcccagaatt ctgtggaagc aataccaatg
     3841 tttatttacc cggttccgca aggcacatgg tcgattgaaa tctcttgtga aggctaccag
     3901 gcaacatcaa gcaccacgga cccccaccgg gggaaatctg atggaatgat tgcttatgat
     3961 gacaatcaag ataaggtgtg gaatattggt gtgcaaaata atgtaaccat atccaataac
     4021 aaggccgatg ctgattggaa atacggtcac ccagatttaa ctatcaacgg tgaacgtttc
     4081 gaccaaaagc aagtagtcga gaaagatgga acagtttcgt ttcatttagt aactactggc
     4141 cccaacgcga gtttcttttt agctggccct gccgttaaga agactgccaa gtataacttc
     4201 tgcatatcat atggagcttg gacagaccgc gatatggaat ttggattggt atcagttgtt
     4261 ctcgatgaac atttagaggg tgttagaggt tctcagtacg ttaggaaaac gctaaggcca
     4321 ggtcatatta gcgtcaatcg cactcaccga ttgcaagaca gtttcactcc ggtggaatat
     4381 gtcagtgatg aagatagtag tagtagtagt agtagtatag ttagtaatcg accatcaact
     4441 ccggataatg atagtgatgt ccaatttgca gaatcgctca agggtaagct tccgacgcag
     4501 tcgaagcttc cacctaaagg attcctatca cggttaagcg caaaagaaaa agaagaaatt
     4561 tccagctcaa aaccctcaaa tgttgaacgt caagttggtc ctcttgttgc agcctatgga
     4621 tacccgtcgc aaacaggtgt ctatgatgca gccagagaga tcctgcaagc taaagaagct
     4681 gcagagaatt tggcagaact agaaagggac ttaaaggaga ttaacaagct agaaccgccg
     4741 gatacaatag ttcaggaaga aatccctgac ttcgtgcctc ctccggagag ggtgattcag
     4801 gaagacgatc ctgattacat acctccgatt tggcgcaatg ccgaccaggc tgttacgatc
     4861 gccacaagtg gtcaaataga ctggagtcgg ccagcttatg agtcaggtga tccacctaag
     4921 aaggcaggaa cactcaaggg aactctctca aaattaggag ggtctcttag aagtggagaa
     4981 tcgtctctta aaggtaacct ccgcaagacg caagatcaaa ctgatctaga caacaaattg
     5041 tccaaactta gtgttattca aagatctcaa tatcagagaa ttctagataa cctagggaaa
     5101 atgcgtgcgc gagcatatat cgatggttta gatttagatt aatatagtag aagtaagtgc
     5161 gcgctttcca tcacataggc gtggagccaa ccttggtgag ttgctgtcgt gggatcctgg
     5221 gaaacaggtt cggtgaacaa aaagccggta atctcgggtg ttcgtcaaac accgtcgtat
     5281 caacacagta tgcatatcca tcaataaccc actgtccttg tgactaaaaa ttagagttag
     5341 tttaccgcct ctcttgtaaa ccacatacaa gatgcgagct tgtggagagt accatccctt
     5401 gaataaggat ggttgaaagt ttctggttcc aatccattga tcaaaattgg cactgcttct
     5461 ggtgactaca ctgccgctgg tgatacagcg taaacaattt ctgctactta ctcgatgaaa
     5521 tgagagtaac tagtaaagtc ttgccgctca catttctatt tgacggtact aggcttcgtt
     5581 cctttgataa cgttaaatga aagcggagt
//
LOCUS       227MS                   5609 bp    RNA     linear   VRL 17-JUN-2024
DEFINITION  Soybean dwarf virus isolate 227MS.
ACCESSION   227MS
VERSION
KEYWORDS    .
SOURCE      Soybean dwarf virus
  ORGANISM  Soybean dwarf virus
            Viruses; Riboviria; Orthornavirae; Kitrinoviricota;
            Tolucaviricetes; Tolivirales; Tombusviridae; Regressovirinae;
            Luteovirus; Luteovirus glycinis.
REFERENCE   1  (bases 1 to 5609)
  AUTHORS   Kehoe,M.A., Congdon,B.S. and Sharman,M.
  TITLE     Genetic diversity of soybean dwarf virus in two mixed-cropping
            regions of Australia
  JOURNAL   unpublished
REFERENCE   2  (bases 1 to 5609)
  AUTHORS   Kehoe,M.A., Congdon,B.S. and Sharman,M.
  TITLE     Direct Submission
  JOURNAL   Submitted (17-JUN-2024) DPIRD Diagnostic Laboratory Service,
            Department of Primary Industries and Regional Development, 3
            Baron-Hay Court, South Perth, WA 6151, Australia
COMMENT     Bankit Comment: ALT EMAIL:monica.kehoe@gmail.com
            Bankit Comment: TOTAL # OF SEQS:41
            
            ##Assembly-Data-START##
            Assembly Method       :: CLC Genomics Workbench v. 2022; Geneious
                                     Prime v. Various
            Sequencing Technology :: Illumina
            ##Assembly-Data-END##
FEATURES             Location/Qualifiers
     source          1..5609
                     /organism="Soybean dwarf virus"
                     /mol_type="genomic RNA"
                     /isolate="227MS"
                     /host="Cicer arietinum"
                     /db_xref="taxon:12049"
                     /country="Australia: Pilton, QLD"
                     /collection_date="2013"
                     /collected_by="Murray Sharman"
     gene            80..2760
                     /gene="RdRp"
     CDS             join(80..1162,1162..2760)
                     /gene="RdRp"
                     /ribosomal_slippage
                     /note="P1-P2 frameshift fusion protein"
                     /codon_start=1
                     /product="RNA-dependent RNA polymerase"
                     /translation="MFNFDSLVSATAKVVKDFIHFCYNRARHVYYALKRWLWELQGVF
                     AAHDAFVDMCYDAMYGVEEFEWELQKQFSSAEHDVLIAKHEFERLLRDGAPLKTWPQP
                     CAPMGNFRSSDDFQVAAQEAENLSLMDPEPSLIKGSGDYSLDNPNRIEKFINLVQKKE
                     VLSATEQMIKHAYEEHIGEAPFGKWFNTLSSRMNYIKRAASKKAKAAKRSNSVRQMVN
                     EVNVIPDFISICDVVQVDTGEKLPPKKDKDGELLEPETKLKMMRRVRPEYYGDARSYI
                     RQHIRNNNMRLIDGSDVSHATINRYALKFCEDLELDMTSTAMLVDYAMTMVPIPLKND
                     IERAKIVHSPAARQIRQELGVLNAEVFLEGLCSDSGFESPFSILGLPEIVVRSGATPR
                     KSRSVISFLSQFTLGLDYQCPNPSLHNALVAVERRVFTVGKGNEVVLPYKNKEGIFSN
                     LDYFRDSIVNKVGCPRTHTPEELAATYHSGKRSLYNAAVQSLKKKAVERSDANVTAFL
                     KMEKHLMSKKIAPRLICPRNKRYNVELGRRLKFNEKKFMHAIDSTFESPTVLSGYDSF
                     KVGKIIANKWSKFKRPVAIGVDASRFDQHVGVEALQWEHSIYNGAFKDPILKELLHWQ
                     TENRIMLFVEDKILKFKVKGHRMSGDINTSSGNKLIMCGMMHYYFKTLGVKAELCNNG
                     DDCVIICERKDENKFQHMHSWFKDYGFDMQIETPVYKIGQIEFCQSKPVKINGYYRMV
                     RKPESISKDAHSLISMASAEDVKTFMSATAQCGMILNSGVPVLDAYHKCLFKASGYKK
                     VSQEAIERIVSFGTQDKLGLRKERVEEPITMDNRLSYWESSGVDPQTQVLVERYFDNL
                     TVHIEPRGVKRLTPLLDKTLLSIASVARTSVSLPILSK"
     CDS             2841..2981
                     /note="ORF3a; P3a expressed by leaky scanning of
                     subgenomic mRNA"
                     /codon_start=1
                     /product="P3a"
                     /translation="-
                     ATDYKFLSGFASGFISSIPVSILAIYFVYLKISKNLREIINEYGRG"
     CDS             2971..5139
                     /note="readthrough domain protein"
                     /codon_start=1
                     /transl_except=(pos:3571..3573,aa:OTHER)
                     /product="P3/P5"
                     /translation="MVAVSNVALQRRRTRRAARRAPRVQLMAIPTTSRAPQRRRRQRR
                     RRRNNGGGGNMAGGSGKAHKFQFSKDGINGSSKGTITFGPSLSECKPLSDGILKAYHE
                     YKITSILLQFISEASSTSSGSIAYELDPHCKYTEIQSLLNKFSITKSGSKRFPTRAIN
                     GLEWHDTSDDQFKIHYKGNGKSEIAGSFKITIDVLTQNPKXVDGEPGPKPGPDPTPSP
                     APPPEPTPAKHERFIVYTGTLSTLISARQNSDSISLYSIRDQRIRYIEDENANWTNIK
                     AQWYSQNSVEAIPMFIYPVPQGTWSIEISCEGYQATSSTTDPHRGKSDGMIAYDDNQD
                     KVWNIGVQNNVTISNNKADADWKYGHPDLTINGERFDQKQVVEKDGTVSFHLVTTGPN
                     ASFFLAGPAVKKTAKYNFCISYGAWTDRDMEFGLVSVVLDEHLEGVRGSQYVRKTLRP
                     GHISVNRTHRLQDSFTPVEYVSDEDSSSSSSSIVSNRPSTPDNDSDVQFAESLKGKLP
                     TQSKLPPKGFLSRLSAKEKEEISSSKPSNVERQVGPLVAAYGYPSQTGVYDAAREILQ
                     AKEAAENLAELERDLKEINKLEPPDTIVQEEIPDFVPPPERVIQEDDPDYIPPIWRNA
                     DQAVTIATSGQIDWSRPAYESGDPPKKAGTLKGTLSKLGGSLRSGESSLRGNLRKTQD
                     QTDLDNKLSKLSVIQRSQYQRILNNLGKMRARAYIDGLDLD"
     gene            2971..3570
                     /gene="CP"
     CDS             2971..3570
                     /gene="CP"
                     /note="Coat Protein"
                     /codon_start=1
                     /product="ORF3"
                     /translation="MVAVSNVALQRRRTRRAARRAPRVQLMAIPTTSRAPQRRRRQRR
                     RRRNNGGGGNMAGGSGKAHKFQFSKDGINGSSKGTITFGPSLSECKPLSDGILKAYHE
                     YKITSILLQFISEASSTSSGSIAYELDPHCKYTEIQSLLNKFSITKSGSKRFPTRAIN
                     GLEWHDTSDDQFKIHYKGNGKSEIAGSFKITIDVLTQNPK"
     gene            2987..3553
                     /gene="MP"
     CDS             2987..3553
                     /gene="MP"
                     /note="Movement Protein"
                     /codon_start=1
                     /product="ORF4"
                     /translation="MSHYNEDALAEPQDALHEFSSWLFQRPVAHHSADEDNDDEGEIM
                     EEEAIWPEDQARLTNSNFRRTVSMAVPRELSHSGRLYQSASHSLMEYSRPTMNIRSRV
                     SYYSSSPRPLPPRQAPSLMSLTHTANTRKSNRFLTNSASPRAVRNDSPQELSMALNGM
                     TPVMTNSRYITRGTESPKSQAPSRSRSMS"
BASE COUNT     1704 a   1198 c   1287 g   1420 t
ORIGIN      
        1 acaagatcca cctcccggca ccttcgtatc gtgtttgagg tatctctagt gtttggttgt
       61 ttaaatacta gttaatttaa tgtttaattt cgatagttta gtgtcggcca ccgctaaggt
      121 ggtcaaagat tttattcatt tttgttataa tagggcgagg catgtttact atgctctcaa
      181 acgctggctc tgggagctcc agggcgtgtt tgctgcacat gatgcttttg tcgacatgtg
      241 ctacgacgct atgtatggcg tcgaagagtt tgagtgggaa ctgcaaaaac agttctcaag
      301 tgccgaacac gacgtgctaa tcgccaagca cgaatttgag cgcctgttaa gggatggcgc
      361 cccattaaag acatggccac aaccatgcgc tcctatgggc aatttccggt cgtctgatga
      421 cttccaggta gcagctcaag aggctgaaaa cctgtcttta atggacccag aaccctcctt
      481 gattaaaggg tctggtgatt actcgcttga caatcctaac aggattgaaa agttcatcaa
      541 cctcgttcaa aagaaggagg tactttccgc caccgagcaa atgatcaaac atgcttatga
      601 agagcatatc ggtgaggcac cattcggaaa gtggttcaac actctgtcct ctcgcatgaa
      661 ttacattaag agggctgctt caaagaaggc caaggcggcc aagagatcaa actctgtccg
      721 tcaaatggta aacgaggtaa atgtcatccc tgactttatc tcaatttgtg atgttgtcca
      781 ggtggatact ggcgagaagc tccctcccaa gaaagataaa gacggggagc tattggagcc
      841 tgaaaccaaa ttaaaaatga tgagaagggt caggcctgag tattatggtg atgctcgttc
      901 ttacataagg cagcacattc gcaacaataa catgcgcctt attgacggct ctgatgttag
      961 tcatgctacc atcaaccgat atgctctcaa gttctgcgaa gacttagagc ttgatatgac
     1021 cagtactgca atgctggttg attatgctat gacaatggtg cccatccctc ttaagaatga
     1081 tattgaaagg gcgaagattg tccattctcc tgcagccagg caaattaggc aggagttggg
     1141 cgttctaaac gctgaggttt tttagagggg ctctgctccg actctggttt tgaatccccg
     1201 ttttctattt tggggttgcc agagatcgtg gtgcgtagtg gagctacacc taggaagagt
     1261 cgtagtgtaa ttagttttct ttcgcagttt actttaggtc tagattacca atgcccaaat
     1321 cccagtttac ataatgcatt ggtggcggtt gagcgtaggg tgttcaccgt tgggaaagga
     1381 aatgaggtag tgctacctta caagaacaaa gaaggaatat tttccaatct tgattacttt
     1441 cgagactcaa tagtcaacaa agttggttgt ccaaggaccc acactcctga ggagcttgct
     1501 gcaacgtacc actctggaaa gagaagtctg tacaatgcag ctgttcaaag cctcaaaaag
     1561 aaggcagtcg aaaggagtga tgctaacgtg acagcctttc tcaagatgga aaaacatctg
     1621 atgagtaaga agatagcacc caggttgata tgtccccgaa acaaaagata caatgttgaa
     1681 ttgggacgtc gattgaaatt taacgagaag aaattcatgc atgcaatcga ctcaaccttt
     1741 gaatccccaa ctgttcttag tggatatgac agttttaaag ttgggaagat aatagccaat
     1801 aaatggtcca aatttaagag accagttgca ataggtgttg atgcgagcag atttgatcag
     1861 cacgtggggg tagaagcact ccaatgggag cactcgattt acaacggtgc attcaaagat
     1921 cccattctca aggagttgtt acactggcaa acagagaata gaatcatgct gtttgttgaa
     1981 gacaaaatcc tcaagttcaa ggtcaaagga catagaatgt ccggtgacat taacacctct
     2041 tctggcaaca aattaatcat gtgtggtatg atgcattact acttcaagac acttggagtc
     2101 aaagccgaac tctgcaacaa tggcgatgat tgtgttatca tatgtgagcg gaaagatgag
     2161 aataaattcc aacacatgca cagctggttt aaagactatg ggtttgacat gcagatagag
     2221 actcctgtct acaagattgg acagatagag ttttgtcaaa gtaaaccagt taaaattaat
     2281 ggctattata gaatggtgcg taaaccagag agcatatcca aagacgccca ttccctcatt
     2341 tccatggcat cagctgaaga tgtcaaaact ttcatgagtg ctaccgccca atgcggtatg
     2401 atcttgaata gtggtgtacc tgttcttgat gcttatcata aatgcctatt taaagcatcg
     2461 gggtacaaga aagtgtcgca agaagcaata gaaagaattg tctcttttgg aacgcaggac
     2521 aaactcgggc tcaggaaaga gcgagtcgaa gaaccaataa caatggataa taggttgagt
     2581 tattgggagt ccagtggggt tgaccctcag acacaggtcc ttgtcgaacg atattttgac
     2641 aatctgacgg tccatatcga accccgcggc gtaaagagat tgacgccttt actagataaa
     2701 actttgcttt caattgcaag tgtagcacga acttctgtgt cgctaccaat actttcaaaa
     2761 tagaagcact catagtaacc atagtagtat tagtattaat agtagttagt ttattagatt
     2821 acgctagctc gtacagataa attgcaacgg actacaaatt cctttcaggt tttgcttctg
     2881 gattcatttc cagcattcct gtatcaatat tggcaattta ctttgtctac ctcaaaattt
     2941 cgaaaaatct aagggagata ataaacgagt atggtcgcgg ttagcaatgt cgcattacaa
     3001 cgaagacgca ctcgcagagc cgcaagacgc gctccacgag ttcagctcat ggctattcca
     3061 acgaccagtc gcgcaccaca gcgcagacga agacaacgac gacgaaggag aaataatgga
     3121 ggaggaggca atatggccgg aggatcaggc aaggctcaca aattccaatt ttcgaaggac
     3181 ggtatcaatg gcagttccaa gggaactatc acattcgggc cgtctttatc agagtgcaag
     3241 ccactctctg atggaatact caaggcctac catgaatata agatcacgag tatcttatta
     3301 cagttcatct ccgaggcctc ttccacctcg tcaggctcca tcgcttatga gcttgaccca
     3361 cactgcaaat acacggaaat ccaatcgctt cttaacaaat tcagcatcac caagagcggt
     3421 tcgaaacgat tccccacaag agctatcaat ggccttgaat ggcatgacac cagtgatgac
     3481 caattcaaga tacattacaa ggggaacgga aagtccgaaa tcgcaggctc cttcaagatc
     3541 acgatcgatg tcttaactca gaatcccaaa taggtagacg gagaaccggg gccgaaacca
     3601 ggtccggacc ccacaccctc accagcacca ccacctgaac cgacgccagc caaacatgag
     3661 agattcattg tgtacaccgg tacactatca acgctcatta gtgcccgaca aaactcagat
     3721 agtatatccc tctactcaat cagagaccag aggatcagat atattgaaga tgagaacgca
     3781 aactggacga acatcaaagc acaatggtat tcccagaatt ccgtggaagc aataccaatg
     3841 tttatttacc cagttccgca aggcacatgg tcgattgaaa tctcttgtga aggctaccag
     3901 gcaacatcaa gcaccacgga cccccaccgg gggaaatctg atggaatgat tgcttatgat
     3961 gacaatcaag ataaggtgtg gaatattggt gtgcaaaata atgtaaccat atccaataac
     4021 aaggccgatg ctgattggaa atacggtcac ccagatttaa ctatcaacgg tgaacgtttc
     4081 gaccaaaagc aagtagtcga gaaagatgga acagtttcgt ttcatttagt aactactggc
     4141 cccaacgcga gtttcttttt agctggccct gccgttaaga agactgccaa gtataacttc
     4201 tgcatatcat atggagcttg gacagaccgc gatatggaat ttggattggt atcagttgtt
     4261 ctcgatgaac atttagaggg tgttagaggt tctcagtacg ttaggaaaac gctaaggcca
     4321 ggtcatatta gcgtcaatcg cactcaccga ttgcaagaca gtttcacacc ggtggaatat
     4381 gtcagtgatg aagatagtag tagtagtagt agtagtatag ttagtaatcg accatcaact
     4441 ccggataatg atagtgatgt ccaatttgca gaatcgctca agggtaagct tccgacgcag
     4501 tcgaaactcc cacctaaagg attcctatca cggttaagcg caaaagaaaa agaagaaatt
     4561 tccagctcaa agccctcaaa tgttgaacgt caagttggtc cccttgttgc agcctatgga
     4621 tacccgtctc aaacaggtgt ctatgatgca gccagagaga tcctgcaagc taaagaagct
     4681 gcagaaaatt tggcagaact agaaagggac ttaaaggaga ttaacaagct agaaccgccg
     4741 gatacaatag ttcaggaaga aatccctgac ttcgtgccac ctccggagag ggtgatccag
     4801 gaagacgatc ctgattacat acctccgatt tggcgcaatg ccgaccaggc tgttacgatc
     4861 gccacaagtg gtcaaataga ctggagtcgg ccagcttatg agtcaggtga tccacctaag
     4921 aaggcaggaa cactcaaggg aactctctca aaattaggag ggtctcttag aagtggagaa
     4981 tcgtctctta gaggtaacct ccgcaagacg caagatcaaa ctgatctaga caacaaattg
     5041 tccaaactta gtgttattca aagatctcaa tatcagagaa ttctaaataa cctagggaaa
     5101 atgcgtgcgc gagcatatat tgatggttta gatttagatt aatatagtag aagtaagtgc
     5161 gcgctttcca tcacataggc gtggagccaa ccttggtgag ttgctgtcgt gggatcctgg
     5221 gaaacaggtt cggtgaacaa aaagccggta atctcgggtg ttcgtcaaac accgtcgtat
     5281 caacacagta tgcatatcca tcaataaccc actgtccttg tgactaaaaa ttagagttag
     5341 tttaccgcct ctcttgtaaa ccacatacaa gatgcgagct tgtggagagt actatccctt
     5401 gaataaggat ggttgaaagt ttctggttcc aatccattga tcaaaattgg cactgcttct
     5461 ggtgactaca ctgccgctgg tgatacagcg taaacaattt ctgctactta ctcgatgaaa
     5521 tgagagtaac tagtaaagtc ttgccgctca catttctatt tgacggtact aggcttcgtc
     5581 cttttgatga cgttaaatga aaacggagt
//
LOCUS       KF20                    5609 bp    RNA     linear   VRL 17-JUN-2024
DEFINITION  Soybean dwarf virus isolate KF20.
ACCESSION   KF20
VERSION
KEYWORDS    .
SOURCE      Soybean dwarf virus
  ORGANISM  Soybean dwarf virus
            Viruses; Riboviria; Orthornavirae; Kitrinoviricota;
            Tolucaviricetes; Tolivirales; Tombusviridae; Regressovirinae;
            Luteovirus; Luteovirus glycinis.
REFERENCE   1  (bases 1 to 5609)
  AUTHORS   Kehoe,M.A., Congdon,B.S. and Sharman,M.
  TITLE     Genetic diversity of soybean dwarf virus in two mixed-cropping
            regions of Australia
  JOURNAL   unpublished
REFERENCE   2  (bases 1 to 5609)
  AUTHORS   Kehoe,M.A., Congdon,B.S. and Sharman,M.
  TITLE     Direct Submission
  JOURNAL   Submitted (17-JUN-2024) DPIRD Diagnostic Laboratory Service,
            Department of Primary Industries and Regional Development, 3
            Baron-Hay Court, South Perth, WA 6151, Australia
COMMENT     Bankit Comment: ALT EMAIL:monica.kehoe@gmail.com
            Bankit Comment: TOTAL # OF SEQS:41
            
            ##Assembly-Data-START##
            Assembly Method       :: CLC Genomics Workbench v. 2022; Geneious
                                     Prime v. Various
            Sequencing Technology :: Illumina
            ##Assembly-Data-END##
FEATURES             Location/Qualifiers
     source          1..5609
                     /organism="Soybean dwarf virus"
                     /mol_type="genomic RNA"
                     /isolate="KF20"
                     /host="Trifolium subterraneum"
                     /db_xref="taxon:12049"
                     /country="Australia: Scott River, WA"
                     /collection_date="2020"
                     /collected_by="Benjamin Congdon"
     gene            80..2760
                     /gene="RdRp"
     CDS             join(80..1162,1162..2760)
                     /gene="RdRp"
                     /ribosomal_slippage
                     /note="P1-P2 frameshift fusion protein"
                     /codon_start=1
                     /product="RNA-dependent RNA polymerase"
                     /translation="MFNFDSLVSATAKVVKDFIHFCYNRARHVYYALKRWLWELQGVF
                     AAHDAFVDMCYDAMYGVEEFEWELQKQFSNAEHDVLIAKHEFERLLRDGAPLKTWPQP
                     CAPMGSFRSSDDFQVAAQEAENLSLMDPEPSLIKGSGDYSLDNPNRIEKFINLVQKKE
                     VLSATEQMIKHAYEEHIGEAPFGKWFNTLPSRMNYIKRAASKKAKAAKRSNSVRQMVN
                     EVNVIPDFISICDVVQVDTGEKLPPKKDKDGELLEPEPKLKMMRRVRPEHYGDARSYI
                     RQHIRNNNMRLIDGSDVSHATINRYALKFCEDLELDMTSTAMLVDYAMTMVPIPLKND
                     IERAKIVHSPAARQIRQELGVLNAEVFLEGLCSDSGFESPFSILGLPEIVVRSGATPR
                     KSRSVISFLSQFTLGLDYQCPNPSLHNALVAVERRVFTVGKGNEVVLPYKNKEGIFSN
                     LDYFRDSIVNKVGCPRTHTPEELAATYHSGKRSLYNAAVQSLKKKAVERSDANVTAFL
                     KMEKHLMSKKIAPRLICPRNKRYNVELGRRLKFNEKKFMHAIDSTFESPTVLSGYDSF
                     KVGKIIANKWSKFKRPVAIGVDASRFDQHVGVEALQWEHSIYNGAFKDPILKELLHWQ
                     TENRIMLFVEDKILKFKVKGHRMSGDINTSSGNKLIMCGMMHYYFKTLGVKAELCNNG
                     DDCVIICERKDENKFQHMHSWFKDYGFDMQIETPVYKIGQIEFCQSKPVKINGYYRMV
                     RKPESISKDAHSLISMASAEDVKTFMSATAQCGMILNSGVPVLDAYHKCLFKASGYKK
                     VSQEAIERIVSFGTQDKLGLRQERVEEPITMDNRLSYWESSGVDPQTQVLVERYFDNL
                     TVHIEPRGVKRLTPLLDKTLLSIASVARTSVSLPILSK"
     CDS             2841..2981
                     /note="ORF3a; P3a expressed by leaky scanning of
                     subgenomic mRNA"
                     /codon_start=1
                     /product="P3a"
                     /translation="-
                     ATDYKFLSGFASGFISSIPVSILAIYFVYLKISKNLREIINEYGRG"
     CDS             2971..5139
                     /note="readthrough domain protein"
                     /codon_start=1
                     /transl_except=(pos:3571..3573,aa:OTHER)
                     /product="P3/P5"
                     /translation="MVAVSNVALQRRRTRRAARRAPRVQLMAIPTTSRAPQRRRRQRR
                     RRRNNGGGGNMAGGSGKAHKFQFSKDGINGSSKGTITFGPSLSECKPLSDGILKAYHE
                     YKITSILLQFISEASSTSSGSIAYELDPHCKYTEIQSLLNKFSITKSGSKRFPTRAIN
                     GLEWHDTSDDQFKIHYKGNGKSEIAGSFKITIDVLTQNPKXVDGEPGPKPGPDPTPPP
                     APPPEPTPAKHERFIVYTGTLSTLISARQNSDSISLYSIRDQRIRYIEDENANWTNIR
                     AQWYSQNSVEAIPMFIYPVPQGTWSIEISCEGYQATSSTTDPHRGKSDGMIAYDDNQD
                     KVWNIGVQNNVTISNNKADADWKYGHPDLTINGERFDQKQVVEKDGTISFHLVTTGPN
                     ASFFLAGPAVKKTAKYNFCISYGAWTDRDMEFGLVSVVLDEHLEGVRGSQYVRKTLRP
                     GHVSVNRIHRLQDSFTPVEYVSDEDSSSSSSSIVSNRPSTPDNDSDVQFAESLKGKLP
                     TQSKLPPKGFLSRLSAKEKEEISSSKPSNVERQVGPLVAAYGYPSQTGVYDAAREILQ
                     AKEAAENLAELERDLKEINKLEPPDTIVQEEIPDFVPPPDRVIQEDDPGYIPPIWRNA
                     DQAVTIATSGQIDWSRPAYESGDPPKKAGTLKGTLSKLGGSLRSGESSLRGNLRKTQD
                     QIDLDNKLSKLSVIQRSQYQRILNNLGKMRAREYIDGLDLD"
     gene            2971..3570
                     /gene="CP"
     CDS             2971..3570
                     /gene="CP"
                     /note="Coat Protein"
                     /codon_start=1
                     /product="ORF3"
                     /translation="MVAVSNVALQRRRTRRAARRAPRVQLMAIPTTSRAPQRRRRQRR
                     RRRNNGGGGNMAGGSGKAHKFQFSKDGINGSSKGTITFGPSLSECKPLSDGILKAYHE
                     YKITSILLQFISEASSTSSGSIAYELDPHCKYTEIQSLLNKFSITKSGSKRFPTRAIN
                     GLEWHDTSDDQFKIHYKGNGKSEIAGSFKITIDVLTQNPK"
     gene            2987..3553
                     /gene="MP"
     CDS             2987..3553
                     /gene="MP"
                     /note="Movement Protein"
                     /codon_start=1
                     /product="ORF4"
                     /translation="MSHYNEDALAEPQDALHEFSSWLFQRPVAHHSADEDNDDEGEIM
                     EEEAIWPEDQARLTNSSFRRTVSMAVPRELSHSGRLYQSASHSLMEYSKPTMNIRSRV
                     SYYSSSPRPLPPRQAPSLMSLTHTANTRKSNRFLTNSASPRAVRNDSPQELSMALNGM
                     TPVMTNSRYITRGTESPKSQAPSRSRSMS"
BASE COUNT     1703 a   1200 c   1286 g   1420 t
ORIGIN      
        1 acaagatcca cctcccggca ccttcgtatc gtgtttgagg tatctctagt gtttggttgt
       61 ttaaatacta gttaatttaa tgtttaattt cgatagttta gtgtcggcca ccgctaaggt
      121 ggtcaaagat tttattcatt tttgttataa tagggcgagg cacgtttact atgctctcaa
      181 acgctggctc tgggagctcc agggcgtgtt tgctgcacat gacgcttttg tcgacatgtg
      241 ctacgacgct atgtatggcg tcgaagagtt tgagtgggaa ctgcaaaaac agttctcaaa
      301 tgccgaacac gacgtgctaa tcgccaagca cgaatttgag cgcctgttaa gggatggcgc
      361 cccattaaag acatggccac aaccatgtgc tcctatgggc agtttccggt cgtctgatga
      421 cttccaggta gcagctcaag aagctgaaaa cctgtcttta atggacccag aaccctcctt
      481 gattaaaggg tctggtgatt actcgcttga caatcctaat aggattgaaa agttcatcaa
      541 cctcgttcaa aagaaggagg tactttccgc caccgagcaa atgatcaaac atgcttatga
      601 agagcatatc ggtgaggcac cattcggaaa gtggttcaac actctgccct ctcgcatgaa
      661 ttacattaag agggctgctt caaagaaggc caaggcggcc aagagatcaa actctgtccg
      721 tcaaatggta aacgaggtaa atgtcatccc tgactttatc tcaatttgtg atgttgtcca
      781 ggtggatact ggcgagaagc ttcctcccaa gaaagataaa gacggggagc tattggagcc
      841 tgaacccaaa ttaaaaatga tgagaagggt cagacctgag cattatggtg atgctcgttc
      901 ttacataagg cagcatattc gcaacaataa catgcgcctt attgacggct ctgatgttag
      961 tcatgctacc atcaaccgat atgctctcaa gttctgcgaa gacttagagc ttgatatgac
     1021 cagtactgca atgctggttg attatgctat gacaatggtg cccatccccc tcaagaatga
     1081 tattgaaagg gcgaagattg tccattctcc tgcagccagg caaattaggc aggagttggg
     1141 cgttctaaac gctgaggttt tttagagggg ctctgctccg actctggttt tgaatccccg
     1201 ttttctattt tggggttgcc agagatcgtg gtgcgtagtg gagctacacc taggaagagt
     1261 cgtagtgtaa ttagctttct ttcgcaattt actttaggtc tagattacca atgcccaaat
     1321 cccagtttac ataatgcatt ggtggcggtt gaacgtaggg tgttcaccgt tgggaaagga
     1381 aatgaggtag tgctacctta caagaacaaa gaaggaatat tttccaatct tgattacttt
     1441 cgagactcaa tagtcaacaa agttggttgt ccaaggaccc acactcctga ggagcttgct
     1501 gcaacgtacc actctggaaa gagaagtctg tataatgcag ctgttcaaag cctcaaaaag
     1561 aaggcagttg aaaggagtga tgctaacgtg acagcctttc tcaagatgga aaaacatctg
     1621 atgagtaaga agatagcacc caggttgata tgtccccgta acaaaagata caatgttgaa
     1681 ttgggacgtc gattgaaatt taacgagaag aaattcatgc atgcaatcga ctcaaccttt
     1741 gaatccccaa ctgttcttag tggatatgac agttttaaag ttgggaagat aatagccaat
     1801 aaatggtcca aatttaagag accagttgca ataggtgttg atgcgagcag atttgatcag
[truncated: 136,779 more chars]
